# Supplementary material for: Cellular State Transformations Using Deep Learning for Precision Medicine Applications
Source: Patterns (N Y). 2020 Aug 17;1(6):100087. doi: 10.1016/j.patter.2020.100087 (PMC7660411; doi:10.1016/j.patter.2020.100087)
Supplement: Table S1. Most Significant PubMed Articles Associated with the Top 20 Most Negatively Perturbed Genes from Source Tissue [file mmc2.xlsx]

## Sheet: Cover
Cellular state transformations using deep learning for precision medicine applications
Supplemental Table S1
1Colin Targonskia, 1M. Reed Benderb, Benjamin T. Shealya, Benafsh Husainb, Bill Pasemanc, Melissa C. Smitha, F. Alex Feltusb, d, e, *
aDepartment of Electrical and Computer Engineering, Clemson University, Clemson, SC 29634
bDepartment of Biomedical Data Science and Informatics, Clemson University, Clemson, SC 29634
crarekidneycancer.org
dDepartment of Genetics and Biochemistry, Clemson University, Clemson, SC 29634
eCenter for Human Genetics, Clemson University, Greenwood, SC 292646
1Authors contributed equally to this study
*F. Alex Feltus. Tel.: +1-864-656-3231. Email: ffeltus@clemson.edu

## Sheet: S1
Supplemental Table S1. Most Significant Pubmed Article Associated with the Top Twenty Most Negatively Perturbed Genes From Source Tissue.
Source Tissue	Target Tissue	PubMedID	Pubmed Description	q-value FDR B&H
Adipose__Subcutaneous	Heart__Left_Ventricle	3015943	The nucleotide sequence of three genes participating in the adipose differentiation of 3T3 cells.	7.354e-07
Adipose__Visceral_Omentum	Heart__Left_Ventricle	19808645	Transcription factors Kruppel-like factor 6 and peroxisome proliferator-activated receptor-{gamma} mediate high glucose-induced thioredoxin-interacting protein.	6.233e-07
Artery__Aorta	Heart__Left_Ventricle	20551380	Proteomics characterization of extracellular space components in the human aorta.	9.429e-18
Bladder	Heart__Left_Ventricle	17344476	The transcriptional repressor Glis2 is a novel binding partner for p120 catenin.	3.091e-06
Brain__Amygdala	Heart__Left_Ventricle	28671696	Spatiotemporal profile of postsynaptic interactomes integrates components of complex brain disorders.	8.567e-07
Brain__Anterior_cingulate_cortex_BA24	Heart__Left_Ventricle	21944720	Cyclin E constrains Cdk5 activity to regulate synaptic plasticity and memory formation.	8.213e-05
Brain__Caudate_basal_ganglia	Heart__Left_Ventricle	27507650	Long-term potentiation modulates synaptic phosphorylation networks and reshapes the structure of the postsynaptic interactome.	5.092e-06
Brain__Cerebellar_Hemisphere	Heart__Left_Ventricle	16987237	Reduced expression of neuropeptide genes in a genome-wide screen of a secretion-deficient mouse.	5.894e-07
Brain__Cerebellum	Heart__Left_Ventricle	12827191	Alpha-neurexins couple Ca2+ channels to synaptic vesicle exocytosis.	5.352e-06
Brain__Cortex	Heart__Left_Ventricle	27507650	Long-term potentiation modulates synaptic phosphorylation networks and reshapes the structure of the postsynaptic interactome.	7.419e-06
Brain__Hippocampus	Heart__Left_Ventricle	16959763	Transgenic mouse proteomics identifies new 14-3-3-associated proteins involved in cytoskeletal rearrangements and cell signaling.	2.39e-05
Brain__Hypothalamus	Heart__Left_Ventricle	27507650	Long-term potentiation modulates synaptic phosphorylation networks and reshapes the structure of the postsynaptic interactome.	8.934e-08
Brain__Spinal_cord_cervical_c1	Heart__Left_Ventricle	15601927	CNS myelin paranodes require Nkx6-2 homeoprotein transcriptional activity for normal structure.	9.544e-05
Brain__Substantia_nigra	Heart__Left_Ventricle	16959763	Transgenic mouse proteomics identifies new 14-3-3-associated proteins involved in cytoskeletal rearrangements and cell signaling.	2.71e-05
Breast__Mammary_Tissue	Heart__Left_Ventricle	11790298	Directed proteomic analysis of the human nucleolus.	2.591e-06
Cervix__Ectocervix	Heart__Left_Ventricle	19199708	Proteomic analysis of human parotid gland exosomes by multidimensional protein identification technology (MudPIT).	1.798e-06
Cervix__Endocervix	Heart__Left_Ventricle	17400812	Coactivator-mediated estrogen response in human squamous cell carcinoma lines.	2.856e-06
Colon__Sigmoid	Heart__Left_Ventricle	26930384	Transcriptome of the inner circular smooth muscle of the developing mouse intestine: Evidence for regulation of visceral smooth muscle genes by the hedgehog target gene, cJun.	1.348e-05
Colon__Transverse	Heart__Left_Ventricle	26930384	Transcriptome of the inner circular smooth muscle of the developing mouse intestine: Evidence for regulation of visceral smooth muscle genes by the hedgehog target gene, cJun.	1.696e-05
Esophagus__Gastroesophageal_Junction	Heart__Left_Ventricle	14627618	Smooth muscle contraction and relaxation.	1.783e-09
Esophagus__Mucosa	Heart__Left_Ventricle	29181608	Immunolocalization patterns of cytokeratins during salivary acinar cell development in mice.	1.044e-05
Esophagus__Muscularis	Heart__Left_Ventricle	14627618	Smooth muscle contraction and relaxation.	8.578e-07
Fallopian_Tube	Heart__Left_Ventricle	21757754	Distinct transcriptional regulation of human large conductance voltage- and calcium-activated K+ channel gene (hSlo1) by activated estrogen receptor alpha and c-Src tyrosine kinase.	1.294e-06
Heart__Atrial_Appendage	Heart__Left_Ventricle	17332425	CHF1/Hey2 plays a pivotal role in left ventricular maturation through suppression of ectopic atrial gene expression.	4.876e-05
Heart__Left_Ventricle	Heart__Left_Ventricle	18614015	A mitochondrial protein compendium elucidates complex I disease biology.	1.611e-26
Kidney__Cortex	Heart__Left_Ventricle	16169070	A human protein-protein interaction network: a resource for annotating the proteome.	2.63e-07
Liver	Heart__Left_Ventricle	16335952	Human plasma N-glycoproteome analysis by immunoaffinity subtraction, hydrazide chemistry, and mass spectrometry.	1.054e-11
Lung	Heart__Left_Ventricle	11854359	Dynamics of major histocompatibility complex class II compartments during B cell receptor-mediated cell activation.	4.966e-08
Minor_Salivary_Gland	Heart__Left_Ventricle	15069704	Expression patterns of esophageal cancer deregulated genes in C57BL/6J mouse embryogenesis.	6.57e-06
Muscle__Skeletal	Heart__Left_Ventricle	26075897	Abnormal Mammary Development in 129:STAT1-Null Mice is Stroma-Dependent.	6.087e-11
Ovary	Heart__Left_Ventricle	26170170	RC3H1 post-transcriptionally regulates A20 mRNA and modulates the activity of the IKK/NF-?B pathway.	5.095e-05
Pancreas	Heart__Left_Ventricle	18554416	Identification of transcripts with enriched expression in the developing and adult pancreas.	4.404e-05
Prostate	Heart__Left_Ventricle	26930384	Transcriptome of the inner circular smooth muscle of the developing mouse intestine: Evidence for regulation of visceral smooth muscle genes by the hedgehog target gene, cJun.	1.831e-05
Skin__Not_Sun_Exposed_Suprapubic	Heart__Left_Ventricle	15797384	Perp is a p63-regulated gene essential for epithelial integrity.	3.645e-05
Skin__Sun_Exposed_Lower_leg	Heart__Left_Ventricle	18353300	Disruption of epidermal specific gene expression and delayed skin development in AP-2 gamma mutant mice.	4.421e-06
Spleen	Heart__Left_Ventricle	11854359	Dynamics of major histocompatibility complex class II compartments during B cell receptor-mediated cell activation.	5.912e-08
Uterus	Heart__Left_Ventricle	27217576	beta1-subunit-induced structural rearrangements of the Ca2+- and voltage-activated K+ (BK) channel.	3.987e-05
