# Supplementary material for: Cellular State Transformations Using Deep Learning for Precision Medicine Applications
Source: Patterns (N Y). 2020 Aug 17;1(6):100087. doi: 10.1016/j.patter.2020.100087 (PMC7660411; doi:10.1016/j.patter.2020.100087)
Supplement: Table S2. Enriched Gene Function Analysis of Top 20 Most Perturbed (POS) or Least Perturbed (NEG) Hallmark Genes from the Source Tissue to the Target Tissue [file mmc3.xlsx]

## Sheet: Cover
Cellular state transformations using deep learning for precision medicine applications
Supplemental Table S2
1Colin Targonskia, 1M. Reed Benderb, Benjamin T. Shealya, Benafsh Husainb, Bill Pasemanc, Melissa C. Smitha, F. Alex Feltusb, d, e, *
aDepartment of Electrical and Computer Engineering, Clemson University, Clemson, SC 29634
bDepartment of Biomedical Data Science and Informatics, Clemson University, Clemson, SC 29634
crarekidneycancer.org
dDepartment of Genetics and Biochemistry, Clemson University, Clemson, SC 29634
eCenter for Human Genetics, Clemson University, Greenwood, SC 292646
1Authors contributed equally to this study
*F. Alex Feltus. Tel.: +1-864-656-3231. Email: ffeltus@clemson.edu

## Sheet: S2
Supplemental Table S2. Enriched Gene Function Analysis Top Twenty Most Perturbed (POS) or Least Perturbed (NEG) Hallmark Genes From the Source Tissue to the Target Tissue.
Source Tissue	Target Tissue	Perturbed Gene Direction	Term Category	Term ID	Term Descripton	q-value FDR B&H
Heart__Left_Ventricle	Heart__Left_Ventricle	NEG20	Coexpression	M5936	Genes encoding proteins involved in oxidative phosphorylation.	1.129e-32
Brain__Hypothalamus	Heart__Left_Ventricle	POS20	Coexpression	19643001-Additional-File2	Rat Breast_Giusti09_300genes	5.933e-31
Esophagus__Gastroesophageal_Junction	Heart__Left_Ventricle	POS20	Coexpression Atlas	heart muscle	heart muscle	1.544e-29
Cells__EBVtransformed_lymphocytes	Heart__Left_Ventricle	POS20	Coexpression Atlas	heart muscle	heart muscle	1.593e-29
Bladder	Heart__Left_Ventricle	POS20	Coexpression Atlas	heart muscle	heart muscle	1.637e-29
Liver	Heart__Left_Ventricle	NEG20	Coexpression Atlas	liver	liver	2.726e-29
Muscle__Skeletal	Heart__Left_Ventricle	NEG20	Coexpression Atlas	skeletal muscle	skeletal muscle	1.567e-28
Cells__EBVtransformed_lymphocytes	Heart__Left_Ventricle	POS20	Coexpression	19658189-TableS5	Human EmbryonicStemCell_Xu09_622genes	2.843e-28
Brain__Frontal_Cortex_BA9	Heart__Left_Ventricle	POS20	Coexpression	19658189-TableS5	Human EmbryonicStemCell_Xu09_622genes	2.845e-28
Small_Intestine__Terminal_Ileum	Heart__Left_Ventricle	POS20	Coexpression	19643001-Additional-File2	Rat Breast_Giusti09_300genes	3.385e-28
Brain__Amygdala	Heart__Left_Ventricle	POS20	Coexpression	19643001-Additional-File2	Rat Breast_Giusti09_300genes	3.52e-28
Brain__Caudate_basal_ganglia	Heart__Left_Ventricle	POS20	Coexpression	19643001-Additional-File2	Rat Breast_Giusti09_300genes	3.554e-28
Brain__Nucleus_accumbens_basal_ganglia	Heart__Left_Ventricle	POS20	Coexpression	19643001-Additional-File2	Rat Breast_Giusti09_300genes	3.554e-28
Brain__Putamen_basal_ganglia	Heart__Left_Ventricle	POS20	Coexpression	19643001-Additional-File2	Rat Breast_Giusti09_300genes	3.554e-28
Artery__Aorta	Heart__Left_Ventricle	POS20	Coexpression	19643001-Additional-File2	Rat Breast_Giusti09_300genes	3.745e-28
Brain__Hippocampus	Heart__Left_Ventricle	POS20	Coexpression	19643001-Additional-File2	Rat Breast_Giusti09_300genes	3.753e-28
Nerve__Tibial	Heart__Left_Ventricle	POS20	Coexpression	19643001-Additional-File2	Rat Breast_Giusti09_300genes	3.936e-28
Liver	Heart__Left_Ventricle	POS20	Coexpression	19643001-Additional-File2	Rat Breast_Giusti09_300genes	3.958e-28
Whole_Blood	Heart__Left_Ventricle	POS20	Coexpression	19643001-Additional-File2	Rat Breast_Giusti09_300genes	3.993e-28
Adipose__Visceral_Omentum	Heart__Left_Ventricle	POS20	Coexpression	19643001-Additional-File2	Rat Breast_Giusti09_300genes	3.997e-28
Skin__Not_Sun_Exposed_Suprapubic	Heart__Left_Ventricle	POS20	Coexpression	19643001-Additional-File2	Rat Breast_Giusti09_300genes	4.059e-28
Pituitary	Heart__Left_Ventricle	POS20	Coexpression	19643001-Additional-File2	Rat Breast_Giusti09_300genes	4.069e-28
Brain__Frontal_Cortex_BA9	Heart__Left_Ventricle	POS20	Coexpression Atlas	heart muscle	heart muscle	7.424e-27
Artery__Coronary	Heart__Left_Ventricle	POS20	Coexpression Atlas	heart muscle	heart muscle	7.605e-27
Esophagus__Muscularis	Heart__Left_Ventricle	POS20	Coexpression Atlas	heart muscle	heart muscle	7.61e-27
Thyroid	Heart__Left_Ventricle	POS20	Coexpression Atlas	heart muscle	heart muscle	8.543e-27
Heart__Left_Ventricle	Heart__Left_Ventricle	NEG20	Pubmed	18614015	A mitochondrial protein compendium elucidates complex I disease biology.	1.611e-26
Brain__Frontal_Cortex_BA9	Heart__Left_Ventricle	POS20	Coexpression Atlas	PCBC_ctl_geo-heart_100	geo_heart_top-relative-expression-ranked_100	1.835e-26
Esophagus__Gastroesophageal_Junction	Heart__Left_Ventricle	POS20	Coexpression Atlas	PCBC_ctl_geo-heart_100	geo_heart_top-relative-expression-ranked_100	1.928e-26
Bladder	Heart__Left_Ventricle	POS20	Coexpression Atlas	PCBC_ctl_geo-heart_100	geo_heart_top-relative-expression-ranked_100	2.044e-26
Brain__Substantia_nigra	Heart__Left_Ventricle	POS20	Coexpression	19643001-Additional-File2	Rat Breast_Giusti09_300genes	4.208e-26
Nerve__Tibial	Heart__Left_Ventricle	POS20	Coexpression	19658189-TableS5	Human EmbryonicStemCell_Xu09_622genes	7.409e-26
Breast__Mammary_Tissue	Heart__Left_Ventricle	POS20	Coexpression	19658189-TableS5	Human EmbryonicStemCell_Xu09_622genes	8.778e-26
Breast__Mammary_Tissue	Heart__Left_Ventricle	POS20	Coexpression	19643001-Additional-File2	Rat Breast_Giusti09_300genes	8.778e-26
Thyroid	Heart__Left_Ventricle	POS20	Coexpression	19658189-TableS5	Human EmbryonicStemCell_Xu09_622genes	9.23e-26
Thyroid	Heart__Left_Ventricle	POS20	Coexpression	19643001-Additional-File2	Rat Breast_Giusti09_300genes	9.23e-26
Esophagus__Gastroesophageal_Junction	Heart__Left_Ventricle	POS20	Coexpression	19658189-TableS5	Human EmbryonicStemCell_Xu09_622genes	1.298e-25
Bladder	Heart__Left_Ventricle	POS20	Coexpression	19658189-TableS5	Human EmbryonicStemCell_Xu09_622genes	1.39e-25
Adrenal_Gland	Heart__Left_Ventricle	POS20	Coexpression	19658189-TableS5	Human EmbryonicStemCell_Xu09_622genes	1.392e-25
Spleen	Heart__Left_Ventricle	POS20	Coexpression	19658189-TableS5	Human EmbryonicStemCell_Xu09_622genes	1.408e-25
Brain__Cerebellum	Heart__Left_Ventricle	POS20	Coexpression	19658189-TableS5	Human EmbryonicStemCell_Xu09_622genes	1.42e-25
Brain__Cerebellar_Hemisphere	Heart__Left_Ventricle	POS20	Coexpression	19658189-TableS5	Human EmbryonicStemCell_Xu09_622genes	1.463e-25
Esophagus__Mucosa	Heart__Left_Ventricle	POS20	Coexpression	19658189-TableS5	Human EmbryonicStemCell_Xu09_622genes	1.471e-25
Brain__Cortex	Heart__Left_Ventricle	POS20	Coexpression	19643001-Additional-File2	Rat Breast_Giusti09_300genes	1.672e-25
Lung	Heart__Left_Ventricle	POS20	Coexpression	19643001-Additional-File2	Rat Breast_Giusti09_300genes	1.693e-25
Adipose__Subcutaneous	Heart__Left_Ventricle	POS20	Coexpression	19643001-Additional-File2	Rat Breast_Giusti09_300genes	1.724e-25
Stomach	Heart__Left_Ventricle	POS20	Coexpression	19643001-Additional-File2	Rat Breast_Giusti09_300genes	1.731e-25
Pancreas	Heart__Left_Ventricle	POS20	Coexpression	19643001-Additional-File2	Rat Breast_Giusti09_300genes	1.734e-25
Cells__Transformed_fibroblasts	Heart__Left_Ventricle	POS20	Coexpression	19643001-Additional-File2	Rat Breast_Giusti09_300genes	1.735e-25
Kidney__Cortex	Heart__Left_Ventricle	POS20	Coexpression	19643001-Additional-File2	Rat Breast_Giusti09_300genes	1.765e-25
Ovary	Heart__Left_Ventricle	POS20	Coexpression	19643001-Additional-File2	Rat Breast_Giusti09_300genes	1.843e-25
Brain__Anterior_cingulate_cortex_BA24	Heart__Left_Ventricle	POS20	Coexpression	19643001-Additional-File2	Rat Breast_Giusti09_300genes	1.854e-25
Brain__Hypothalamus	Heart__Left_Ventricle	POS20	ToppCell Atlas	MouseAtlas Mouse Multiple Adult muscle Subtype Heart_cardiac muscle cell	MouseAtlas Mouse Multiple Adult muscle Subtype Heart_cardiac muscle cell	2.498e-25
Brain__Frontal_Cortex_BA9	Heart__Left_Ventricle	POS20	Computational	M8715 GNF2_MYL2	Neighborhood of MYL2	2.524e-25
Artery__Aorta	Heart__Left_Ventricle	POS20	ToppCell Atlas	MouseAtlas Mouse Multiple Adult muscle Subtype Heart_cardiac muscle cell	MouseAtlas Mouse Multiple Adult muscle Subtype Heart_cardiac muscle cell	3.245e-25
Pituitary	Heart__Left_Ventricle	POS20	ToppCell Atlas	MouseAtlas Mouse Multiple Adult muscle Subtype Heart_cardiac muscle cell	MouseAtlas Mouse Multiple Adult muscle Subtype Heart_cardiac muscle cell	3.276e-25
Fallopian_Tube	Heart__Left_Ventricle	POS20	ToppCell Atlas	MouseAtlas Mouse Multiple Adult muscle Subtype Heart_cardiac muscle cell	MouseAtlas Mouse Multiple Adult muscle Subtype Heart_cardiac muscle cell	4.282e-25
Esophagus__Mucosa	Heart__Left_Ventricle	POS20	Computational	M8715 GNF2_MYL2	Neighborhood of MYL2	9.325e-25
Whole_Blood	Heart__Left_Ventricle	POS20	Coexpression	M5936	Genes encoding proteins involved in oxidative phosphorylation.	9.77e-25
Esophagus__Gastroesophageal_Junction	Heart__Left_Ventricle	POS20	Computational	M8715 GNF2_MYL2	Neighborhood of MYL2	9.999e-25
Kidney__Cortex	Heart__Left_Ventricle	POS20	Coexpression Atlas	Tabula Muris Consortium/Tabula Muris Consortium/Tissues and cell class/Heart/cardiac muscle cell	Tabula Muris Consortium/Tabula Muris Consortium/Tissues and cell class/Heart/cardiac muscle cell	1.1e-24
Pituitary	Heart__Left_Ventricle	POS20	Coexpression Atlas	Tabula Muris Consortium/Tabula Muris Consortium/Tissues and cell class/Heart/cardiac muscle cell	Tabula Muris Consortium/Tabula Muris Consortium/Tissues and cell class/Heart/cardiac muscle cell	1.112e-24
Adrenal_Gland	Heart__Left_Ventricle	POS20	Coexpression Atlas	Tabula Muris Consortium/Tabula Muris Consortium/Tissues and cell class/Heart/cardiac muscle cell	Tabula Muris Consortium/Tabula Muris Consortium/Tissues and cell class/Heart/cardiac muscle cell	1.153e-24
Adrenal_Gland	Heart__Left_Ventricle	POS20	Coexpression Atlas	heart muscle	heart muscle	1.4e-24
Bladder	Heart__Left_Ventricle	POS20	Computational	M8715 GNF2_MYL2	Neighborhood of MYL2	1.797e-24
Small_Intestine__Terminal_Ileum	Heart__Left_Ventricle	POS20	Coexpression Atlas	heart muscle	heart muscle	2.549e-24
Prostate	Heart__Left_Ventricle	POS20	Coexpression Atlas	heart muscle	heart muscle	2.561e-24
Brain__Cerebellum	Heart__Left_Ventricle	POS20	Coexpression Atlas	heart muscle	heart muscle	2.585e-24
Artery__Tibial	Heart__Left_Ventricle	POS20	Coexpression Atlas	heart muscle	heart muscle	2.833e-24
Spleen	Heart__Left_Ventricle	POS20	Coexpression Atlas	heart muscle	heart muscle	2.938e-24
Esophagus__Mucosa	Heart__Left_Ventricle	POS20	Coexpression Atlas	heart muscle	heart muscle	3.061e-24
Colon__Transverse	Heart__Left_Ventricle	POS20	Coexpression Atlas	heart muscle	heart muscle	3.085e-24
Adrenal_Gland	Heart__Left_Ventricle	POS20	Coexpression Atlas	PCBC_ctl_geo-heart_100	geo_heart_top-relative-expression-ranked_100	6.092e-24
Small_Intestine__Terminal_Ileum	Heart__Left_Ventricle	POS20	Coexpression Atlas	PCBC_ctl_geo-heart_100	geo_heart_top-relative-expression-ranked_100	8.316e-24
Prostate	Heart__Left_Ventricle	POS20	Coexpression Atlas	PCBC_ctl_geo-heart_100	geo_heart_top-relative-expression-ranked_100	8.356e-24
Artery__Coronary	Heart__Left_Ventricle	POS20	Coexpression Atlas	PCBC_ctl_geo-heart_100	geo_heart_top-relative-expression-ranked_100	9.389e-24
Esophagus__Muscularis	Heart__Left_Ventricle	POS20	Coexpression Atlas	PCBC_ctl_geo-heart_100	geo_heart_top-relative-expression-ranked_100	9.395e-24
Cells__EBVtransformed_lymphocytes	Heart__Left_Ventricle	POS20	Coexpression Atlas	PCBC_ctl_geo-heart_100	geo_heart_top-relative-expression-ranked_100	9.935e-24
Esophagus__Mucosa	Heart__Left_Ventricle	POS20	Coexpression Atlas	PCBC_ctl_geo-heart_100	geo_heart_top-relative-expression-ranked_100	9.987e-24
Thyroid	Heart__Left_Ventricle	POS20	Coexpression Atlas	PCBC_ctl_geo-heart_100	geo_heart_top-relative-expression-ranked_100	1.055e-23
Small_Intestine__Terminal_Ileum	Heart__Left_Ventricle	POS20	Coexpression	19658189-TableS5	Human EmbryonicStemCell_Xu09_622genes	1.861e-23
Stomach	Heart__Left_Ventricle	POS20	Coexpression	19658189-TableS5	Human EmbryonicStemCell_Xu09_622genes	2.032e-23
Ovary	Heart__Left_Ventricle	POS20	Coexpression	19658189-TableS5	Human EmbryonicStemCell_Xu09_622genes	2.164e-23
Brain__Anterior_cingulate_cortex_BA24	Heart__Left_Ventricle	POS20	Coexpression	19658189-TableS5	Human EmbryonicStemCell_Xu09_622genes	2.177e-23
Artery__Coronary	Heart__Left_Ventricle	POS20	Coexpression	19658189-TableS5	Human EmbryonicStemCell_Xu09_622genes	2.92e-23
Artery__Coronary	Heart__Left_Ventricle	POS20	Coexpression	19643001-Additional-File2	Rat Breast_Giusti09_300genes	2.92e-23
Brain__Frontal_Cortex_BA9	Heart__Left_Ventricle	POS20	Coexpression Atlas	BM Top 100 - heart ventricle	BM Top 100 - heart ventricle	3.018e-23
Adrenal_Gland	Heart__Left_Ventricle	POS20	Coexpression	19643001-Additional-File2	Rat Breast_Giusti09_300genes	3.146e-23
Spleen	Heart__Left_Ventricle	POS20	Coexpression	19643001-Additional-File2	Rat Breast_Giusti09_300genes	3.182e-23
Brain__Cerebellum	Heart__Left_Ventricle	POS20	Coexpression	19643001-Additional-File2	Rat Breast_Giusti09_300genes	3.21e-23
Cells__EBVtransformed_lymphocytes	Heart__Left_Ventricle	POS20	Coexpression Atlas	BM Top 100 - heart ventricle	BM Top 100 - heart ventricle	3.271e-23
Brain__Cerebellar_Hemisphere	Heart__Left_Ventricle	POS20	Coexpression	19643001-Additional-File2	Rat Breast_Giusti09_300genes	3.307e-23
Esophagus__Mucosa	Heart__Left_Ventricle	POS20	Coexpression	19643001-Additional-File2	Rat Breast_Giusti09_300genes	3.326e-23
Skin__Sun_Exposed_Lower_leg	Heart__Left_Ventricle	POS20	Coexpression	19658189-TableS5	Human EmbryonicStemCell_Xu09_622genes	3.364e-23
Skin__Sun_Exposed_Lower_leg	Heart__Left_Ventricle	POS20	Coexpression	19643001-Additional-File2	Rat Breast_Giusti09_300genes	3.364e-23
Cervix__Ectocervix	Heart__Left_Ventricle	POS20	Coexpression	19658189-TableS5	Human EmbryonicStemCell_Xu09_622genes	3.422e-23
Cervix__Ectocervix	Heart__Left_Ventricle	POS20	Coexpression	19643001-Additional-File2	Rat Breast_Giusti09_300genes	3.422e-23
Esophagus__Muscularis	Heart__Left_Ventricle	POS20	Coexpression	19658189-TableS5	Human EmbryonicStemCell_Xu09_622genes	3.763e-23
Colon__Sigmoid	Heart__Left_Ventricle	POS20	Coexpression	19658189-TableS5	Human EmbryonicStemCell_Xu09_622genes	3.964e-23
Heart__Left_Ventricle	Heart__Left_Ventricle	NEG20	ToppCell Atlas	MouseAtlas Mouse Multiple Adult muscle Subtype Heart_cardiac muscle cell	MouseAtlas Mouse Multiple Adult muscle Subtype Heart_cardiac muscle cell	5.595e-23
Prostate	Heart__Left_Ventricle	POS20	Coexpression	19643001-Additional-File2	Rat Breast_Giusti09_300genes	5.741e-23
Fallopian_Tube	Heart__Left_Ventricle	POS20	ToppCell Atlas	MouseAtlas Mouse Multiple Adult muscle	MouseAtlas Mouse Multiple Adult muscle	5.933e-23
Cervix__Endocervix	Heart__Left_Ventricle	POS20	Coexpression	19643001-Additional-File2	Rat Breast_Giusti09_300genes	5.978e-23
Fallopian_Tube	Heart__Left_Ventricle	POS20	Coexpression	19643001-Additional-File2	Rat Breast_Giusti09_300genes	6.074e-23
Artery__Tibial	Heart__Left_Ventricle	POS20	Coexpression	19643001-Additional-File2	Rat Breast_Giusti09_300genes	6.187e-23
Brain__Spinal_cord_cervical_c1	Heart__Left_Ventricle	POS20	Coexpression	19643001-Additional-File2	Rat Breast_Giusti09_300genes	6.272e-23
Brain__Frontal_Cortex_BA9	Heart__Left_Ventricle	POS20	Computational	M11742 GNF2_MYL3	Neighborhood of MYL3	6.767e-23
Minor_Salivary_Gland	Heart__Left_Ventricle	POS20	Coexpression	19643001-Additional-File2	Rat Breast_Giusti09_300genes	6.96e-23
Lung	Heart__Left_Ventricle	POS20	ToppCell Atlas	MouseAtlas Mouse Multiple Adult muscle Subtype Heart_cardiac muscle cell	MouseAtlas Mouse Multiple Adult muscle Subtype Heart_cardiac muscle cell	7.468e-23
Cervix__Endocervix	Heart__Left_Ventricle	POS20	ToppCell Atlas	MouseAtlas Mouse Multiple Adult muscle Subtype Heart_cardiac muscle cell	MouseAtlas Mouse Multiple Adult muscle Subtype Heart_cardiac muscle cell	7.555e-23
Pancreas	Heart__Left_Ventricle	POS20	ToppCell Atlas	MouseAtlas Mouse Multiple Adult muscle Subtype Heart_cardiac muscle cell	MouseAtlas Mouse Multiple Adult muscle Subtype Heart_cardiac muscle cell	7.794e-23
Liver	Heart__Left_Ventricle	POS20	ToppCell Atlas	MouseAtlas Mouse Multiple Adult muscle Subtype Heart_cardiac muscle cell	MouseAtlas Mouse Multiple Adult muscle Subtype Heart_cardiac muscle cell	7.816e-23
Cells__EBVtransformed_lymphocytes	Heart__Left_Ventricle	POS20	Coexpression Atlas	BM Top 100 - heart atrium	BM Top 100 - heart atrium	7.841e-23
Cells__EBVtransformed_lymphocytes	Heart__Left_Ventricle	POS20	Coexpression Atlas	Tabula Muris Consortium/Tabula Muris Consortium/Tissues and cell class/Heart/cardiac muscle cell	Tabula Muris Consortium/Tabula Muris Consortium/Tissues and cell class/Heart/cardiac muscle cell	7.841e-23
Kidney__Cortex	Heart__Left_Ventricle	POS20	ToppCell Atlas	MouseAtlas Mouse Multiple Adult muscle Subtype Heart_cardiac muscle cell	MouseAtlas Mouse Multiple Adult muscle Subtype Heart_cardiac muscle cell	8.143e-23
Vagina	Heart__Left_Ventricle	POS20	ToppCell Atlas	MouseAtlas Mouse Multiple Adult muscle Subtype Heart_cardiac muscle cell	MouseAtlas Mouse Multiple Adult muscle Subtype Heart_cardiac muscle cell	8.6e-23
Brain__Spinal_cord_cervical_c1	Heart__Left_Ventricle	POS20	ToppCell Atlas	MouseAtlas Mouse Multiple Adult muscle Subtype Heart_cardiac muscle cell	MouseAtlas Mouse Multiple Adult muscle Subtype Heart_cardiac muscle cell	8.905e-23
Cells__Transformed_fibroblasts	Heart__Left_Ventricle	POS20	ToppCell Atlas	MouseAtlas Mouse Multiple Adult muscle Subtype Heart_cardiac muscle cell	MouseAtlas Mouse Multiple Adult muscle Subtype Heart_cardiac muscle cell	8.905e-23
Brain__Frontal_Cortex_BA9	Heart__Left_Ventricle	POS20	Coexpression Atlas	BM Top 100 - heart atrium	BM Top 100 - heart atrium	9.028e-23
Small_Intestine__Terminal_Ileum	Heart__Left_Ventricle	POS20	Coexpression Atlas	Tabula Muris Consortium/Tabula Muris Consortium/Tissues and cell class/Heart/cardiac muscle cell	Tabula Muris Consortium/Tabula Muris Consortium/Tissues and cell class/Heart/cardiac muscle cell	1.094e-22
Prostate	Heart__Left_Ventricle	POS20	Coexpression Atlas	Tabula Muris Consortium/Tabula Muris Consortium/Tissues and cell class/Heart/cardiac muscle cell	Tabula Muris Consortium/Tabula Muris Consortium/Tissues and cell class/Heart/cardiac muscle cell	1.099e-22
Small_Intestine__Terminal_Ileum	Heart__Left_Ventricle	POS20	ToppCell Atlas	MouseAtlas Mouse Multiple Adult muscle Subtype Heart_cardiac muscle cell	MouseAtlas Mouse Multiple Adult muscle Subtype Heart_cardiac muscle cell	1.132e-22
Prostate	Heart__Left_Ventricle	POS20	ToppCell Atlas	MouseAtlas Mouse Multiple Adult muscle Subtype Heart_cardiac muscle cell	MouseAtlas Mouse Multiple Adult muscle Subtype Heart_cardiac muscle cell	1.145e-22
Heart__Atrial_Appendage	Heart__Left_Ventricle	POS20	Coexpression	M2584	Genes down-regulated in the ventricles of healthy hearts, compared to atria.	1.21e-22
Heart__Left_Ventricle	Heart__Left_Ventricle	NEG20	Pathway	1270121	The citric acid (TCA) cycle and respiratory electron transport	1.226e-22
Artery__Coronary	Heart__Left_Ventricle	POS20	Coexpression Atlas	Tabula Muris Consortium/Tabula Muris Consortium/Tissues and cell class/Heart/cardiac muscle cell	Tabula Muris Consortium/Tabula Muris Consortium/Tissues and cell class/Heart/cardiac muscle cell	1.235e-22
Esophagus__Gastroesophageal_Junction	Heart__Left_Ventricle	POS20	Coexpression Atlas	Tabula Muris Consortium/Tabula Muris Consortium/Tissues and cell class/Heart/cardiac muscle cell	Tabula Muris Consortium/Tabula Muris Consortium/Tissues and cell class/Heart/cardiac muscle cell	1.267e-22
Esophagus__Mucosa	Heart__Left_Ventricle	POS20	Coexpression Atlas	Tabula Muris Consortium/Tabula Muris Consortium/Tissues and cell class/Heart/cardiac muscle cell	Tabula Muris Consortium/Tabula Muris Consortium/Tissues and cell class/Heart/cardiac muscle cell	1.314e-22
Bladder	Heart__Left_Ventricle	POS20	Coexpression Atlas	Tabula Muris Consortium/Tabula Muris Consortium/Tissues and cell class/Heart/cardiac muscle cell	Tabula Muris Consortium/Tabula Muris Consortium/Tissues and cell class/Heart/cardiac muscle cell	1.343e-22
Brain__Cerebellum	Heart__Left_Ventricle	POS20	Computational	M8715 GNF2_MYL2	Neighborhood of MYL2	1.546e-22
Brain__Cerebellar_Hemisphere	Heart__Left_Ventricle	POS20	Computational	M8715 GNF2_MYL2	Neighborhood of MYL2	1.639e-22
Artery__Tibial	Heart__Left_Ventricle	POS20	Coexpression Atlas	Tabula Muris Consortium/Tabula Muris Consortium/Tissues and cell class/Heart/cardiac muscle cell	Tabula Muris Consortium/Tabula Muris Consortium/Tissues and cell class/Heart/cardiac muscle cell	1.824e-22
Heart__Left_Ventricle	Heart__Left_Ventricle	NEG20	Pubmed	20877624	Genetic variants in nuclear-encoded mitochondrial genes influence AIDS progression.	1.932e-22
Heart__Left_Ventricle	Heart__Left_Ventricle	NEG20	Pubmed	20833797	Phosphoproteome analysis of functional mitochondria isolated from resting human muscle reveals extensive phosphorylation of inner membrane protein complexes and enzymes.	1.932e-22
Adrenal_Gland	Heart__Left_Ventricle	POS20	Computational	M8715 GNF2_MYL2	Neighborhood of MYL2	1.998e-22
Artery__Coronary	Heart__Left_Ventricle	POS20	Computational	M8715 GNF2_MYL2	Neighborhood of MYL2	1.998e-22
Esophagus__Muscularis	Heart__Left_Ventricle	POS20	Computational	M8715 GNF2_MYL2	Neighborhood of MYL2	2.014e-22
Colon__Transverse	Heart__Left_Ventricle	POS20	Computational	M8715 GNF2_MYL2	Neighborhood of MYL2	2.03e-22
Brain__Anterior_cingulate_cortex_BA24	Heart__Left_Ventricle	POS20	Computational	M8715 GNF2_MYL2	Neighborhood of MYL2	2.045e-22
Cells__Transformed_fibroblasts	Heart__Left_Ventricle	POS20	Computational	M8715 GNF2_MYL2	Neighborhood of MYL2	2.092e-22
Small_Intestine__Terminal_Ileum	Heart__Left_Ventricle	POS20	Computational	M8715 GNF2_MYL2	Neighborhood of MYL2	2.108e-22
Esophagus__Mucosa	Heart__Left_Ventricle	POS20	Computational	M11742 GNF2_MYL3	Neighborhood of MYL3	2.187e-22
Skin__Not_Sun_Exposed_Suprapubic	Heart__Left_Ventricle	POS20	Computational	M8715 GNF2_MYL2	Neighborhood of MYL2	2.217e-22
Brain__Cortex	Heart__Left_Ventricle	POS20	Computational	M8715 GNF2_MYL2	Neighborhood of MYL2	2.233e-22
Prostate	Heart__Left_Ventricle	POS20	Computational	M8715 GNF2_MYL2	Neighborhood of MYL2	2.311e-22
Esophagus__Gastroesophageal_Junction	Heart__Left_Ventricle	POS20	Computational	M11742 GNF2_MYL3	Neighborhood of MYL3	2.345e-22
Spleen	Heart__Left_Ventricle	POS20	Computational	M8715 GNF2_MYL2	Neighborhood of MYL2	2.404e-22
Cervix__Endocervix	Heart__Left_Ventricle	POS20	Coexpression Atlas	Tabula Muris Consortium/Tabula Muris Consortium/Tissues and cell class/Heart/cardiac muscle cell	Tabula Muris Consortium/Tabula Muris Consortium/Tissues and cell class/Heart/cardiac muscle cell	3.344e-22
Artery__Aorta	Heart__Left_Ventricle	POS20	Coexpression Atlas	Tabula Muris Consortium/Tabula Muris Consortium/Tissues and cell class/Heart/cardiac muscle cell	Tabula Muris Consortium/Tabula Muris Consortium/Tissues and cell class/Heart/cardiac muscle cell	3.476e-22
Fallopian_Tube	Heart__Left_Ventricle	POS20	Coexpression Atlas	Tabula Muris Consortium/Tabula Muris Consortium/Tissues and cell class/Heart/cardiac muscle cell	Tabula Muris Consortium/Tabula Muris Consortium/Tissues and cell class/Heart/cardiac muscle cell	3.497e-22
Adipose__Visceral_Omentum	Heart__Left_Ventricle	POS20	Coexpression Atlas	Tabula Muris Consortium/Tabula Muris Consortium/Tissues and cell class/Heart/cardiac muscle cell	Tabula Muris Consortium/Tabula Muris Consortium/Tissues and cell class/Heart/cardiac muscle cell	3.547e-22
Colon__Sigmoid	Heart__Left_Ventricle	POS20	Coexpression Atlas	Tabula Muris Consortium/Tabula Muris Consortium/Tissues and cell class/Heart/cardiac muscle cell	Tabula Muris Consortium/Tabula Muris Consortium/Tissues and cell class/Heart/cardiac muscle cell	3.56e-22
Vagina	Heart__Left_Ventricle	POS20	Coexpression Atlas	Tabula Muris Consortium/Tabula Muris Consortium/Tissues and cell class/Heart/cardiac muscle cell	Tabula Muris Consortium/Tabula Muris Consortium/Tissues and cell class/Heart/cardiac muscle cell	3.596e-22
Nerve__Tibial	Heart__Left_Ventricle	POS20	Coexpression Atlas	Tabula Muris Consortium/Tabula Muris Consortium/Tissues and cell class/Heart/cardiac muscle cell	Tabula Muris Consortium/Tabula Muris Consortium/Tissues and cell class/Heart/cardiac muscle cell	3.614e-22
Ovary	Heart__Left_Ventricle	POS20	Coexpression Atlas	Tabula Muris Consortium/Tabula Muris Consortium/Tissues and cell class/Heart/cardiac muscle cell	Tabula Muris Consortium/Tabula Muris Consortium/Tissues and cell class/Heart/cardiac muscle cell	3.627e-22
Bladder	Heart__Left_Ventricle	POS20	Computational	M11742 GNF2_MYL3	Neighborhood of MYL3	3.747e-22
Cervix__Endocervix	Heart__Left_Ventricle	POS20	Coexpression Atlas	heart muscle	heart muscle	3.818e-22
Skin__Sun_Exposed_Lower_leg	Heart__Left_Ventricle	POS20	Coexpression Atlas	Tabula Muris Consortium/Tabula Muris Consortium/Tissues and cell class/Heart/cardiac muscle cell	Tabula Muris Consortium/Tabula Muris Consortium/Tissues and cell class/Heart/cardiac muscle cell	3.827e-22
Uterus	Heart__Left_Ventricle	POS20	Coexpression Atlas	Tabula Muris Consortium/Tabula Muris Consortium/Tissues and cell class/Heart/cardiac muscle cell	Tabula Muris Consortium/Tabula Muris Consortium/Tissues and cell class/Heart/cardiac muscle cell	3.92e-22
Cervix__Ectocervix	Heart__Left_Ventricle	POS20	Coexpression Atlas	Tabula Muris Consortium/Tabula Muris Consortium/Tissues and cell class/Heart/cardiac muscle cell	Tabula Muris Consortium/Tabula Muris Consortium/Tissues and cell class/Heart/cardiac muscle cell	4.035e-22
Colon__Sigmoid	Heart__Left_Ventricle	POS20	Coexpression Atlas	heart muscle	heart muscle	4.064e-22
Nerve__Tibial	Heart__Left_Ventricle	POS20	Coexpression Atlas	heart muscle	heart muscle	4.127e-22
Ovary	Heart__Left_Ventricle	POS20	Coexpression Atlas	heart muscle	heart muscle	4.141e-22
Skin__Not_Sun_Exposed_Suprapubic	Heart__Left_Ventricle	POS20	Coexpression Atlas	Tabula Muris Consortium/Tabula Muris Consortium/Tissues and cell class/Heart/cardiac muscle cell	Tabula Muris Consortium/Tabula Muris Consortium/Tissues and cell class/Heart/cardiac muscle cell	4.154e-22
Skin__Sun_Exposed_Lower_leg	Heart__Left_Ventricle	POS20	Coexpression Atlas	heart muscle	heart muscle	4.37e-22
Uterus	Heart__Left_Ventricle	POS20	Coexpression Atlas	heart muscle	heart muscle	4.476e-22
Cervix__Ectocervix	Heart__Left_Ventricle	POS20	Coexpression Atlas	heart muscle	heart muscle	4.607e-22
Skin__Not_Sun_Exposed_Suprapubic	Heart__Left_Ventricle	POS20	Coexpression Atlas	heart muscle	heart muscle	4.743e-22
Adipose__Subcutaneous	Heart__Left_Ventricle	POS20	Computational	M8715 GNF2_MYL2	Neighborhood of MYL2	5.292e-22
Cells__EBVtransformed_lymphocytes	Heart__Left_Ventricle	POS20	Computational	M8715 GNF2_MYL2	Neighborhood of MYL2	5.44e-22
Breast__Mammary_Tissue	Heart__Left_Ventricle	POS20	Computational	M8715 GNF2_MYL2	Neighborhood of MYL2	5.551e-22
Nerve__Tibial	Heart__Left_Ventricle	POS20	Computational	M8715 GNF2_MYL2	Neighborhood of MYL2	5.588e-22
Skin__Sun_Exposed_Lower_leg	Heart__Left_Ventricle	POS20	Computational	M8715 GNF2_MYL2	Neighborhood of MYL2	5.588e-22
Thyroid	Heart__Left_Ventricle	POS20	Computational	M8715 GNF2_MYL2	Neighborhood of MYL2	5.625e-22
Muscle__Skeletal	Heart__Left_Ventricle	NEG20	Coexpression	M5909	Genes involved in development of skeletal muscle (myogenesis).	5.66e-22
Ovary	Heart__Left_Ventricle	POS20	Computational	M8715 GNF2_MYL2	Neighborhood of MYL2	5.847e-22
Brain__Caudate_basal_ganglia	Heart__Left_Ventricle	POS20	Computational	M8715 GNF2_MYL2	Neighborhood of MYL2	5.958e-22
Brain__Nucleus_accumbens_basal_ganglia	Heart__Left_Ventricle	POS20	Computational	M8715 GNF2_MYL2	Neighborhood of MYL2	5.958e-22
Brain__Putamen_basal_ganglia	Heart__Left_Ventricle	POS20	Computational	M8715 GNF2_MYL2	Neighborhood of MYL2	5.958e-22
Lung	Heart__Left_Ventricle	POS20	Computational	M8715 GNF2_MYL2	Neighborhood of MYL2	6.069e-22
Heart__Left_Ventricle	Heart__Left_Ventricle	NEG20	Coexpression	M9433	Mitochondrial genes; based on literature and sequence annotation resources and converted to Affymetrix HG-U133A probe sets.	6.076e-22
Cervix__Endocervix	Heart__Left_Ventricle	POS20	Computational	M8715 GNF2_MYL2	Neighborhood of MYL2	6.217e-22
Stomach	Heart__Left_Ventricle	POS20	Computational	M8715 GNF2_MYL2	Neighborhood of MYL2	6.403e-22
Brain__Cortex	Heart__Left_Ventricle	POS20	Coexpression Atlas	heart muscle	heart muscle	7.755e-22
Breast__Mammary_Tissue	Heart__Left_Ventricle	POS20	Coexpression Atlas	heart muscle	heart muscle	7.945e-22
Stomach	Heart__Left_Ventricle	POS20	Coexpression Atlas	heart muscle	heart muscle	7.98e-22
Adipose__Subcutaneous	Heart__Left_Ventricle	POS20	Coexpression Atlas	heart muscle	heart muscle	8.01e-22
Brain__Cerebellar_Hemisphere	Heart__Left_Ventricle	POS20	Coexpression Atlas	heart muscle	heart muscle	8.727e-22
Heart__Left_Ventricle	Heart__Left_Ventricle	NEG20	Pubmed	17634366	Proteolipid protein is required for transport of sirtuin 2 into CNS myelin.	1.001e-21
Skin__Not_Sun_Exposed_Suprapubic	Heart__Left_Ventricle	NEG20	Coexpression Atlas	skin	skin	1.252e-21
Whole_Blood	Heart__Left_Ventricle	POS20	Pubmed	18614015	A mitochondrial protein compendium elucidates complex I disease biology.	1.739e-21
Cervix__Endocervix	Heart__Left_Ventricle	POS20	Coexpression Atlas	PCBC_ctl_geo-heart_100	geo_heart_top-relative-expression-ranked_100	2.267e-21
Nerve__Tibial	Heart__Left_Ventricle	POS20	Coexpression Atlas	PCBC_ctl_geo-heart_100	geo_heart_top-relative-expression-ranked_100	2.45e-21
Ovary	Heart__Left_Ventricle	POS20	Coexpression Atlas	PCBC_ctl_geo-heart_100	geo_heart_top-relative-expression-ranked_100	2.459e-21
Whole_Blood	Heart__Left_Ventricle	POS20	Pubmed	17634366	Proteolipid protein is required for transport of sirtuin 2 into CNS myelin.	2.54e-21
Skin__Sun_Exposed_Lower_leg	Heart__Left_Ventricle	POS20	Coexpression Atlas	PCBC_ctl_geo-heart_100	geo_heart_top-relative-expression-ranked_100	2.594e-21
Cervix__Ectocervix	Heart__Left_Ventricle	POS20	Coexpression Atlas	PCBC_ctl_geo-heart_100	geo_heart_top-relative-expression-ranked_100	2.735e-21
Skin__Not_Sun_Exposed_Suprapubic	Heart__Left_Ventricle	POS20	Coexpression Atlas	PCBC_ctl_geo-heart_100	geo_heart_top-relative-expression-ranked_100	2.816e-21
Brain__Cerebellum	Heart__Left_Ventricle	POS20	Coexpression Atlas	PCBC_ctl_geo-heart_100	geo_heart_top-relative-expression-ranked_100	3.384e-21
Brain__Cortex	Heart__Left_Ventricle	POS20	Coexpression Atlas	PCBC_ctl_geo-heart_100	geo_heart_top-relative-expression-ranked_100	3.453e-21
Breast__Mammary_Tissue	Heart__Left_Ventricle	POS20	Coexpression Atlas	PCBC_ctl_geo-heart_100	geo_heart_top-relative-expression-ranked_100	3.538e-21
Stomach	Heart__Left_Ventricle	POS20	Coexpression Atlas	PCBC_ctl_geo-heart_100	geo_heart_top-relative-expression-ranked_100	3.553e-21
Adipose__Subcutaneous	Heart__Left_Ventricle	POS20	Coexpression Atlas	PCBC_ctl_geo-heart_100	geo_heart_top-relative-expression-ranked_100	3.567e-21
Prostate	Heart__Left_Ventricle	POS20	Coexpression	19658189-TableS5	Human EmbryonicStemCell_Xu09_622genes	3.827e-21
Spleen	Heart__Left_Ventricle	POS20	Coexpression Atlas	PCBC_ctl_geo-heart_100	geo_heart_top-relative-expression-ranked_100	3.846e-21
Brain__Cerebellar_Hemisphere	Heart__Left_Ventricle	POS20	Coexpression Atlas	PCBC_ctl_geo-heart_100	geo_heart_top-relative-expression-ranked_100	3.886e-21
Cervix__Endocervix	Heart__Left_Ventricle	POS20	Coexpression	19658189-TableS5	Human EmbryonicStemCell_Xu09_622genes	3.985e-21
Colon__Transverse	Heart__Left_Ventricle	POS20	Coexpression Atlas	PCBC_ctl_geo-heart_100	geo_heart_top-relative-expression-ranked_100	4.039e-21
Brain__Cortex	Heart__Left_Ventricle	POS20	Coexpression	19658189-TableS5	Human EmbryonicStemCell_Xu09_622genes	4.051e-21
Kidney__Cortex	Heart__Left_Ventricle	POS20	Coexpression	19658189-TableS5	Human EmbryonicStemCell_Xu09_622genes	4.277e-21
Brain__Substantia_nigra	Heart__Left_Ventricle	POS20	ToppCell Atlas	MouseAtlas Mouse Multiple Adult muscle Subtype Heart_cardiac muscle cell	MouseAtlas Mouse Multiple Adult muscle Subtype Heart_cardiac muscle cell	4.405e-21
Skin__Not_Sun_Exposed_Suprapubic	Heart__Left_Ventricle	POS20	Coexpression	19658189-TableS5	Human EmbryonicStemCell_Xu09_622genes	4.605e-21
Minor_Salivary_Gland	Heart__Left_Ventricle	POS20	Coexpression	19658189-TableS5	Human EmbryonicStemCell_Xu09_622genes	4.64e-21
Heart__Left_Ventricle	Heart__Left_Ventricle	NEG20	Coexpression	19643001-Additional-File2	Rat Breast_Giusti09_300genes	5.989e-21
Lung	Heart__Left_Ventricle	POS20	Coexpression Atlas	PCBC_ctl_geo-heart_100	geo_heart_top-relative-expression-ranked_100	6.273e-21
Brain__Caudate_basal_ganglia	Heart__Left_Ventricle	POS20	Coexpression Atlas	PCBC_ctl_geo-heart_100	geo_heart_top-relative-expression-ranked_100	6.294e-21
Brain__Nucleus_accumbens_basal_ganglia	Heart__Left_Ventricle	POS20	Coexpression Atlas	PCBC_ctl_geo-heart_100	geo_heart_top-relative-expression-ranked_100	6.294e-21
Brain__Putamen_basal_ganglia	Heart__Left_Ventricle	POS20	Coexpression Atlas	PCBC_ctl_geo-heart_100	geo_heart_top-relative-expression-ranked_100	6.294e-21
Esophagus__Mucosa	Heart__Left_Ventricle	NEG20	Coexpression Atlas	esophagus	esophagus	6.679e-21
Cells__Transformed_fibroblasts	Heart__Left_Ventricle	POS20	Coexpression Atlas	PCBC_ctl_geo-heart_100	geo_heart_top-relative-expression-ranked_100	6.911e-21
Bladder	Heart__Left_Ventricle	POS20	Coexpression Atlas	PCBC_ctl_geo-heart_500	geo_heart_top-relative-expression-ranked_500	7.593e-21
Lung	Heart__Left_Ventricle	POS20	ToppCell Atlas	MouseAtlas Mouse Multiple Adult muscle	MouseAtlas Mouse Multiple Adult muscle	8.036e-21
Cervix__Endocervix	Heart__Left_Ventricle	POS20	ToppCell Atlas	MouseAtlas Mouse Multiple Adult muscle	MouseAtlas Mouse Multiple Adult muscle	8.129e-21
Uterus	Heart__Left_Ventricle	POS20	Coexpression	19658189-TableS5	Human EmbryonicStemCell_Xu09_622genes	8.321e-21
Colon__Transverse	Heart__Left_Ventricle	POS20	Coexpression	19658189-TableS5	Human EmbryonicStemCell_Xu09_622genes	8.417e-21
Esophagus__Muscularis	Heart__Left_Ventricle	POS20	Coexpression	19643001-Additional-File2	Rat Breast_Giusti09_300genes	8.42e-21
Esophagus__Gastroesophageal_Junction	Heart__Left_Ventricle	POS20	Coexpression	19643001-Additional-File2	Rat Breast_Giusti09_300genes	8.479e-21
Brain__Frontal_Cortex_BA9	Heart__Left_Ventricle	POS20	Coexpression	19643001-Additional-File2	Rat Breast_Giusti09_300genes	8.613e-21
Colon__Sigmoid	Heart__Left_Ventricle	POS20	Coexpression	19643001-Additional-File2	Rat Breast_Giusti09_300genes	8.87e-21
Uterus	Heart__Left_Ventricle	POS20	Coexpression	19643001-Additional-File2	Rat Breast_Giusti09_300genes	9.019e-21
Bladder	Heart__Left_Ventricle	POS20	Coexpression	19643001-Additional-File2	Rat Breast_Giusti09_300genes	9.083e-21
Colon__Transverse	Heart__Left_Ventricle	POS20	Coexpression	19643001-Additional-File2	Rat Breast_Giusti09_300genes	9.123e-21
Vagina	Heart__Left_Ventricle	POS20	ToppCell Atlas	MouseAtlas Mouse Multiple Adult muscle	MouseAtlas Mouse Multiple Adult muscle	9.254e-21
Brain__Spinal_cord_cervical_c1	Heart__Left_Ventricle	POS20	ToppCell Atlas	MouseAtlas Mouse Multiple Adult muscle	MouseAtlas Mouse Multiple Adult muscle	9.582e-21
Artery__Aorta	Heart__Left_Ventricle	POS20	ToppCell Atlas	MouseAtlas Mouse Multiple Adult muscle	MouseAtlas Mouse Multiple Adult muscle	9.676e-21
Bladder	Heart__Left_Ventricle	POS20	Coexpression Atlas	BM Top 100 - heart ventricle	BM Top 100 - heart ventricle	9.753e-21
Pituitary	Heart__Left_Ventricle	POS20	ToppCell Atlas	MouseAtlas Mouse Multiple Adult muscle	MouseAtlas Mouse Multiple Adult muscle	9.769e-21
Heart__Atrial_Appendage	Heart__Left_Ventricle	POS20	Coexpression	19643001-Additional-File2	Rat Breast_Giusti09_300genes	9.988e-21
Muscle__Skeletal	Heart__Left_Ventricle	POS20	Coexpression	19658189-TableS5	Human EmbryonicStemCell_Xu09_622genes	1.05e-20
Adrenal_Gland	Heart__Left_Ventricle	POS20	Coexpression Atlas	BM Top 100 - heart ventricle	BM Top 100 - heart ventricle	1.091e-20
Esophagus__Gastroesophageal_Junction	Heart__Left_Ventricle	POS20	Coexpression Atlas	BM Top 100 - heart ventricle	BM Top 100 - heart ventricle	1.15e-20
Heart__Left_Ventricle	Heart__Left_Ventricle	NEG20	Coexpression	M18491	Genes up-regulated by ESRRA [GeneID=2101] only.	1.162e-20
Prostate	Heart__Left_Ventricle	POS20	ToppCell Atlas	MouseAtlas Mouse Multiple Adult muscle	MouseAtlas Mouse Multiple Adult muscle	1.232e-20
Esophagus__Gastroesophageal_Junction	Heart__Left_Ventricle	POS20	ToppCell Atlas	MouseAtlas Mouse Multiple Adult muscle Subtype Heart_cardiac muscle cell	MouseAtlas Mouse Multiple Adult muscle Subtype Heart_cardiac muscle cell	1.263e-20
Esophagus__Gastroesophageal_Junction	Heart__Left_Ventricle	POS20	ToppCell Atlas	MouseAtlas Mouse Multiple Adult muscle	MouseAtlas Mouse Multiple Adult muscle	1.263e-20
Brain__Frontal_Cortex_BA9	Heart__Left_Ventricle	POS20	Coexpression	19658189-TableS3	Human EmbryonicStemCell_Xu09_1311genes	1.374e-20
Brain__Hippocampus	Heart__Left_Ventricle	POS20	ToppCell Atlas	MouseAtlas Mouse Multiple Adult muscle Subtype Heart_cardiac muscle cell	MouseAtlas Mouse Multiple Adult muscle Subtype Heart_cardiac muscle cell	1.457e-20
Brain__Amygdala	Heart__Left_Ventricle	POS20	ToppCell Atlas	MouseAtlas Mouse Multiple Adult muscle Subtype Heart_cardiac muscle cell	MouseAtlas Mouse Multiple Adult muscle Subtype Heart_cardiac muscle cell	1.467e-20
Muscle__Skeletal	Heart__Left_Ventricle	NEG20	Computational	M8295 GNF2_TTN	Neighborhood of TTN	1.548e-20
Stomach	Heart__Left_Ventricle	POS20	ToppCell Atlas	MouseAtlas Mouse Multiple Adult muscle Subtype Heart_cardiac muscle cell	MouseAtlas Mouse Multiple Adult muscle Subtype Heart_cardiac muscle cell	1.654e-20
Whole_Blood	Heart__Left_Ventricle	POS20	ToppCell Atlas	MouseAtlas Mouse Multiple Adult muscle Subtype Heart_cardiac muscle cell	MouseAtlas Mouse Multiple Adult muscle Subtype Heart_cardiac muscle cell	1.677e-20
Thyroid	Heart__Left_Ventricle	POS20	Coexpression Atlas	BM Top 100 - heart ventricle	BM Top 100 - heart ventricle	1.679e-20
Nerve__Tibial	Heart__Left_Ventricle	POS20	ToppCell Atlas	MouseAtlas Mouse Multiple Adult muscle Subtype Heart_cardiac muscle cell	MouseAtlas Mouse Multiple Adult muscle Subtype Heart_cardiac muscle cell	1.766e-20
Ovary	Heart__Left_Ventricle	POS20	ToppCell Atlas	MouseAtlas Mouse Multiple Adult muscle Subtype Heart_cardiac muscle cell	MouseAtlas Mouse Multiple Adult muscle Subtype Heart_cardiac muscle cell	1.771e-20
Brain__Frontal_Cortex_BA9	Heart__Left_Ventricle	POS20	Coexpression Atlas	Tabula Muris Consortium/Tabula Muris Consortium/Tissues and cell class/Heart/cardiac muscle cell	Tabula Muris Consortium/Tabula Muris Consortium/Tissues and cell class/Heart/cardiac muscle cell	1.8e-20
Vagina	Heart__Left_Ventricle	POS20	Coexpression	19643001-Additional-File2	Rat Breast_Giusti09_300genes	1.878e-20
Skin__Not_Sun_Exposed_Suprapubic	Heart__Left_Ventricle	POS20	ToppCell Atlas	MouseAtlas Mouse Multiple Adult muscle Subtype Heart_cardiac muscle cell	MouseAtlas Mouse Multiple Adult muscle Subtype Heart_cardiac muscle cell	1.987e-20
Cells__EBVtransformed_lymphocytes	Heart__Left_Ventricle	POS20	Coexpression	19658189-TableS3	Human EmbryonicStemCell_Xu09_1311genes	2.06e-20
Colon__Sigmoid	Heart__Left_Ventricle	POS20	ToppCell Atlas	MouseAtlas Mouse Multiple Adult muscle Subtype Heart_cardiac muscle cell	MouseAtlas Mouse Multiple Adult muscle Subtype Heart_cardiac muscle cell	2.357e-20
Artery__Coronary	Heart__Left_Ventricle	POS20	ToppCell Atlas	MouseAtlas Mouse Multiple Adult muscle Subtype Heart_cardiac muscle cell	MouseAtlas Mouse Multiple Adult muscle Subtype Heart_cardiac muscle cell	2.544e-20
Thyroid	Heart__Left_Ventricle	POS20	Coexpression Atlas	Tabula Muris Consortium/Tabula Muris Consortium/Tissues and cell class/Heart/cardiac muscle cell	Tabula Muris Consortium/Tabula Muris Consortium/Tissues and cell class/Heart/cardiac muscle cell	2.589e-20
Adrenal_Gland	Heart__Left_Ventricle	POS20	ToppCell Atlas	MouseAtlas Mouse Multiple Adult muscle Subtype Heart_cardiac muscle cell	MouseAtlas Mouse Multiple Adult muscle Subtype Heart_cardiac muscle cell	2.624e-20
Artery__Tibial	Heart__Left_Ventricle	POS20	ToppCell Atlas	MouseAtlas Mouse Multiple Adult muscle Subtype Heart_cardiac muscle cell	MouseAtlas Mouse Multiple Adult muscle Subtype Heart_cardiac muscle cell	2.647e-20
Uterus	Heart__Left_Ventricle	POS20	ToppCell Atlas	MouseAtlas Mouse Multiple Adult muscle Subtype Heart_cardiac muscle cell	MouseAtlas Mouse Multiple Adult muscle Subtype Heart_cardiac muscle cell	2.652e-20
Brain__Cerebellum	Heart__Left_Ventricle	POS20	Coexpression Atlas	Tabula Muris Consortium/Tabula Muris Consortium/Tissues and cell class/Heart/cardiac muscle cell	Tabula Muris Consortium/Tabula Muris Consortium/Tissues and cell class/Heart/cardiac muscle cell	2.761e-20
Bladder	Heart__Left_Ventricle	POS20	Coexpression Atlas	BM Top 100 - heart atrium	BM Top 100 - heart atrium	2.86e-20
Breast__Mammary_Tissue	Heart__Left_Ventricle	POS20	Coexpression Atlas	Tabula Muris Consortium/Tabula Muris Consortium/Tissues and cell class/Heart/cardiac muscle cell	Tabula Muris Consortium/Tabula Muris Consortium/Tissues and cell class/Heart/cardiac muscle cell	2.886e-20
Stomach	Heart__Left_Ventricle	POS20	Coexpression Atlas	Tabula Muris Consortium/Tabula Muris Consortium/Tissues and cell class/Heart/cardiac muscle cell	Tabula Muris Consortium/Tabula Muris Consortium/Tissues and cell class/Heart/cardiac muscle cell	2.899e-20
Adipose__Subcutaneous	Heart__Left_Ventricle	POS20	Coexpression Atlas	Tabula Muris Consortium/Tabula Muris Consortium/Tissues and cell class/Heart/cardiac muscle cell	Tabula Muris Consortium/Tabula Muris Consortium/Tissues and cell class/Heart/cardiac muscle cell	2.91e-20
Adrenal_Gland	Heart__Left_Ventricle	POS20	Coexpression Atlas	BM Top 100 - heart atrium	BM Top 100 - heart atrium	3.071e-20
Esophagus__Muscularis	Heart__Left_Ventricle	POS20	Coexpression Atlas	Tabula Muris Consortium/Tabula Muris Consortium/Tissues and cell class/Heart/cardiac muscle cell	Tabula Muris Consortium/Tabula Muris Consortium/Tissues and cell class/Heart/cardiac muscle cell	3.076e-20
Esophagus__Gastroesophageal_Junction	Heart__Left_Ventricle	POS20	Coexpression Atlas	BM Top 100 - heart atrium	BM Top 100 - heart atrium	3.237e-20
Colon__Transverse	Heart__Left_Ventricle	POS20	Coexpression Atlas	Tabula Muris Consortium/Tabula Muris Consortium/Tissues and cell class/Heart/cardiac muscle cell	Tabula Muris Consortium/Tabula Muris Consortium/Tissues and cell class/Heart/cardiac muscle cell	3.295e-20
Brain__Cerebellum	Heart__Left_Ventricle	POS20	Computational	M11742 GNF2_MYL3	Neighborhood of MYL3	3.324e-20
Heart__Left_Ventricle	Heart__Left_Ventricle	NEG20	Coexpression Atlas	Tabula Muris Consortium/Tabula Muris Consortium/Tissues and cell class/Heart/cardiac muscle cell	Tabula Muris Consortium/Tabula Muris Consortium/Tissues and cell class/Heart/cardiac muscle cell	3.412e-20
Heart__Left_Ventricle	Heart__Left_Ventricle	NEG20	Pubmed	14651853	Integrated analysis of protein composition, tissue diversity, and gene regulation in mouse mitochondria.	3.481e-20
Brain__Cerebellar_Hemisphere	Heart__Left_Ventricle	POS20	Computational	M11742 GNF2_MYL3	Neighborhood of MYL3	3.525e-20
Thyroid	Heart__Left_Ventricle	POS20	Coexpression Atlas	BM Top 100 - heart atrium	BM Top 100 - heart atrium	3.544e-20
Lung	Heart__Left_Ventricle	POS20	Coexpression Atlas	Tabula Muris Consortium/Tabula Muris Consortium/Tissues and cell class/Heart/cardiac muscle cell	Tabula Muris Consortium/Tabula Muris Consortium/Tissues and cell class/Heart/cardiac muscle cell	3.838e-20
Cells__Transformed_fibroblasts	Heart__Left_Ventricle	POS20	Coexpression Atlas	Tabula Muris Consortium/Tabula Muris Consortium/Tissues and cell class/Heart/cardiac muscle cell	Tabula Muris Consortium/Tabula Muris Consortium/Tissues and cell class/Heart/cardiac muscle cell	4.229e-20
Adrenal_Gland	Heart__Left_Ventricle	POS20	Computational	M11742 GNF2_MYL3	Neighborhood of MYL3	4.297e-20
Artery__Coronary	Heart__Left_Ventricle	POS20	Computational	M11742 GNF2_MYL3	Neighborhood of MYL3	4.297e-20
Esophagus__Muscularis	Heart__Left_Ventricle	POS20	Computational	M11742 GNF2_MYL3	Neighborhood of MYL3	4.331e-20
Colon__Transverse	Heart__Left_Ventricle	POS20	Computational	M11742 GNF2_MYL3	Neighborhood of MYL3	4.364e-20
Brain__Anterior_cingulate_cortex_BA24	Heart__Left_Ventricle	POS20	Computational	M11742 GNF2_MYL3	Neighborhood of MYL3	4.398e-20
Cells__Transformed_fibroblasts	Heart__Left_Ventricle	POS20	Computational	M11742 GNF2_MYL3	Neighborhood of MYL3	4.499e-20
Small_Intestine__Terminal_Ileum	Heart__Left_Ventricle	POS20	Computational	M11742 GNF2_MYL3	Neighborhood of MYL3	4.532e-20
Skin__Not_Sun_Exposed_Suprapubic	Heart__Left_Ventricle	POS20	Computational	M11742 GNF2_MYL3	Neighborhood of MYL3	4.767e-20
Brain__Cortex	Heart__Left_Ventricle	POS20	Computational	M11742 GNF2_MYL3	Neighborhood of MYL3	4.801e-20
Prostate	Heart__Left_Ventricle	POS20	Computational	M11742 GNF2_MYL3	Neighborhood of MYL3	4.969e-20
Spleen	Heart__Left_Ventricle	POS20	Computational	M11742 GNF2_MYL3	Neighborhood of MYL3	5.17e-20
Lung	Heart__Left_Ventricle	POS20	Coexpression Atlas	heart muscle	heart muscle	5.493e-20
Cells__Transformed_fibroblasts	Heart__Left_Ventricle	POS20	Coexpression Atlas	heart muscle	heart muscle	6.052e-20
Fallopian_Tube	Heart__Left_Ventricle	POS20	Computational	M8715 GNF2_MYL2	Neighborhood of MYL2	6.172e-20
Artery__Tibial	Heart__Left_Ventricle	POS20	Computational	M8715 GNF2_MYL2	Neighborhood of MYL2	6.476e-20
Uterus	Heart__Left_Ventricle	POS20	Computational	M8715 GNF2_MYL2	Neighborhood of MYL2	6.476e-20
Brain__Amygdala	Heart__Left_Ventricle	POS20	Coexpression	M5936	Genes encoding proteins involved in oxidative phosphorylation.	6.522e-20
Liver	Heart__Left_Ventricle	POS20	Coexpression Atlas	Tabula Muris Consortium/Tabula Muris Consortium/Tissues and cell class/Heart/cardiac muscle cell	Tabula Muris Consortium/Tabula Muris Consortium/Tissues and cell class/Heart/cardiac muscle cell	7.902e-20
Heart__Left_Ventricle	Heart__Left_Ventricle	NEG20	Coexpression	M9577	Mitochondrial genes	7.963e-20
Brain__Caudate_basal_ganglia	Heart__Left_Ventricle	POS20	Coexpression Atlas	heart muscle	heart muscle	8.267e-20
Brain__Nucleus_accumbens_basal_ganglia	Heart__Left_Ventricle	POS20	Coexpression Atlas	heart muscle	heart muscle	8.267e-20
Brain__Putamen_basal_ganglia	Heart__Left_Ventricle	POS20	Coexpression Atlas	heart muscle	heart muscle	8.267e-20
Brain__Spinal_cord_cervical_c1	Heart__Left_Ventricle	POS20	Coexpression Atlas	Tabula Muris Consortium/Tabula Muris Consortium/Tissues and cell class/Heart/cardiac muscle cell	Tabula Muris Consortium/Tabula Muris Consortium/Tissues and cell class/Heart/cardiac muscle cell	8.419e-20
Heart__Left_Ventricle	Heart__Left_Ventricle	NEG20	GO: Cellular Component	GO:0044429	mitochondrial part	8.826e-20
Brain__Anterior_cingulate_cortex_BA24	Heart__Left_Ventricle	POS20	Pubmed	20359594	Clinical features and outcome of hypertrophic cardiomyopathy associated with triple sarcomere protein gene mutations.	8.935e-20
Brain__Frontal_Cortex_BA9	Heart__Left_Ventricle	POS20	Pubmed	20359594	Clinical features and outcome of hypertrophic cardiomyopathy associated with triple sarcomere protein gene mutations.	8.959e-20
Brain__Cerebellum	Heart__Left_Ventricle	POS20	Pubmed	20359594	Clinical features and outcome of hypertrophic cardiomyopathy associated with triple sarcomere protein gene mutations.	8.993e-20
Kidney__Cortex	Heart__Left_Ventricle	POS20	Coexpression Atlas	heart muscle	heart muscle	9.197e-20
Lung	Heart__Left_Ventricle	POS20	Pubmed	20359594	Clinical features and outcome of hypertrophic cardiomyopathy associated with triple sarcomere protein gene mutations.	9.294e-20
Brain__Caudate_basal_ganglia	Heart__Left_Ventricle	POS20	Pubmed	20359594	Clinical features and outcome of hypertrophic cardiomyopathy associated with triple sarcomere protein gene mutations.	9.325e-20
Brain__Nucleus_accumbens_basal_ganglia	Heart__Left_Ventricle	POS20	Pubmed	20359594	Clinical features and outcome of hypertrophic cardiomyopathy associated with triple sarcomere protein gene mutations.	9.325e-20
Brain__Putamen_basal_ganglia	Heart__Left_Ventricle	POS20	Pubmed	20359594	Clinical features and outcome of hypertrophic cardiomyopathy associated with triple sarcomere protein gene mutations.	9.325e-20
Fallopian_Tube	Heart__Left_Ventricle	POS20	Coexpression Atlas	heart muscle	heart muscle	9.342e-20
Brain__Cortex	Heart__Left_Ventricle	POS20	Pubmed	20359594	Clinical features and outcome of hypertrophic cardiomyopathy associated with triple sarcomere protein gene mutations.	9.357e-20
Adipose__Visceral_Omentum	Heart__Left_Ventricle	POS20	Coexpression Atlas	heart muscle	heart muscle	9.474e-20
Vagina	Heart__Left_Ventricle	POS20	Coexpression Atlas	heart muscle	heart muscle	9.606e-20
Minor_Salivary_Gland	Heart__Left_Ventricle	POS20	Coexpression Atlas	Tabula Muris Consortium/Tabula Muris Consortium/Tissues and cell class/Heart/cardiac muscle cell	Tabula Muris Consortium/Tabula Muris Consortium/Tissues and cell class/Heart/cardiac muscle cell	9.847e-20
Brain__Cerebellar_Hemisphere	Heart__Left_Ventricle	POS20	Pubmed	20359594	Clinical features and outcome of hypertrophic cardiomyopathy associated with triple sarcomere protein gene mutations.	1.011e-19
Adipose__Subcutaneous	Heart__Left_Ventricle	POS20	Computational	M11742 GNF2_MYL3	Neighborhood of MYL3	1.012e-19
Cells__EBVtransformed_lymphocytes	Heart__Left_Ventricle	POS20	Computational	M11742 GNF2_MYL3	Neighborhood of MYL3	1.04e-19
Adrenal_Gland	Heart__Left_Ventricle	POS20	Pubmed	20359594	Clinical features and outcome of hypertrophic cardiomyopathy associated with triple sarcomere protein gene mutations.	1.049e-19
Minor_Salivary_Gland	Heart__Left_Ventricle	POS20	Coexpression Atlas	heart muscle	heart muscle	1.057e-19
Breast__Mammary_Tissue	Heart__Left_Ventricle	POS20	Computational	M11742 GNF2_MYL3	Neighborhood of MYL3	1.061e-19
Nerve__Tibial	Heart__Left_Ventricle	POS20	Computational	M11742 GNF2_MYL3	Neighborhood of MYL3	1.068e-19
Skin__Sun_Exposed_Lower_leg	Heart__Left_Ventricle	POS20	Computational	M11742 GNF2_MYL3	Neighborhood of MYL3	1.068e-19
Thyroid	Heart__Left_Ventricle	POS20	Computational	M11742 GNF2_MYL3	Neighborhood of MYL3	1.075e-19
Bladder	Heart__Left_Ventricle	POS20	Pubmed	20359594	Clinical features and outcome of hypertrophic cardiomyopathy associated with triple sarcomere protein gene mutations.	1.083e-19
Esophagus__Mucosa	Heart__Left_Ventricle	POS20	Pubmed	20359594	Clinical features and outcome of hypertrophic cardiomyopathy associated with triple sarcomere protein gene mutations.	1.106e-19
Skin__Sun_Exposed_Lower_leg	Heart__Left_Ventricle	POS20	Pubmed	20359594	Clinical features and outcome of hypertrophic cardiomyopathy associated with triple sarcomere protein gene mutations.	1.112e-19
Breast__Mammary_Tissue	Heart__Left_Ventricle	POS20	Pubmed	20359594	Clinical features and outcome of hypertrophic cardiomyopathy associated with triple sarcomere protein gene mutations.	1.113e-19
Ovary	Heart__Left_Ventricle	POS20	Computational	M11742 GNF2_MYL3	Neighborhood of MYL3	1.118e-19
Thyroid	Heart__Left_Ventricle	POS20	Pubmed	20359594	Clinical features and outcome of hypertrophic cardiomyopathy associated with triple sarcomere protein gene mutations.	1.127e-19
Skin__Not_Sun_Exposed_Suprapubic	Heart__Left_Ventricle	POS20	Pubmed	20359594	Clinical features and outcome of hypertrophic cardiomyopathy associated with triple sarcomere protein gene mutations.	1.132e-19
Adipose__Subcutaneous	Heart__Left_Ventricle	POS20	Pubmed	20359594	Clinical features and outcome of hypertrophic cardiomyopathy associated with triple sarcomere protein gene mutations.	1.134e-19
Spleen	Heart__Left_Ventricle	POS20	Pubmed	20359594	Clinical features and outcome of hypertrophic cardiomyopathy associated with triple sarcomere protein gene mutations.	1.138e-19
Brain__Caudate_basal_ganglia	Heart__Left_Ventricle	POS20	Computational	M11742 GNF2_MYL3	Neighborhood of MYL3	1.139e-19
Brain__Nucleus_accumbens_basal_ganglia	Heart__Left_Ventricle	POS20	Computational	M11742 GNF2_MYL3	Neighborhood of MYL3	1.139e-19
Brain__Putamen_basal_ganglia	Heart__Left_Ventricle	POS20	Computational	M11742 GNF2_MYL3	Neighborhood of MYL3	1.139e-19
Lung	Heart__Left_Ventricle	POS20	Computational	M11742 GNF2_MYL3	Neighborhood of MYL3	1.16e-19
Cervix__Endocervix	Heart__Left_Ventricle	POS20	Computational	M11742 GNF2_MYL3	Neighborhood of MYL3	1.188e-19
Ovary	Heart__Left_Ventricle	POS20	Pubmed	20359594	Clinical features and outcome of hypertrophic cardiomyopathy associated with triple sarcomere protein gene mutations.	1.2e-19
Nerve__Tibial	Heart__Left_Ventricle	POS20	Pubmed	20359594	Clinical features and outcome of hypertrophic cardiomyopathy associated with triple sarcomere protein gene mutations.	1.201e-19
Stomach	Heart__Left_Ventricle	POS20	Pubmed	20359594	Clinical features and outcome of hypertrophic cardiomyopathy associated with triple sarcomere protein gene mutations.	1.202e-19
Stomach	Heart__Left_Ventricle	POS20	Computational	M11742 GNF2_MYL3	Neighborhood of MYL3	1.224e-19
Artery__Aorta	Heart__Left_Ventricle	POS20	Computational	M8715 GNF2_MYL2	Neighborhood of MYL2	1.308e-19
Brain__Anterior_cingulate_cortex_BA24	Heart__Left_Ventricle	POS20	Pubmed	16754800	Single-gene mutations and increased left ventricular wall thickness in the community: the Framingham Heart Study.	1.34e-19
Brain__Anterior_cingulate_cortex_BA24	Heart__Left_Ventricle	POS20	Pubmed	19293840	The role of sarcomere gene mutations in patients with idiopathic dilated cardiomyopathy.	1.34e-19
Brain__Frontal_Cortex_BA9	Heart__Left_Ventricle	POS20	Pubmed	16754800	Single-gene mutations and increased left ventricular wall thickness in the community: the Framingham Heart Study.	1.343e-19
Brain__Frontal_Cortex_BA9	Heart__Left_Ventricle	POS20	Pubmed	19293840	The role of sarcomere gene mutations in patients with idiopathic dilated cardiomyopathy.	1.343e-19
Brain__Cerebellum	Heart__Left_Ventricle	POS20	Pubmed	16754800	Single-gene mutations and increased left ventricular wall thickness in the community: the Framingham Heart Study.	1.349e-19
Brain__Cerebellum	Heart__Left_Ventricle	POS20	Pubmed	19293840	The role of sarcomere gene mutations in patients with idiopathic dilated cardiomyopathy.	1.349e-19
Lung	Heart__Left_Ventricle	POS20	Pubmed	16754800	Single-gene mutations and increased left ventricular wall thickness in the community: the Framingham Heart Study.	1.394e-19
Lung	Heart__Left_Ventricle	POS20	Pubmed	19293840	The role of sarcomere gene mutations in patients with idiopathic dilated cardiomyopathy.	1.394e-19
Brain__Caudate_basal_ganglia	Heart__Left_Ventricle	POS20	Pubmed	16754800	Single-gene mutations and increased left ventricular wall thickness in the community: the Framingham Heart Study.	1.398e-19
Brain__Caudate_basal_ganglia	Heart__Left_Ventricle	POS20	Pubmed	19293840	The role of sarcomere gene mutations in patients with idiopathic dilated cardiomyopathy.	1.398e-19
Brain__Nucleus_accumbens_basal_ganglia	Heart__Left_Ventricle	POS20	Pubmed	16754800	Single-gene mutations and increased left ventricular wall thickness in the community: the Framingham Heart Study.	1.398e-19
Brain__Nucleus_accumbens_basal_ganglia	Heart__Left_Ventricle	POS20	Pubmed	19293840	The role of sarcomere gene mutations in patients with idiopathic dilated cardiomyopathy.	1.398e-19
Brain__Putamen_basal_ganglia	Heart__Left_Ventricle	POS20	Pubmed	16754800	Single-gene mutations and increased left ventricular wall thickness in the community: the Framingham Heart Study.	1.398e-19
Brain__Putamen_basal_ganglia	Heart__Left_Ventricle	POS20	Pubmed	19293840	The role of sarcomere gene mutations in patients with idiopathic dilated cardiomyopathy.	1.398e-19
Brain__Cortex	Heart__Left_Ventricle	POS20	Pubmed	16754800	Single-gene mutations and increased left ventricular wall thickness in the community: the Framingham Heart Study.	1.403e-19
Brain__Cortex	Heart__Left_Ventricle	POS20	Pubmed	19293840	The role of sarcomere gene mutations in patients with idiopathic dilated cardiomyopathy.	1.403e-19
Brain__Spinal_cord_cervical_c1	Heart__Left_Ventricle	POS20	Computational	M8715 GNF2_MYL2	Neighborhood of MYL2	1.415e-19
Whole_Blood	Heart__Left_Ventricle	POS20	Pubmed	20833797	Phosphoproteome analysis of functional mitochondria isolated from resting human muscle reveals extensive phosphorylation of inner membrane protein complexes and enzymes.	1.427e-19
Colon__Sigmoid	Heart__Left_Ventricle	POS20	Computational	M8715 GNF2_MYL2	Neighborhood of MYL2	1.483e-19
Brain__Cerebellar_Hemisphere	Heart__Left_Ventricle	POS20	Pubmed	16754800	Single-gene mutations and increased left ventricular wall thickness in the community: the Framingham Heart Study.	1.516e-19
Brain__Cerebellar_Hemisphere	Heart__Left_Ventricle	POS20	Pubmed	19293840	The role of sarcomere gene mutations in patients with idiopathic dilated cardiomyopathy.	1.516e-19
Adrenal_Gland	Heart__Left_Ventricle	POS20	Pubmed	19293840	The role of sarcomere gene mutations in patients with idiopathic dilated cardiomyopathy.	1.573e-19
Adrenal_Gland	Heart__Left_Ventricle	POS20	Pubmed	16754800	Single-gene mutations and increased left ventricular wall thickness in the community: the Framingham Heart Study.	1.573e-19
Bladder	Heart__Left_Ventricle	POS20	Pubmed	16754800	Single-gene mutations and increased left ventricular wall thickness in the community: the Framingham Heart Study.	1.623e-19
Bladder	Heart__Left_Ventricle	POS20	Pubmed	19293840	The role of sarcomere gene mutations in patients with idiopathic dilated cardiomyopathy.	1.623e-19
Esophagus__Mucosa	Heart__Left_Ventricle	POS20	Pubmed	16754800	Single-gene mutations and increased left ventricular wall thickness in the community: the Framingham Heart Study.	1.658e-19
Esophagus__Mucosa	Heart__Left_Ventricle	POS20	Pubmed	19293840	The role of sarcomere gene mutations in patients with idiopathic dilated cardiomyopathy.	1.658e-19
Skin__Sun_Exposed_Lower_leg	Heart__Left_Ventricle	POS20	Pubmed	16754800	Single-gene mutations and increased left ventricular wall thickness in the community: the Framingham Heart Study.	1.668e-19
Skin__Sun_Exposed_Lower_leg	Heart__Left_Ventricle	POS20	Pubmed	19293840	The role of sarcomere gene mutations in patients with idiopathic dilated cardiomyopathy.	1.668e-19
Breast__Mammary_Tissue	Heart__Left_Ventricle	POS20	Pubmed	16754800	Single-gene mutations and increased left ventricular wall thickness in the community: the Framingham Heart Study.	1.669e-19
Breast__Mammary_Tissue	Heart__Left_Ventricle	POS20	Pubmed	19293840	The role of sarcomere gene mutations in patients with idiopathic dilated cardiomyopathy.	1.669e-19
Thyroid	Heart__Left_Ventricle	POS20	Pubmed	16754800	Single-gene mutations and increased left ventricular wall thickness in the community: the Framingham Heart Study.	1.689e-19
Thyroid	Heart__Left_Ventricle	POS20	Pubmed	19293840	The role of sarcomere gene mutations in patients with idiopathic dilated cardiomyopathy.	1.689e-19
Skin__Not_Sun_Exposed_Suprapubic	Heart__Left_Ventricle	POS20	Pubmed	16754800	Single-gene mutations and increased left ventricular wall thickness in the community: the Framingham Heart Study.	1.697e-19
Skin__Not_Sun_Exposed_Suprapubic	Heart__Left_Ventricle	POS20	Pubmed	19293840	The role of sarcomere gene mutations in patients with idiopathic dilated cardiomyopathy.	1.697e-19
Adipose__Subcutaneous	Heart__Left_Ventricle	POS20	Pubmed	19293840	The role of sarcomere gene mutations in patients with idiopathic dilated cardiomyopathy.	1.7e-19
Adipose__Subcutaneous	Heart__Left_Ventricle	POS20	Pubmed	16754800	Single-gene mutations and increased left ventricular wall thickness in the community: the Framingham Heart Study.	1.7e-19
Spleen	Heart__Left_Ventricle	POS20	Pubmed	16754800	Single-gene mutations and increased left ventricular wall thickness in the community: the Framingham Heart Study.	1.706e-19
Spleen	Heart__Left_Ventricle	POS20	Pubmed	19293840	The role of sarcomere gene mutations in patients with idiopathic dilated cardiomyopathy.	1.706e-19
Brain__Anterior_cingulate_cortex_BA24	Heart__Left_Ventricle	POS20	Coexpression Atlas	heart muscle	heart muscle	1.739e-19
Ovary	Heart__Left_Ventricle	POS20	Pubmed	16754800	Single-gene mutations and increased left ventricular wall thickness in the community: the Framingham Heart Study.	1.8e-19
Ovary	Heart__Left_Ventricle	POS20	Pubmed	19293840	The role of sarcomere gene mutations in patients with idiopathic dilated cardiomyopathy.	1.8e-19
Nerve__Tibial	Heart__Left_Ventricle	POS20	Pubmed	16754800	Single-gene mutations and increased left ventricular wall thickness in the community: the Framingham Heart Study.	1.801e-19
Nerve__Tibial	Heart__Left_Ventricle	POS20	Pubmed	19293840	The role of sarcomere gene mutations in patients with idiopathic dilated cardiomyopathy.	1.801e-19
Stomach	Heart__Left_Ventricle	POS20	Pubmed	16754800	Single-gene mutations and increased left ventricular wall thickness in the community: the Framingham Heart Study.	1.802e-19
Stomach	Heart__Left_Ventricle	POS20	Pubmed	19293840	The role of sarcomere gene mutations in patients with idiopathic dilated cardiomyopathy.	1.802e-19
Adipose__Visceral_Omentum	Heart__Left_Ventricle	POS20	Computational	M8715 GNF2_MYL2	Neighborhood of MYL2	2.735e-19
Pituitary	Heart__Left_Ventricle	POS20	Computational	M8715 GNF2_MYL2	Neighborhood of MYL2	2.817e-19
Cervix__Ectocervix	Heart__Left_Ventricle	POS20	Computational	M8715 GNF2_MYL2	Neighborhood of MYL2	2.899e-19
Brain__Amygdala	Heart__Left_Ventricle	POS20	Pubmed	18614015	A mitochondrial protein compendium elucidates complex I disease biology.	2.922e-19
Minor_Salivary_Gland	Heart__Left_Ventricle	POS20	Computational	M8715 GNF2_MYL2	Neighborhood of MYL2	3.002e-19
Heart__Atrial_Appendage	Heart__Left_Ventricle	POS20	Computational	M8715 GNF2_MYL2	Neighborhood of MYL2	3.064e-19
Liver	Heart__Left_Ventricle	POS20	Computational	M8715 GNF2_MYL2	Neighborhood of MYL2	3.228e-19
Brain__Anterior_cingulate_cortex_BA24	Heart__Left_Ventricle	POS20	Pubmed	18403758	Shared genetic causes of cardiac hypertrophy in children and adults.	3.349e-19
Brain__Frontal_Cortex_BA9	Heart__Left_Ventricle	POS20	Pubmed	18403758	Shared genetic causes of cardiac hypertrophy in children and adults.	3.358e-19
Brain__Cerebellum	Heart__Left_Ventricle	POS20	Pubmed	18403758	Shared genetic causes of cardiac hypertrophy in children and adults.	3.37e-19
Vagina	Heart__Left_Ventricle	POS20	Computational	M8715 GNF2_MYL2	Neighborhood of MYL2	3.393e-19
Lung	Heart__Left_Ventricle	POS20	Pubmed	18403758	Shared genetic causes of cardiac hypertrophy in children and adults.	3.483e-19
Brain__Caudate_basal_ganglia	Heart__Left_Ventricle	POS20	Pubmed	18403758	Shared genetic causes of cardiac hypertrophy in children and adults.	3.495e-19
Brain__Nucleus_accumbens_basal_ganglia	Heart__Left_Ventricle	POS20	Pubmed	18403758	Shared genetic causes of cardiac hypertrophy in children and adults.	3.495e-19
Brain__Putamen_basal_ganglia	Heart__Left_Ventricle	POS20	Pubmed	18403758	Shared genetic causes of cardiac hypertrophy in children and adults.	3.495e-19
Brain__Cortex	Heart__Left_Ventricle	POS20	Pubmed	18403758	Shared genetic causes of cardiac hypertrophy in children and adults.	3.507e-19
Brain__Cerebellar_Hemisphere	Heart__Left_Ventricle	POS20	Pubmed	18403758	Shared genetic causes of cardiac hypertrophy in children and adults.	3.789e-19
Adrenal_Gland	Heart__Left_Ventricle	POS20	Pubmed	18403758	Shared genetic causes of cardiac hypertrophy in children and adults.	3.932e-19
Bladder	Heart__Left_Ventricle	POS20	Pubmed	18403758	Shared genetic causes of cardiac hypertrophy in children and adults.	4.057e-19
Esophagus__Mucosa	Heart__Left_Ventricle	POS20	Pubmed	18403758	Shared genetic causes of cardiac hypertrophy in children and adults.	4.144e-19
Skin__Sun_Exposed_Lower_leg	Heart__Left_Ventricle	POS20	Pubmed	18403758	Shared genetic causes of cardiac hypertrophy in children and adults.	4.168e-19
Breast__Mammary_Tissue	Heart__Left_Ventricle	POS20	Pubmed	18403758	Shared genetic causes of cardiac hypertrophy in children and adults.	4.171e-19
Thyroid	Heart__Left_Ventricle	POS20	Pubmed	18403758	Shared genetic causes of cardiac hypertrophy in children and adults.	4.222e-19
Skin__Not_Sun_Exposed_Suprapubic	Heart__Left_Ventricle	POS20	Pubmed	18403758	Shared genetic causes of cardiac hypertrophy in children and adults.	4.241e-19
Adipose__Subcutaneous	Heart__Left_Ventricle	POS20	Pubmed	18403758	Shared genetic causes of cardiac hypertrophy in children and adults.	4.248e-19
Spleen	Heart__Left_Ventricle	POS20	Pubmed	18403758	Shared genetic causes of cardiac hypertrophy in children and adults.	4.264e-19
Ovary	Heart__Left_Ventricle	POS20	Pubmed	18403758	Shared genetic causes of cardiac hypertrophy in children and adults.	4.498e-19
Nerve__Tibial	Heart__Left_Ventricle	POS20	Pubmed	18403758	Shared genetic causes of cardiac hypertrophy in children and adults.	4.501e-19
Stomach	Heart__Left_Ventricle	POS20	Pubmed	18403758	Shared genetic causes of cardiac hypertrophy in children and adults.	4.504e-19
Brain__Caudate_basal_ganglia	Heart__Left_Ventricle	POS20	Coexpression	19658189-TableS5	Human EmbryonicStemCell_Xu09_622genes	6.255e-19
Brain__Nucleus_accumbens_basal_ganglia	Heart__Left_Ventricle	POS20	Coexpression	19658189-TableS5	Human EmbryonicStemCell_Xu09_622genes	6.255e-19
Brain__Putamen_basal_ganglia	Heart__Left_Ventricle	POS20	Coexpression	19658189-TableS5	Human EmbryonicStemCell_Xu09_622genes	6.255e-19
Lung	Heart__Left_Ventricle	POS20	Coexpression	19658189-TableS5	Human EmbryonicStemCell_Xu09_622genes	6.365e-19
Artery__Tibial	Heart__Left_Ventricle	POS20	Coexpression	19658189-TableS5	Human EmbryonicStemCell_Xu09_622genes	6.397e-19
Brain__Frontal_Cortex_BA9	Heart__Left_Ventricle	POS20	Coexpression Atlas	PCBC_ctl_geo-heart_500	geo_heart_top-relative-expression-ranked_500	6.417e-19
Adipose__Subcutaneous	Heart__Left_Ventricle	POS20	Coexpression	19658189-TableS5	Human EmbryonicStemCell_Xu09_622genes	6.478e-19
Cells__Transformed_fibroblasts	Heart__Left_Ventricle	POS20	Coexpression	19658189-TableS5	Human EmbryonicStemCell_Xu09_622genes	6.521e-19
Brain__Amygdala	Heart__Left_Ventricle	POS20	Pubmed	12865426	Proteomic analysis of the mouse liver mitochondrial inner membrane.	6.617e-19
Vagina	Heart__Left_Ventricle	POS20	Coexpression	19658189-TableS5	Human EmbryonicStemCell_Xu09_622genes	6.719e-19
Esophagus__Gastroesophageal_Junction	Heart__Left_Ventricle	POS20	Coexpression Atlas	PCBC_ctl_geo-heart_500	geo_heart_top-relative-expression-ranked_500	6.744e-19
Cells__EBVtransformed_lymphocytes	Heart__Left_Ventricle	POS20	Coexpression Atlas	PCBC_ctl_geo-heart_500	geo_heart_top-relative-expression-ranked_500	6.955e-19
Adipose__Visceral_Omentum	Heart__Left_Ventricle	POS20	Coexpression	19658189-TableS5	Human EmbryonicStemCell_Xu09_622genes	7.034e-19
Pituitary	Heart__Left_Ventricle	POS20	Coexpression	19658189-TableS5	Human EmbryonicStemCell_Xu09_622genes	7.162e-19
Brain__Anterior_cingulate_cortex_BA24	Heart__Left_Ventricle	POS20	Pubmed	20031618	Prevalence of sarcomere protein gene mutations in preadolescent children with hypertrophic cardiomyopathy.	7.365e-19
Brain__Frontal_Cortex_BA9	Heart__Left_Ventricle	POS20	Pubmed	20031618	Prevalence of sarcomere protein gene mutations in preadolescent children with hypertrophic cardiomyopathy.	7.384e-19
Brain__Cerebellum	Heart__Left_Ventricle	POS20	Pubmed	20031618	Prevalence of sarcomere protein gene mutations in preadolescent children with hypertrophic cardiomyopathy.	7.413e-19
Lung	Heart__Left_Ventricle	POS20	Pubmed	20031618	Prevalence of sarcomere protein gene mutations in preadolescent children with hypertrophic cardiomyopathy.	7.661e-19
Brain__Caudate_basal_ganglia	Heart__Left_Ventricle	POS20	Pubmed	20031618	Prevalence of sarcomere protein gene mutations in preadolescent children with hypertrophic cardiomyopathy.	7.687e-19
Brain__Nucleus_accumbens_basal_ganglia	Heart__Left_Ventricle	POS20	Pubmed	20031618	Prevalence of sarcomere protein gene mutations in preadolescent children with hypertrophic cardiomyopathy.	7.687e-19
Brain__Putamen_basal_ganglia	Heart__Left_Ventricle	POS20	Pubmed	20031618	Prevalence of sarcomere protein gene mutations in preadolescent children with hypertrophic cardiomyopathy.	7.687e-19
Brain__Cortex	Heart__Left_Ventricle	POS20	Pubmed	20031618	Prevalence of sarcomere protein gene mutations in preadolescent children with hypertrophic cardiomyopathy.	7.713e-19
Fallopian_Tube	Heart__Left_Ventricle	POS20	Coexpression Atlas	PCBC_ctl_geo-heart_100	geo_heart_top-relative-expression-ranked_100	7.718e-19
Adipose__Visceral_Omentum	Heart__Left_Ventricle	POS20	Coexpression Atlas	PCBC_ctl_geo-heart_100	geo_heart_top-relative-expression-ranked_100	7.827e-19
Colon__Sigmoid	Heart__Left_Ventricle	POS20	Coexpression Atlas	PCBC_ctl_geo-heart_100	geo_heart_top-relative-expression-ranked_100	7.855e-19
Vagina	Heart__Left_Ventricle	POS20	Coexpression Atlas	PCBC_ctl_geo-heart_100	geo_heart_top-relative-expression-ranked_100	7.936e-19
Artery__Tibial	Heart__Left_Ventricle	POS20	Coexpression Atlas	PCBC_ctl_geo-heart_100	geo_heart_top-relative-expression-ranked_100	8.05e-19
Brain__Cerebellar_Hemisphere	Heart__Left_Ventricle	POS20	Pubmed	20031618	Prevalence of sarcomere protein gene mutations in preadolescent children with hypertrophic cardiomyopathy.	8.332e-19
Adrenal_Gland	Heart__Left_Ventricle	POS20	Pubmed	20031618	Prevalence of sarcomere protein gene mutations in preadolescent children with hypertrophic cardiomyopathy.	8.647e-19
Uterus	Heart__Left_Ventricle	POS20	Coexpression Atlas	PCBC_ctl_geo-heart_100	geo_heart_top-relative-expression-ranked_100	8.652e-19
Minor_Salivary_Gland	Heart__Left_Ventricle	POS20	Coexpression Atlas	PCBC_ctl_geo-heart_100	geo_heart_top-relative-expression-ranked_100	8.732e-19
Bladder	Heart__Left_Ventricle	POS20	Pubmed	20031618	Prevalence of sarcomere protein gene mutations in preadolescent children with hypertrophic cardiomyopathy.	8.924e-19
Esophagus__Mucosa	Heart__Left_Ventricle	POS20	Pubmed	20031618	Prevalence of sarcomere protein gene mutations in preadolescent children with hypertrophic cardiomyopathy.	9.115e-19
Skin__Sun_Exposed_Lower_leg	Heart__Left_Ventricle	POS20	Pubmed	20031618	Prevalence of sarcomere protein gene mutations in preadolescent children with hypertrophic cardiomyopathy.	9.167e-19
Breast__Mammary_Tissue	Heart__Left_Ventricle	POS20	Pubmed	20031618	Prevalence of sarcomere protein gene mutations in preadolescent children with hypertrophic cardiomyopathy.	9.174e-19
Thyroid	Heart__Left_Ventricle	POS20	Pubmed	20031618	Prevalence of sarcomere protein gene mutations in preadolescent children with hypertrophic cardiomyopathy.	9.287e-19
Skin__Not_Sun_Exposed_Suprapubic	Heart__Left_Ventricle	POS20	Pubmed	20031618	Prevalence of sarcomere protein gene mutations in preadolescent children with hypertrophic cardiomyopathy.	9.328e-19
Adipose__Subcutaneous	Heart__Left_Ventricle	POS20	Pubmed	20031618	Prevalence of sarcomere protein gene mutations in preadolescent children with hypertrophic cardiomyopathy.	9.343e-19
Spleen	Heart__Left_Ventricle	POS20	Pubmed	20031618	Prevalence of sarcomere protein gene mutations in preadolescent children with hypertrophic cardiomyopathy.	9.378e-19
Ovary	Heart__Left_Ventricle	POS20	Pubmed	20031618	Prevalence of sarcomere protein gene mutations in preadolescent children with hypertrophic cardiomyopathy.	9.893e-19
Nerve__Tibial	Heart__Left_Ventricle	POS20	Pubmed	20031618	Prevalence of sarcomere protein gene mutations in preadolescent children with hypertrophic cardiomyopathy.	9.9e-19
Stomach	Heart__Left_Ventricle	POS20	Pubmed	20031618	Prevalence of sarcomere protein gene mutations in preadolescent children with hypertrophic cardiomyopathy.	9.906e-19
Heart__Left_Ventricle	Heart__Left_Ventricle	NEG20	Coexpression	M843	Genes regulated by ESRRA [GeneID=2101] in MCF-7 cells (breast cancer).	1.004e-18
Brain__Anterior_cingulate_cortex_BA24	Heart__Left_Ventricle	POS20	Coexpression Atlas	PCBC_ctl_geo-heart_100	geo_heart_top-relative-expression-ranked_100	1.078e-18
Brain__Spinal_cord_cervical_c1	Heart__Left_Ventricle	POS20	Coexpression Atlas	PCBC_ctl_geo-heart_100	geo_heart_top-relative-expression-ranked_100	1.12e-18
Artery__Aorta	Heart__Left_Ventricle	POS20	Coexpression Atlas	PCBC_ctl_geo-heart_100	geo_heart_top-relative-expression-ranked_100	1.151e-18
Pituitary	Heart__Left_Ventricle	POS20	Coexpression Atlas	PCBC_ctl_geo-heart_100	geo_heart_top-relative-expression-ranked_100	1.152e-18
Liver	Heart__Left_Ventricle	POS20	ToppCell Atlas	MouseAtlas Mouse Multiple Adult muscle	MouseAtlas Mouse Multiple Adult muscle	1.439e-18
Nerve__Tibial	Heart__Left_Ventricle	POS20	ToppCell Atlas	MouseAtlas Mouse Multiple Adult muscle	MouseAtlas Mouse Multiple Adult muscle	1.512e-18
Ovary	Heart__Left_Ventricle	POS20	ToppCell Atlas	MouseAtlas Mouse Multiple Adult muscle	MouseAtlas Mouse Multiple Adult muscle	1.516e-18
Minor_Salivary_Gland	Heart__Left_Ventricle	NEG20	Coexpression Atlas	esophagus	esophagus	1.575e-18
Cells__Transformed_fibroblasts	Heart__Left_Ventricle	POS20	ToppCell Atlas	MouseAtlas Mouse Multiple Adult muscle	MouseAtlas Mouse Multiple Adult muscle	1.64e-18
Brain__Frontal_Cortex_BA9	Heart__Left_Ventricle	POS20	Pubmed	23788249	ACMG recommendations for reporting of incidental findings in clinical exome and genome sequencing.	1.775e-18
Brain__Cortex	Heart__Left_Ventricle	POS20	Pubmed	23788249	ACMG recommendations for reporting of incidental findings in clinical exome and genome sequencing.	1.854e-18
Esophagus__Gastroesophageal_Junction	Heart__Left_Ventricle	POS20	Coexpression	19658189-TableS3	Human EmbryonicStemCell_Xu09_1311genes	1.895e-18
Colon__Sigmoid	Heart__Left_Ventricle	POS20	ToppCell Atlas	MouseAtlas Mouse Multiple Adult muscle	MouseAtlas Mouse Multiple Adult muscle	2.017e-18
Bladder	Heart__Left_Ventricle	POS20	Coexpression	19658189-TableS3	Human EmbryonicStemCell_Xu09_1311genes	2.03e-18
Adrenal_Gland	Heart__Left_Ventricle	POS20	Coexpression	19658189-TableS3	Human EmbryonicStemCell_Xu09_1311genes	2.032e-18
Spleen	Heart__Left_Ventricle	POS20	Coexpression	19658189-TableS3	Human EmbryonicStemCell_Xu09_1311genes	2.056e-18
Breast__Mammary_Tissue	Heart__Left_Ventricle	POS20	Coexpression	19658189-TableS3	Human EmbryonicStemCell_Xu09_1311genes	2.061e-18
Brain__Cerebellum	Heart__Left_Ventricle	POS20	Coexpression	19658189-TableS3	Human EmbryonicStemCell_Xu09_1311genes	2.073e-18
Adrenal_Gland	Heart__Left_Ventricle	POS20	Pubmed	23788249	ACMG recommendations for reporting of incidental findings in clinical exome and genome sequencing.	2.078e-18
Small_Intestine__Terminal_Ileum	Heart__Left_Ventricle	POS20	ToppCell Atlas	MouseAtlas Mouse Multiple Adult muscle	MouseAtlas Mouse Multiple Adult muscle	2.085e-18
Brain__Cerebellar_Hemisphere	Heart__Left_Ventricle	POS20	Coexpression	19658189-TableS3	Human EmbryonicStemCell_Xu09_1311genes	2.136e-18
Esophagus__Mucosa	Heart__Left_Ventricle	POS20	Coexpression	19658189-TableS3	Human EmbryonicStemCell_Xu09_1311genes	2.148e-18
Nerve__Tibial	Heart__Left_Ventricle	POS20	Coexpression	19658189-TableS3	Human EmbryonicStemCell_Xu09_1311genes	2.164e-18
Thyroid	Heart__Left_Ventricle	POS20	Coexpression	19658189-TableS3	Human EmbryonicStemCell_Xu09_1311genes	2.167e-18
Artery__Coronary	Heart__Left_Ventricle	POS20	ToppCell Atlas	MouseAtlas Mouse Multiple Adult muscle	MouseAtlas Mouse Multiple Adult muscle	2.177e-18
Thyroid	Heart__Left_Ventricle	POS20	Pubmed	23788249	ACMG recommendations for reporting of incidental findings in clinical exome and genome sequencing.	2.232e-18
Adrenal_Gland	Heart__Left_Ventricle	POS20	ToppCell Atlas	MouseAtlas Mouse Multiple Adult muscle	MouseAtlas Mouse Multiple Adult muscle	2.245e-18
Brain__Amygdala	Heart__Left_Ventricle	POS20	GO: Cellular Component	GO:0005743	mitochondrial inner membrane	2.245e-18
Spleen	Heart__Left_Ventricle	POS20	Pubmed	23788249	ACMG recommendations for reporting of incidental findings in clinical exome and genome sequencing.	2.254e-18
Uterus	Heart__Left_Ventricle	POS20	ToppCell Atlas	MouseAtlas Mouse Multiple Adult muscle	MouseAtlas Mouse Multiple Adult muscle	2.269e-18
Thyroid	Heart__Left_Ventricle	POS20	ToppCell Atlas	MouseAtlas Mouse Multiple Adult muscle Subtype Heart_cardiac muscle cell	MouseAtlas Mouse Multiple Adult muscle Subtype Heart_cardiac muscle cell	2.378e-18
Thyroid	Heart__Left_Ventricle	POS20	ToppCell Atlas	MouseAtlas Mouse Multiple Adult muscle	MouseAtlas Mouse Multiple Adult muscle	2.378e-18
Brain__Frontal_Cortex_BA9	Heart__Left_Ventricle	POS20	Pubmed	18513529	Relationship between sex, shape, and substrate in hypertrophic cardiomyopathy.	2.399e-18
Brain__Frontal_Cortex_BA9	Heart__Left_Ventricle	POS20	Pubmed	19853701	Histologic characterization of hypertrophic cardiomyopathy with and without myofilament mutations.	2.399e-18
Brain__Cortex	Heart__Left_Ventricle	POS20	Pubmed	18513529	Relationship between sex, shape, and substrate in hypertrophic cardiomyopathy.	2.505e-18
Brain__Cortex	Heart__Left_Ventricle	POS20	Pubmed	19853701	Histologic characterization of hypertrophic cardiomyopathy with and without myofilament mutations.	2.505e-18
Adrenal_Gland	Heart__Left_Ventricle	POS20	GO: Biological Process	GO:0003012	muscle system process	2.54e-18
Brain__Frontal_Cortex_BA9	Heart__Left_Ventricle	POS20	GO: Biological Process	GO:0003012	muscle system process	2.559e-18
Muscle__Skeletal	Heart__Left_Ventricle	POS20	Coexpression	19643001-Additional-File2	Rat Breast_Giusti09_300genes	2.656e-18
Brain__Anterior_cingulate_cortex_BA24	Heart__Left_Ventricle	POS20	Pubmed	18513529	Relationship between sex, shape, and substrate in hypertrophic cardiomyopathy.	2.734e-18
Brain__Anterior_cingulate_cortex_BA24	Heart__Left_Ventricle	POS20	Pubmed	19853701	Histologic characterization of hypertrophic cardiomyopathy with and without myofilament mutations.	2.734e-18
Brain__Cerebellum	Heart__Left_Ventricle	POS20	Pubmed	18513529	Relationship between sex, shape, and substrate in hypertrophic cardiomyopathy.	2.752e-18
Brain__Cerebellum	Heart__Left_Ventricle	POS20	Pubmed	19853701	Histologic characterization of hypertrophic cardiomyopathy with and without myofilament mutations.	2.752e-18
Brain__Caudate_basal_ganglia	Heart__Left_Ventricle	POS20	ToppCell Atlas	MouseAtlas Mouse Multiple Adult muscle Subtype Heart_cardiac muscle cell	MouseAtlas Mouse Multiple Adult muscle Subtype Heart_cardiac muscle cell	2.807e-18
Brain__Nucleus_accumbens_basal_ganglia	Heart__Left_Ventricle	POS20	ToppCell Atlas	MouseAtlas Mouse Multiple Adult muscle Subtype Heart_cardiac muscle cell	MouseAtlas Mouse Multiple Adult muscle Subtype Heart_cardiac muscle cell	2.807e-18
Brain__Putamen_basal_ganglia	Heart__Left_Ventricle	POS20	ToppCell Atlas	MouseAtlas Mouse Multiple Adult muscle Subtype Heart_cardiac muscle cell	MouseAtlas Mouse Multiple Adult muscle Subtype Heart_cardiac muscle cell	2.807e-18
Adrenal_Gland	Heart__Left_Ventricle	POS20	Pubmed	18513529	Relationship between sex, shape, and substrate in hypertrophic cardiomyopathy.	2.809e-18
Adrenal_Gland	Heart__Left_Ventricle	POS20	Pubmed	19853701	Histologic characterization of hypertrophic cardiomyopathy with and without myofilament mutations.	2.809e-18
Lung	Heart__Left_Ventricle	POS20	Pubmed	18513529	Relationship between sex, shape, and substrate in hypertrophic cardiomyopathy.	2.844e-18
Lung	Heart__Left_Ventricle	POS20	Pubmed	19853701	Histologic characterization of hypertrophic cardiomyopathy with and without myofilament mutations.	2.844e-18
Brain__Caudate_basal_ganglia	Heart__Left_Ventricle	POS20	Pubmed	18513529	Relationship between sex, shape, and substrate in hypertrophic cardiomyopathy.	2.853e-18
Brain__Caudate_basal_ganglia	Heart__Left_Ventricle	POS20	Pubmed	19853701	Histologic characterization of hypertrophic cardiomyopathy with and without myofilament mutations.	2.853e-18
Brain__Nucleus_accumbens_basal_ganglia	Heart__Left_Ventricle	POS20	Pubmed	18513529	Relationship between sex, shape, and substrate in hypertrophic cardiomyopathy.	2.853e-18
Brain__Nucleus_accumbens_basal_ganglia	Heart__Left_Ventricle	POS20	Pubmed	19853701	Histologic characterization of hypertrophic cardiomyopathy with and without myofilament mutations.	2.853e-18
Brain__Putamen_basal_ganglia	Heart__Left_Ventricle	POS20	Pubmed	18513529	Relationship between sex, shape, and substrate in hypertrophic cardiomyopathy.	2.853e-18
Brain__Putamen_basal_ganglia	Heart__Left_Ventricle	POS20	Pubmed	19853701	Histologic characterization of hypertrophic cardiomyopathy with and without myofilament mutations.	2.853e-18
Breast__Mammary_Tissue	Heart__Left_Ventricle	POS20	ToppCell Atlas	MouseAtlas Mouse Multiple Adult muscle Subtype Heart_cardiac muscle cell	MouseAtlas Mouse Multiple Adult muscle Subtype Heart_cardiac muscle cell	2.879e-18
Thyroid	Heart__Left_Ventricle	POS20	GO: Biological Process	GO:0003012	muscle system process	2.893e-18
Adipose__Subcutaneous	Heart__Left_Ventricle	POS20	ToppCell Atlas	MouseAtlas Mouse Multiple Adult muscle Subtype Heart_cardiac muscle cell	MouseAtlas Mouse Multiple Adult muscle Subtype Heart_cardiac muscle cell	2.903e-18
Adipose__Visceral_Omentum	Heart__Left_Ventricle	POS20	ToppCell Atlas	MouseAtlas Mouse Multiple Adult muscle Subtype Heart_cardiac muscle cell	MouseAtlas Mouse Multiple Adult muscle Subtype Heart_cardiac muscle cell	2.967e-18
Thyroid	Heart__Left_Ventricle	POS20	Pubmed	18513529	Relationship between sex, shape, and substrate in hypertrophic cardiomyopathy.	3.016e-18
Thyroid	Heart__Left_Ventricle	POS20	Pubmed	19853701	Histologic characterization of hypertrophic cardiomyopathy with and without myofilament mutations.	3.016e-18
Spleen	Heart__Left_Ventricle	POS20	Pubmed	18513529	Relationship between sex, shape, and substrate in hypertrophic cardiomyopathy.	3.046e-18
Spleen	Heart__Left_Ventricle	POS20	Pubmed	19853701	Histologic characterization of hypertrophic cardiomyopathy with and without myofilament mutations.	3.046e-18
Brain__Cerebellar_Hemisphere	Heart__Left_Ventricle	POS20	Pubmed	18513529	Relationship between sex, shape, and substrate in hypertrophic cardiomyopathy.	3.093e-18
Brain__Cerebellar_Hemisphere	Heart__Left_Ventricle	POS20	Pubmed	19853701	Histologic characterization of hypertrophic cardiomyopathy with and without myofilament mutations.	3.093e-18
Bladder	Heart__Left_Ventricle	POS20	Coexpression Atlas	PCBC_ctl_geo-heart_1000	geo_heart_top-relative-expression-ranked_1000	3.196e-18
Esophagus__Mucosa	Heart__Left_Ventricle	POS20	ToppCell Atlas	MouseAtlas Mouse Multiple Adult muscle Subtype Heart_cardiac muscle cell	MouseAtlas Mouse Multiple Adult muscle Subtype Heart_cardiac muscle cell	3.224e-18
Skin__Sun_Exposed_Lower_leg	Heart__Left_Ventricle	POS20	ToppCell Atlas	MouseAtlas Mouse Multiple Adult muscle Subtype Heart_cardiac muscle cell	MouseAtlas Mouse Multiple Adult muscle Subtype Heart_cardiac muscle cell	3.304e-18
Bladder	Heart__Left_Ventricle	POS20	Pubmed	18513529	Relationship between sex, shape, and substrate in hypertrophic cardiomyopathy.	3.312e-18
Bladder	Heart__Left_Ventricle	POS20	Pubmed	19853701	Histologic characterization of hypertrophic cardiomyopathy with and without myofilament mutations.	3.312e-18
Minor_Salivary_Gland	Heart__Left_Ventricle	POS20	ToppCell Atlas	MouseAtlas Mouse Multiple Adult muscle Subtype Heart_cardiac muscle cell	MouseAtlas Mouse Multiple Adult muscle Subtype Heart_cardiac muscle cell	3.344e-18
Esophagus__Mucosa	Heart__Left_Ventricle	POS20	Pubmed	18513529	Relationship between sex, shape, and substrate in hypertrophic cardiomyopathy.	3.383e-18
Esophagus__Mucosa	Heart__Left_Ventricle	POS20	Pubmed	19853701	Histologic characterization of hypertrophic cardiomyopathy with and without myofilament mutations.	3.383e-18
Brain__Frontal_Cortex_BA9	Heart__Left_Ventricle	POS20	Pubmed	12707239	Hypertrophic cardiomyopathy: distribution of disease genes, spectrum of mutations, and implications for a molecular diagnosis strategy.	3.396e-18
Skin__Sun_Exposed_Lower_leg	Heart__Left_Ventricle	POS20	Pubmed	18513529	Relationship between sex, shape, and substrate in hypertrophic cardiomyopathy.	3.403e-18
Skin__Sun_Exposed_Lower_leg	Heart__Left_Ventricle	POS20	Pubmed	19853701	Histologic characterization of hypertrophic cardiomyopathy with and without myofilament mutations.	3.403e-18
Breast__Mammary_Tissue	Heart__Left_Ventricle	POS20	Pubmed	18513529	Relationship between sex, shape, and substrate in hypertrophic cardiomyopathy.	3.405e-18
Breast__Mammary_Tissue	Heart__Left_Ventricle	POS20	Pubmed	19853701	Histologic characterization of hypertrophic cardiomyopathy with and without myofilament mutations.	3.405e-18
Skin__Not_Sun_Exposed_Suprapubic	Heart__Left_Ventricle	POS20	Pubmed	18513529	Relationship between sex, shape, and substrate in hypertrophic cardiomyopathy.	3.463e-18
Skin__Not_Sun_Exposed_Suprapubic	Heart__Left_Ventricle	POS20	Pubmed	19853701	Histologic characterization of hypertrophic cardiomyopathy with and without myofilament mutations.	3.463e-18
Adipose__Subcutaneous	Heart__Left_Ventricle	POS20	Pubmed	18513529	Relationship between sex, shape, and substrate in hypertrophic cardiomyopathy.	3.468e-18
Adipose__Subcutaneous	Heart__Left_Ventricle	POS20	Pubmed	19853701	Histologic characterization of hypertrophic cardiomyopathy with and without myofilament mutations.	3.468e-18
Brain__Cortex	Heart__Left_Ventricle	POS20	Pubmed	12707239	Hypertrophic cardiomyopathy: distribution of disease genes, spectrum of mutations, and implications for a molecular diagnosis strategy.	3.547e-18
Bladder	Heart__Left_Ventricle	POS20	ToppCell Atlas	MouseAtlas Mouse Multiple Adult muscle Subtype Heart_cardiac muscle cell	MouseAtlas Mouse Multiple Adult muscle Subtype Heart_cardiac muscle cell	3.601e-18
Whole_Blood	Heart__Left_Ventricle	POS20	Pubmed	20877624	Genetic variants in nuclear-encoded mitochondrial genes influence AIDS progression.	3.648e-18
Ovary	Heart__Left_Ventricle	POS20	Pubmed	18513529	Relationship between sex, shape, and substrate in hypertrophic cardiomyopathy.	3.672e-18
Ovary	Heart__Left_Ventricle	POS20	Pubmed	19853701	Histologic characterization of hypertrophic cardiomyopathy with and without myofilament mutations.	3.672e-18
Cervix__Ectocervix	Heart__Left_Ventricle	POS20	ToppCell Atlas	MouseAtlas Mouse Multiple Adult muscle Subtype Heart_cardiac muscle cell	MouseAtlas Mouse Multiple Adult muscle Subtype Heart_cardiac muscle cell	3.673e-18
Nerve__Tibial	Heart__Left_Ventricle	POS20	Pubmed	18513529	Relationship between sex, shape, and substrate in hypertrophic cardiomyopathy.	3.675e-18
Nerve__Tibial	Heart__Left_Ventricle	POS20	Pubmed	19853701	Histologic characterization of hypertrophic cardiomyopathy with and without myofilament mutations.	3.675e-18
Stomach	Heart__Left_Ventricle	POS20	Pubmed	18513529	Relationship between sex, shape, and substrate in hypertrophic cardiomyopathy.	3.677e-18
Stomach	Heart__Left_Ventricle	POS20	Pubmed	19853701	Histologic characterization of hypertrophic cardiomyopathy with and without myofilament mutations.	3.677e-18
Brain__Anterior_cingulate_cortex_BA24	Heart__Left_Ventricle	POS20	Pubmed	12707239	Hypertrophic cardiomyopathy: distribution of disease genes, spectrum of mutations, and implications for a molecular diagnosis strategy.	3.811e-18
Brain__Cerebellum	Heart__Left_Ventricle	POS20	Pubmed	12707239	Hypertrophic cardiomyopathy: distribution of disease genes, spectrum of mutations, and implications for a molecular diagnosis strategy.	3.835e-18
Small_Intestine__Terminal_Ileum	Heart__Left_Ventricle	POS20	Coexpression Atlas	BM Top 100 - heart ventricle	BM Top 100 - heart ventricle	3.895e-18
Prostate	Heart__Left_Ventricle	POS20	Coexpression Atlas	BM Top 100 - heart ventricle	BM Top 100 - heart ventricle	3.914e-18
Brain__Cerebellum	Heart__Left_Ventricle	POS20	Coexpression Atlas	BM Top 100 - heart ventricle	BM Top 100 - heart ventricle	3.951e-18
Brain__Cortex	Heart__Left_Ventricle	POS20	ToppCell Atlas	MouseAtlas Mouse Multiple Adult muscle Subtype Heart_cardiac muscle cell	MouseAtlas Mouse Multiple Adult muscle Subtype Heart_cardiac muscle cell	3.961e-18
Lung	Heart__Left_Ventricle	POS20	Pubmed	12707239	Hypertrophic cardiomyopathy: distribution of disease genes, spectrum of mutations, and implications for a molecular diagnosis strategy.	3.964e-18
Adrenal_Gland	Heart__Left_Ventricle	POS20	Pubmed	12707239	Hypertrophic cardiomyopathy: distribution of disease genes, spectrum of mutations, and implications for a molecular diagnosis strategy.	3.977e-18
Brain__Caudate_basal_ganglia	Heart__Left_Ventricle	POS20	Pubmed	12707239	Hypertrophic cardiomyopathy: distribution of disease genes, spectrum of mutations, and implications for a molecular diagnosis strategy.	3.977e-18
Brain__Nucleus_accumbens_basal_ganglia	Heart__Left_Ventricle	POS20	Pubmed	12707239	Hypertrophic cardiomyopathy: distribution of disease genes, spectrum of mutations, and implications for a molecular diagnosis strategy.	3.977e-18
Brain__Putamen_basal_ganglia	Heart__Left_Ventricle	POS20	Pubmed	12707239	Hypertrophic cardiomyopathy: distribution of disease genes, spectrum of mutations, and implications for a molecular diagnosis strategy.	3.977e-18
Thyroid	Heart__Left_Ventricle	POS20	Pubmed	12707239	Hypertrophic cardiomyopathy: distribution of disease genes, spectrum of mutations, and implications for a molecular diagnosis strategy.	4.271e-18
Brain__Cerebellar_Hemisphere	Heart__Left_Ventricle	POS20	Pubmed	12707239	Hypertrophic cardiomyopathy: distribution of disease genes, spectrum of mutations, and implications for a molecular diagnosis strategy.	4.311e-18
Spleen	Heart__Left_Ventricle	POS20	Pubmed	12707239	Hypertrophic cardiomyopathy: distribution of disease genes, spectrum of mutations, and implications for a molecular diagnosis strategy.	4.313e-18
Esophagus__Muscularis	Heart__Left_Ventricle	POS20	ToppCell Atlas	MouseAtlas Mouse Multiple Adult muscle Subtype Heart_cardiac muscle cell	MouseAtlas Mouse Multiple Adult muscle Subtype Heart_cardiac muscle cell	4.314e-18
Colon__Transverse	Heart__Left_Ventricle	POS20	ToppCell Atlas	MouseAtlas Mouse Multiple Adult muscle Subtype Heart_cardiac muscle cell	MouseAtlas Mouse Multiple Adult muscle Subtype Heart_cardiac muscle cell	4.354e-18
Artery__Coronary	Heart__Left_Ventricle	POS20	Coexpression Atlas	BM Top 100 - heart ventricle	BM Top 100 - heart ventricle	4.398e-18
Esophagus__Muscularis	Heart__Left_Ventricle	POS20	Coexpression Atlas	BM Top 100 - heart ventricle	BM Top 100 - heart ventricle	4.401e-18
Cells__EBVtransformed_lymphocytes	Heart__Left_Ventricle	POS20	ToppCell Atlas	MouseAtlas Mouse Multiple Adult muscle Subtype Heart_cardiac muscle cell	MouseAtlas Mouse Multiple Adult muscle Subtype Heart_cardiac muscle cell	4.41e-18
Bladder	Heart__Left_Ventricle	POS20	Pubmed	12707239	Hypertrophic cardiomyopathy: distribution of disease genes, spectrum of mutations, and implications for a molecular diagnosis strategy.	4.617e-18
Adrenal_Gland	Heart__Left_Ventricle	POS20	GO: Biological Process	GO:0006941	striated muscle contraction	4.672e-18
Adrenal_Gland	Heart__Left_Ventricle	POS20	GO: Biological Process	GO:0006936	muscle contraction	4.672e-18
Esophagus__Mucosa	Heart__Left_Ventricle	POS20	Coexpression Atlas	BM Top 100 - heart ventricle	BM Top 100 - heart ventricle	4.678e-18
Brain__Frontal_Cortex_BA9	Heart__Left_Ventricle	POS20	GO: Biological Process	GO:0006941	striated muscle contraction	4.707e-18
Brain__Frontal_Cortex_BA9	Heart__Left_Ventricle	POS20	GO: Biological Process	GO:0006936	muscle contraction	4.707e-18
Esophagus__Mucosa	Heart__Left_Ventricle	POS20	Pubmed	12707239	Hypertrophic cardiomyopathy: distribution of disease genes, spectrum of mutations, and implications for a molecular diagnosis strategy.	4.716e-18
Spleen	Heart__Left_Ventricle	POS20	Coexpression Atlas	BM Top 100 - heart ventricle	BM Top 100 - heart ventricle	4.732e-18
Spleen	Heart__Left_Ventricle	POS20	Coexpression Atlas	Tabula Muris Consortium/Tabula Muris Consortium/Tissues and cell class/Heart/cardiac muscle cell	Tabula Muris Consortium/Tabula Muris Consortium/Tissues and cell class/Heart/cardiac muscle cell	4.732e-18
Skin__Sun_Exposed_Lower_leg	Heart__Left_Ventricle	POS20	Pubmed	12707239	Hypertrophic cardiomyopathy: distribution of disease genes, spectrum of mutations, and implications for a molecular diagnosis strategy.	4.743e-18
Breast__Mammary_Tissue	Heart__Left_Ventricle	POS20	Pubmed	12707239	Hypertrophic cardiomyopathy: distribution of disease genes, spectrum of mutations, and implications for a molecular diagnosis strategy.	4.746e-18
Brain__Cerebellar_Hemisphere	Heart__Left_Ventricle	POS20	Coexpression Atlas	BM Top 100 - heart ventricle	BM Top 100 - heart ventricle	4.781e-18
Brain__Cerebellar_Hemisphere	Heart__Left_Ventricle	POS20	Coexpression Atlas	Tabula Muris Consortium/Tabula Muris Consortium/Tissues and cell class/Heart/cardiac muscle cell	Tabula Muris Consortium/Tabula Muris Consortium/Tissues and cell class/Heart/cardiac muscle cell	4.781e-18
Cervix__Ectocervix	Heart__Left_Ventricle	POS20	Coexpression Atlas	BM Top 100 - heart ventricle	BM Top 100 - heart ventricle	4.789e-18
Skin__Not_Sun_Exposed_Suprapubic	Heart__Left_Ventricle	POS20	Pubmed	12707239	Hypertrophic cardiomyopathy: distribution of disease genes, spectrum of mutations, and implications for a molecular diagnosis strategy.	4.826e-18
Adipose__Subcutaneous	Heart__Left_Ventricle	POS20	Pubmed	12707239	Hypertrophic cardiomyopathy: distribution of disease genes, spectrum of mutations, and implications for a molecular diagnosis strategy.	4.834e-18
Ovary	Heart__Left_Ventricle	POS20	Pubmed	12707239	Hypertrophic cardiomyopathy: distribution of disease genes, spectrum of mutations, and implications for a molecular diagnosis strategy.	5.119e-18
Nerve__Tibial	Heart__Left_Ventricle	POS20	Pubmed	12707239	Hypertrophic cardiomyopathy: distribution of disease genes, spectrum of mutations, and implications for a molecular diagnosis strategy.	5.122e-18
Stomach	Heart__Left_Ventricle	POS20	Pubmed	12707239	Hypertrophic cardiomyopathy: distribution of disease genes, spectrum of mutations, and implications for a molecular diagnosis strategy.	5.125e-18
Brain__Caudate_basal_ganglia	Heart__Left_Ventricle	POS20	Coexpression Atlas	Tabula Muris Consortium/Tabula Muris Consortium/Tissues and cell class/Heart/cardiac muscle cell	Tabula Muris Consortium/Tabula Muris Consortium/Tissues and cell class/Heart/cardiac muscle cell	5.162e-18
Brain__Nucleus_accumbens_basal_ganglia	Heart__Left_Ventricle	POS20	Coexpression Atlas	Tabula Muris Consortium/Tabula Muris Consortium/Tissues and cell class/Heart/cardiac muscle cell	Tabula Muris Consortium/Tabula Muris Consortium/Tissues and cell class/Heart/cardiac muscle cell	5.162e-18
Brain__Putamen_basal_ganglia	Heart__Left_Ventricle	POS20	Coexpression Atlas	Tabula Muris Consortium/Tabula Muris Consortium/Tissues and cell class/Heart/cardiac muscle cell	Tabula Muris Consortium/Tabula Muris Consortium/Tissues and cell class/Heart/cardiac muscle cell	5.162e-18
Thyroid	Heart__Left_Ventricle	POS20	GO: Biological Process	GO:0006941	striated muscle contraction	5.322e-18
Thyroid	Heart__Left_Ventricle	POS20	GO: Biological Process	GO:0006936	muscle contraction	5.322e-18
Brain__Cortex	Heart__Left_Ventricle	POS20	Coexpression Atlas	BM Top 100 - heart ventricle	BM Top 100 - heart ventricle	5.375e-18
Brain__Anterior_cingulate_cortex_BA24	Heart__Left_Ventricle	POS20	Coexpression Atlas	Tabula Muris Consortium/Tabula Muris Consortium/Tissues and cell class/Heart/cardiac muscle cell	Tabula Muris Consortium/Tabula Muris Consortium/Tissues and cell class/Heart/cardiac muscle cell	5.43e-18
Brain__Amygdala	Heart__Left_Ventricle	POS20	GO: Cellular Component	GO:0019866	organelle inner membrane	5.587e-18
Bladder	Heart__Left_Ventricle	POS20	Coexpression	M5909	Genes involved in development of skeletal muscle (myogenesis).	6.787e-18
Heart__Left_Ventricle	Heart__Left_Ventricle	NEG20	GO: Cellular Component	GO:0043209	myelin sheath	7.006e-18
Artery__Aorta	Heart__Left_Ventricle	NEG20	Pubmed	20551380	Proteomics characterization of extracellular space components in the human aorta.	9.429e-18
Small_Intestine__Terminal_Ileum	Heart__Left_Ventricle	POS20	Coexpression Atlas	BM Top 100 - heart atrium	BM Top 100 - heart atrium	9.691e-18
Prostate	Heart__Left_Ventricle	POS20	Coexpression Atlas	BM Top 100 - heart atrium	BM Top 100 - heart atrium	9.737e-18
Brain__Cerebellum	Heart__Left_Ventricle	POS20	Coexpression Atlas	BM Top 100 - heart atrium	BM Top 100 - heart atrium	9.829e-18
Artery__Coronary	Heart__Left_Ventricle	POS20	Coexpression Atlas	BM Top 100 - heart atrium	BM Top 100 - heart atrium	1.094e-17
Esophagus__Muscularis	Heart__Left_Ventricle	POS20	Coexpression Atlas	BM Top 100 - heart atrium	BM Top 100 - heart atrium	1.095e-17
Spleen	Heart__Left_Ventricle	POS20	Coexpression Atlas	BM Top 100 - heart atrium	BM Top 100 - heart atrium	1.117e-17
Heart__Left_Ventricle	Heart__Left_Ventricle	NEG20	GO: Cellular Component	GO:0005739	mitochondrion	1.12e-17
Brain__Cerebellar_Hemisphere	Heart__Left_Ventricle	POS20	Coexpression Atlas	BM Top 100 - heart atrium	BM Top 100 - heart atrium	1.129e-17
Brain__Spinal_cord_cervical_c1	Heart__Left_Ventricle	POS20	Coexpression Atlas	heart muscle	heart muscle	1.139e-17
Esophagus__Mucosa	Heart__Left_Ventricle	POS20	Coexpression Atlas	BM Top 100 - heart atrium	BM Top 100 - heart atrium	1.164e-17
Artery__Aorta	Heart__Left_Ventricle	POS20	Coexpression Atlas	heart muscle	heart muscle	1.171e-17
Pituitary	Heart__Left_Ventricle	POS20	Coexpression Atlas	heart muscle	heart muscle	1.172e-17
Esophagus__Gastroesophageal_Junction	Heart__Left_Ventricle	NEG20	Coexpression Atlas	Sample_Type by Project: Shred 1/TCGA-Esophagus/Esophageal Carcinoma/Esophagus Squamous Cell Carcinoma/5	Sample_Type by Project: Shred 1/TCGA-Esophagus/Esophageal Carcinoma/Esophagus Squamous Cell Carcinoma/5	1.178e-17
Brain__Cortex	Heart__Left_Ventricle	POS20	GO: Biological Process	GO:0006941	striated muscle contraction	1.19e-17
Cervix__Ectocervix	Heart__Left_Ventricle	POS20	Coexpression Atlas	BM Top 100 - heart atrium	BM Top 100 - heart atrium	1.191e-17
Fallopian_Tube	Heart__Left_Ventricle	POS20	Computational	M11742 GNF2_MYL3	Neighborhood of MYL3	1.207e-17
Brain__Cortex	Heart__Left_Ventricle	POS20	Coexpression Atlas	BM Top 100 - heart atrium	BM Top 100 - heart atrium	1.254e-17
Artery__Tibial	Heart__Left_Ventricle	POS20	Computational	M11742 GNF2_MYL3	Neighborhood of MYL3	1.266e-17
Uterus	Heart__Left_Ventricle	POS20	Computational	M11742 GNF2_MYL3	Neighborhood of MYL3	1.266e-17
Spleen	Heart__Left_Ventricle	POS20	GO: Biological Process	GO:0006941	striated muscle contraction	1.367e-17
Pancreas	Heart__Left_Ventricle	POS20	Coexpression Atlas	Tabula Muris Consortium/Tabula Muris Consortium/Tissues and cell class/Heart/cardiac muscle cell	Tabula Muris Consortium/Tabula Muris Consortium/Tissues and cell class/Heart/cardiac muscle cell	1.484e-17
Adrenal_Gland	Heart__Left_Ventricle	POS20	GO: Cellular Component	GO:0030017	sarcomere	1.506e-17
Brain__Frontal_Cortex_BA9	Heart__Left_Ventricle	POS20	GO: Cellular Component	GO:0030017	sarcomere	1.506e-17
Whole_Blood	Heart__Left_Ventricle	POS20	GO: Cellular Component	GO:0043209	myelin sheath	1.621e-17
Bladder	Heart__Left_Ventricle	POS20	GO: Cellular Component	GO:0030017	sarcomere	1.783e-17
Thyroid	Heart__Left_Ventricle	POS20	GO: Cellular Component	GO:0030017	sarcomere	1.797e-17
Adrenal_Gland	Heart__Left_Ventricle	POS20	GO: Cellular Component	GO:0044449	contractile fiber part	1.824e-17
Adrenal_Gland	Heart__Left_Ventricle	POS20	GO: Cellular Component	GO:0030016	myofibril	1.824e-17
Brain__Frontal_Cortex_BA9	Heart__Left_Ventricle	POS20	GO: Cellular Component	GO:0044449	contractile fiber part	1.824e-17
Brain__Frontal_Cortex_BA9	Heart__Left_Ventricle	POS20	GO: Cellular Component	GO:0030016	myofibril	1.824e-17
Adrenal_Gland	Heart__Left_Ventricle	POS20	GO: Biological Process	GO:0060048	cardiac muscle contraction	1.97e-17
Brain__Frontal_Cortex_BA9	Heart__Left_Ventricle	POS20	GO: Biological Process	GO:0060048	cardiac muscle contraction	1.985e-17
Brain__Frontal_Cortex_BA9	Heart__Left_Ventricle	POS20	Pubmed	16199542	Compound and double mutations in patients with hypertrophic cardiomyopathy: implications for genetic testing and counselling.	2.138e-17
Bladder	Heart__Left_Ventricle	POS20	GO: Cellular Component	GO:0044449	contractile fiber part	2.16e-17
Bladder	Heart__Left_Ventricle	POS20	GO: Cellular Component	GO:0030016	myofibril	2.16e-17
Thyroid	Heart__Left_Ventricle	POS20	GO: Cellular Component	GO:0044449	contractile fiber part	2.176e-17
Thyroid	Heart__Left_Ventricle	POS20	GO: Cellular Component	GO:0030016	myofibril	2.176e-17
Brain__Cortex	Heart__Left_Ventricle	POS20	Pubmed	16199542	Compound and double mutations in patients with hypertrophic cardiomyopathy: implications for genetic testing and counselling.	2.233e-17
Thyroid	Heart__Left_Ventricle	POS20	GO: Biological Process	GO:0060048	cardiac muscle contraction	2.244e-17
Artery__Aorta	Heart__Left_Ventricle	POS20	Computational	M11742 GNF2_MYL3	Neighborhood of MYL3	2.273e-17
Brain__Anterior_cingulate_cortex_BA24	Heart__Left_Ventricle	POS20	Pubmed	16199542	Compound and double mutations in patients with hypertrophic cardiomyopathy: implications for genetic testing and counselling.	2.369e-17
Brain__Cerebellum	Heart__Left_Ventricle	POS20	Pubmed	16199542	Compound and double mutations in patients with hypertrophic cardiomyopathy: implications for genetic testing and counselling.	2.385e-17
Brain__Spinal_cord_cervical_c1	Heart__Left_Ventricle	POS20	Computational	M11742 GNF2_MYL3	Neighborhood of MYL3	2.459e-17
Lung	Heart__Left_Ventricle	POS20	Pubmed	16199542	Compound and double mutations in patients with hypertrophic cardiomyopathy: implications for genetic testing and counselling.	2.465e-17
Brain__Caudate_basal_ganglia	Heart__Left_Ventricle	POS20	Pubmed	16199542	Compound and double mutations in patients with hypertrophic cardiomyopathy: implications for genetic testing and counselling.	2.473e-17
Brain__Nucleus_accumbens_basal_ganglia	Heart__Left_Ventricle	POS20	Pubmed	16199542	Compound and double mutations in patients with hypertrophic cardiomyopathy: implications for genetic testing and counselling.	2.473e-17
Brain__Putamen_basal_ganglia	Heart__Left_Ventricle	POS20	Pubmed	16199542	Compound and double mutations in patients with hypertrophic cardiomyopathy: implications for genetic testing and counselling.	2.473e-17
Adrenal_Gland	Heart__Left_Ventricle	POS20	Pubmed	16199542	Compound and double mutations in patients with hypertrophic cardiomyopathy: implications for genetic testing and counselling.	2.504e-17
Colon__Sigmoid	Heart__Left_Ventricle	POS20	Computational	M11742 GNF2_MYL3	Neighborhood of MYL3	2.578e-17
Brain__Cerebellar_Hemisphere	Heart__Left_Ventricle	POS20	Pubmed	16199542	Compound and double mutations in patients with hypertrophic cardiomyopathy: implications for genetic testing and counselling.	2.681e-17
Thyroid	Heart__Left_Ventricle	POS20	Pubmed	16199542	Compound and double mutations in patients with hypertrophic cardiomyopathy: implications for genetic testing and counselling.	2.689e-17
Spleen	Heart__Left_Ventricle	POS20	Pubmed	16199542	Compound and double mutations in patients with hypertrophic cardiomyopathy: implications for genetic testing and counselling.	2.715e-17
Bladder	Heart__Left_Ventricle	POS20	Pubmed	16199542	Compound and double mutations in patients with hypertrophic cardiomyopathy: implications for genetic testing and counselling.	2.871e-17
Adrenal_Gland	Heart__Left_Ventricle	POS20	GO: Cellular Component	GO:0043292	contractile fiber	2.906e-17
Brain__Frontal_Cortex_BA9	Heart__Left_Ventricle	POS20	GO: Cellular Component	GO:0043292	contractile fiber	2.906e-17
Esophagus__Mucosa	Heart__Left_Ventricle	POS20	Pubmed	16199542	Compound and double mutations in patients with hypertrophic cardiomyopathy: implications for genetic testing and counselling.	2.932e-17
Skin__Sun_Exposed_Lower_leg	Heart__Left_Ventricle	POS20	Pubmed	16199542	Compound and double mutations in patients with hypertrophic cardiomyopathy: implications for genetic testing and counselling.	2.949e-17
Breast__Mammary_Tissue	Heart__Left_Ventricle	POS20	Pubmed	16199542	Compound and double mutations in patients with hypertrophic cardiomyopathy: implications for genetic testing and counselling.	2.951e-17
Skin__Not_Sun_Exposed_Suprapubic	Heart__Left_Ventricle	POS20	Pubmed	16199542	Compound and double mutations in patients with hypertrophic cardiomyopathy: implications for genetic testing and counselling.	3.001e-17
Adipose__Subcutaneous	Heart__Left_Ventricle	POS20	Pubmed	16199542	Compound and double mutations in patients with hypertrophic cardiomyopathy: implications for genetic testing and counselling.	3.006e-17
Prostate	Heart__Left_Ventricle	POS20	Pubmed	12707239	Hypertrophic cardiomyopathy: distribution of disease genes, spectrum of mutations, and implications for a molecular diagnosis strategy.	3.078e-17
Small_Intestine__Terminal_Ileum	Heart__Left_Ventricle	POS20	Pubmed	12707239	Hypertrophic cardiomyopathy: distribution of disease genes, spectrum of mutations, and implications for a molecular diagnosis strategy.	3.159e-17
Artery__Aorta	Heart__Left_Ventricle	POS20	Pubmed	12707239	Hypertrophic cardiomyopathy: distribution of disease genes, spectrum of mutations, and implications for a molecular diagnosis strategy.	3.17e-17
Ovary	Heart__Left_Ventricle	POS20	Pubmed	16199542	Compound and double mutations in patients with hypertrophic cardiomyopathy: implications for genetic testing and counselling.	3.183e-17
Nerve__Tibial	Heart__Left_Ventricle	POS20	Pubmed	16199542	Compound and double mutations in patients with hypertrophic cardiomyopathy: implications for genetic testing and counselling.	3.185e-17
Stomach	Heart__Left_Ventricle	POS20	Pubmed	16199542	Compound and double mutations in patients with hypertrophic cardiomyopathy: implications for genetic testing and counselling.	3.187e-17
Cells__Transformed_fibroblasts	Heart__Left_Ventricle	POS20	Pubmed	12707239	Hypertrophic cardiomyopathy: distribution of disease genes, spectrum of mutations, and implications for a molecular diagnosis strategy.	3.28e-17
Artery__Tibial	Heart__Left_Ventricle	POS20	Pubmed	12707239	Hypertrophic cardiomyopathy: distribution of disease genes, spectrum of mutations, and implications for a molecular diagnosis strategy.	3.44e-17
Bladder	Heart__Left_Ventricle	POS20	GO: Cellular Component	GO:0043292	contractile fiber	3.442e-17
Thyroid	Heart__Left_Ventricle	POS20	GO: Cellular Component	GO:0043292	contractile fiber	3.467e-17
Esophagus__Gastroesophageal_Junction	Heart__Left_Ventricle	POS20	Pubmed	12707239	Hypertrophic cardiomyopathy: distribution of disease genes, spectrum of mutations, and implications for a molecular diagnosis strategy.	3.675e-17
Cervix__Endocervix	Heart__Left_Ventricle	POS20	Pubmed	12707239	Hypertrophic cardiomyopathy: distribution of disease genes, spectrum of mutations, and implications for a molecular diagnosis strategy.	3.718e-17
Esophagus__Muscularis	Heart__Left_Ventricle	POS20	Pubmed	12707239	Hypertrophic cardiomyopathy: distribution of disease genes, spectrum of mutations, and implications for a molecular diagnosis strategy.	3.768e-17
Artery__Coronary	Heart__Left_Ventricle	POS20	Pubmed	12707239	Hypertrophic cardiomyopathy: distribution of disease genes, spectrum of mutations, and implications for a molecular diagnosis strategy.	3.783e-17
Colon__Transverse	Heart__Left_Ventricle	POS20	Pubmed	12707239	Hypertrophic cardiomyopathy: distribution of disease genes, spectrum of mutations, and implications for a molecular diagnosis strategy.	3.854e-17
Adrenal_Gland	Heart__Left_Ventricle	POS20	GO: Biological Process	GO:0055010	ventricular cardiac muscle tissue morphogenesis	4.015e-17
Brain__Frontal_Cortex_BA9	Heart__Left_Ventricle	POS20	GO: Biological Process	GO:0055010	ventricular cardiac muscle tissue morphogenesis	4.045e-17
Brain__Cortex	Heart__Left_Ventricle	POS20	GO: Biological Process	GO:0060048	cardiac muscle contraction	4.191e-17
Adipose__Visceral_Omentum	Heart__Left_Ventricle	POS20	Computational	M11742 GNF2_MYL3	Neighborhood of MYL3	4.277e-17
Pituitary	Heart__Left_Ventricle	POS20	Computational	M11742 GNF2_MYL3	Neighborhood of MYL3	4.406e-17
Liver	Heart__Left_Ventricle	NEG20	Computational	M14108 GNF2_HPX	Neighborhood of HPX	4.438e-17
Cervix__Ectocervix	Heart__Left_Ventricle	POS20	Computational	M11742 GNF2_MYL3	Neighborhood of MYL3	4.535e-17
Thyroid	Heart__Left_Ventricle	POS20	GO: Biological Process	GO:0055010	ventricular cardiac muscle tissue morphogenesis	4.574e-17
Minor_Salivary_Gland	Heart__Left_Ventricle	POS20	Computational	M11742 GNF2_MYL3	Neighborhood of MYL3	4.696e-17
Heart__Atrial_Appendage	Heart__Left_Ventricle	POS20	Computational	M11742 GNF2_MYL3	Neighborhood of MYL3	4.792e-17
Whole_Blood	Heart__Left_Ventricle	POS20	ToppCell Atlas	MouseAtlasFACS Mouse Multiple tissue Adult epithelial Subtype kidney collecting duct cell	MouseAtlasFACS Mouse Multiple tissue Adult epithelial Subtype kidney collecting duct cell	4.792e-17
Spleen	Heart__Left_Ventricle	POS20	GO: Biological Process	GO:0060048	cardiac muscle contraction	4.816e-17
Heart__Left_Ventricle	Heart__Left_Ventricle	NEG20	Pubmed	12865426	Proteomic analysis of the mouse liver mitochondrial inner membrane.	4.833e-17
Muscle__Skeletal	Heart__Left_Ventricle	POS20	Coexpression Atlas	heart muscle	heart muscle	4.85e-17
Muscle__Skeletal	Heart__Left_Ventricle	POS20	Computational	M11742 GNF2_MYL3	Neighborhood of MYL3	5.02e-17
Liver	Heart__Left_Ventricle	POS20	Computational	M11742 GNF2_MYL3	Neighborhood of MYL3	5.049e-17
Heart__Left_Ventricle	Heart__Left_Ventricle	NEG20	GO: Biological Process	GO:0006091	generation of precursor metabolites and energy	5.085e-17
Vagina	Heart__Left_Ventricle	POS20	Computational	M11742 GNF2_MYL3	Neighborhood of MYL3	5.307e-17
Brain__Amygdala	Heart__Left_Ventricle	POS20	Computational	M16474 MODULE_62	Genes in the cancer module 62.	5.708e-17
Small_Intestine__Terminal_Ileum	Heart__Left_Ventricle	POS20	Coexpression Atlas	PCBC_ctl_geo-heart_500	geo_heart_top-relative-expression-ranked_500	6.412e-17
Prostate	Heart__Left_Ventricle	POS20	Coexpression Atlas	PCBC_ctl_geo-heart_500	geo_heart_top-relative-expression-ranked_500	6.442e-17
Brain__Cerebellum	Heart__Left_Ventricle	POS20	Coexpression Atlas	PCBC_ctl_geo-heart_500	geo_heart_top-relative-expression-ranked_500	6.503e-17
Adrenal_Gland	Heart__Left_Ventricle	POS20	Coexpression Atlas	PCBC_ctl_geo-heart_500	geo_heart_top-relative-expression-ranked_500	7.046e-17
Brain__Cortex	Heart__Left_Ventricle	POS20	GO: Biological Process	GO:0055010	ventricular cardiac muscle tissue morphogenesis	7.117e-17
Esophagus__Mucosa	Heart__Left_Ventricle	NEG20	Coexpression Atlas	PCBC_ctl_BronchioEpithel_500	Progenitor-Cell-Biology-Consortium_reference_BronchioEpithel_top-relative-expression-ranked_500	7.222e-17
Artery__Coronary	Heart__Left_Ventricle	POS20	Coexpression Atlas	PCBC_ctl_geo-heart_500	geo_heart_top-relative-expression-ranked_500	7.239e-17
Esophagus__Muscularis	Heart__Left_Ventricle	POS20	Coexpression Atlas	PCBC_ctl_geo-heart_500	geo_heart_top-relative-expression-ranked_500	7.244e-17
Brain__Cortex	Heart__Left_Ventricle	POS20	GO: Biological Process	GO:0003012	muscle system process	7.396e-17
Fallopian_Tube	Heart__Left_Ventricle	POS20	Coexpression	19658189-TableS5	Human EmbryonicStemCell_Xu09_622genes	7.596e-17
Esophagus__Mucosa	Heart__Left_Ventricle	POS20	Coexpression Atlas	PCBC_ctl_geo-heart_500	geo_heart_top-relative-expression-ranked_500	7.701e-17
Brain__Spinal_cord_cervical_c1	Heart__Left_Ventricle	POS20	Coexpression	19658189-TableS5	Human EmbryonicStemCell_Xu09_622genes	7.844e-17
Thyroid	Heart__Left_Ventricle	POS20	Coexpression Atlas	PCBC_ctl_geo-heart_500	geo_heart_top-relative-expression-ranked_500	8.132e-17
Spleen	Heart__Left_Ventricle	POS20	GO: Biological Process	GO:0055010	ventricular cardiac muscle tissue morphogenesis	8.178e-17
Adrenal_Gland	Heart__Left_Ventricle	POS20	GO: Biological Process	GO:0090257	regulation of muscle system process	8.187e-17
Brain__Frontal_Cortex_BA9	Heart__Left_Ventricle	POS20	GO: Biological Process	GO:0090257	regulation of muscle system process	8.247e-17
Brain__Amygdala	Heart__Left_Ventricle	POS20	GO: Cellular Component	GO:0031966	mitochondrial membrane	8.382e-17
Spleen	Heart__Left_Ventricle	POS20	GO: Biological Process	GO:0003012	muscle system process	8.499e-17
Heart__Left_Ventricle	Heart__Left_Ventricle	NEG20	Drug	CID000000783	hydride	8.948e-17
Heart__Left_Ventricle	Heart__Left_Ventricle	NEG20	Drug	CID000000525	malate	8.948e-17
Heart__Left_Ventricle	Heart__Left_Ventricle	NEG20	Drug	CID000000612	lactate	8.948e-17
Bladder	Heart__Left_Ventricle	NEG20	Coexpression	16877703-TableS2	Human Lung_Coldren06_305genes	9.022e-17
Bladder	Heart__Left_Ventricle	NEG20	Coexpression	M6744	Genes down-regulated in NSCLC (non-small cell lung carcinoma) cell lines resistant to gefitinib [PubChem=123631] compared to the sensitive ones.	9.022e-17
Thyroid	Heart__Left_Ventricle	POS20	GO: Biological Process	GO:0090257	regulation of muscle system process	9.325e-17
Brain__Cortex	Heart__Left_Ventricle	POS20	GO: Biological Process	GO:0090257	regulation of muscle system process	1.045e-16
Prostate	Heart__Left_Ventricle	POS20	Pubmed	16199542	Compound and double mutations in patients with hypertrophic cardiomyopathy: implications for genetic testing and counselling.	1.077e-16
Small_Intestine__Terminal_Ileum	Heart__Left_Ventricle	POS20	Pubmed	16199542	Compound and double mutations in patients with hypertrophic cardiomyopathy: implications for genetic testing and counselling.	1.105e-16
Artery__Aorta	Heart__Left_Ventricle	POS20	Pubmed	16199542	Compound and double mutations in patients with hypertrophic cardiomyopathy: implications for genetic testing and counselling.	1.109e-16
Cells__Transformed_fibroblasts	Heart__Left_Ventricle	POS20	Pubmed	16199542	Compound and double mutations in patients with hypertrophic cardiomyopathy: implications for genetic testing and counselling.	1.147e-16
Heart__Left_Ventricle	Heart__Left_Ventricle	NEG20	GO: Cellular Component	GO:0098800	inner mitochondrial membrane protein complex	1.187e-16
Spleen	Heart__Left_Ventricle	POS20	GO: Biological Process	GO:0090257	regulation of muscle system process	1.2e-16
Artery__Tibial	Heart__Left_Ventricle	POS20	Pubmed	16199542	Compound and double mutations in patients with hypertrophic cardiomyopathy: implications for genetic testing and counselling.	1.203e-16
Kidney__Cortex	Heart__Left_Ventricle	POS20	Computational	M8715 GNF2_MYL2	Neighborhood of MYL2	1.207e-16
Brain__Amygdala	Heart__Left_Ventricle	POS20	GO: Cellular Component	GO:0098800	inner mitochondrial membrane protein complex	1.212e-16
Brain__Amygdala	Heart__Left_Ventricle	POS20	GO: Cellular Component	GO:0005740	mitochondrial envelope	1.212e-16
Esophagus__Gastroesophageal_Junction	Heart__Left_Ventricle	POS20	Pubmed	16199542	Compound and double mutations in patients with hypertrophic cardiomyopathy: implications for genetic testing and counselling.	1.285e-16
Cervix__Endocervix	Heart__Left_Ventricle	POS20	Pubmed	16199542	Compound and double mutations in patients with hypertrophic cardiomyopathy: implications for genetic testing and counselling.	1.3e-16
Esophagus__Muscularis	Heart__Left_Ventricle	POS20	Pubmed	16199542	Compound and double mutations in patients with hypertrophic cardiomyopathy: implications for genetic testing and counselling.	1.318e-16
Artery__Coronary	Heart__Left_Ventricle	POS20	Pubmed	16199542	Compound and double mutations in patients with hypertrophic cardiomyopathy: implications for genetic testing and counselling.	1.323e-16
Brain__Amygdala	Heart__Left_Ventricle	POS20	GO: Cellular Component	GO:0044429	mitochondrial part	1.341e-16
Colon__Transverse	Heart__Left_Ventricle	POS20	Pubmed	16199542	Compound and double mutations in patients with hypertrophic cardiomyopathy: implications for genetic testing and counselling.	1.348e-16
Adrenal_Gland	Heart__Left_Ventricle	POS20	GO: Biological Process	GO:0003229	ventricular cardiac muscle tissue development	1.379e-16
Brain__Frontal_Cortex_BA9	Heart__Left_Ventricle	POS20	GO: Biological Process	GO:0003229	ventricular cardiac muscle tissue development	1.389e-16
Thyroid	Heart__Left_Ventricle	POS20	GO: Biological Process	GO:0003229	ventricular cardiac muscle tissue development	1.57e-16
Brain__Amygdala	Heart__Left_Ventricle	POS20	Pubmed	17634366	Proteolipid protein is required for transport of sirtuin 2 into CNS myelin.	1.626e-16
Brain__Cortex	Heart__Left_Ventricle	POS20	GO: Biological Process	GO:0003229	ventricular cardiac muscle tissue development	1.71e-16
Brain__Frontal_Cortex_BA9	Heart__Left_Ventricle	POS20	Pubmed	20301725	Hypertrophic Cardiomyopathy Overview	1.729e-16
Heart__Left_Ventricle	Heart__Left_Ventricle	NEG20	GO: Cellular Component	GO:0044455	mitochondrial membrane part	1.752e-16
Brain__Cortex	Heart__Left_Ventricle	POS20	Pubmed	20301725	Hypertrophic Cardiomyopathy Overview	1.806e-16
Prostate	Heart__Left_Ventricle	POS20	Coexpression	19658189-TableS3	Human EmbryonicStemCell_Xu09_1311genes	1.838e-16
Brain__Amygdala	Heart__Left_Ventricle	POS20	Pathway	1270121	The citric acid (TCA) cycle and respiratory electron transport	1.84e-16
Small_Intestine__Terminal_Ileum	Heart__Left_Ventricle	POS20	Coexpression	19658189-TableS3	Human EmbryonicStemCell_Xu09_1311genes	1.845e-16
Esophagus__Muscularis	Heart__Left_Ventricle	POS20	Coexpression	19658189-TableS3	Human EmbryonicStemCell_Xu09_1311genes	1.866e-16
Artery__Coronary	Heart__Left_Ventricle	POS20	Coexpression	19658189-TableS3	Human EmbryonicStemCell_Xu09_1311genes	1.87e-16
Brain__Anterior_cingulate_cortex_BA24	Heart__Left_Ventricle	POS20	Pubmed	20301725	Hypertrophic Cardiomyopathy Overview	1.897e-16
Brain__Cerebellum	Heart__Left_Ventricle	POS20	Pubmed	20301725	Hypertrophic Cardiomyopathy Overview	1.909e-16
Cervix__Endocervix	Heart__Left_Ventricle	POS20	Coexpression	19658189-TableS3	Human EmbryonicStemCell_Xu09_1311genes	1.914e-16
Stomach	Heart__Left_Ventricle	POS20	ToppCell Atlas	MouseAtlas Mouse Multiple Adult muscle	MouseAtlas Mouse Multiple Adult muscle	1.957e-16
Spleen	Heart__Left_Ventricle	POS20	GO: Biological Process	GO:0003229	ventricular cardiac muscle tissue development	1.965e-16
Colon__Sigmoid	Heart__Left_Ventricle	POS20	Coexpression	19658189-TableS3	Human EmbryonicStemCell_Xu09_1311genes	1.966e-16
Lung	Heart__Left_Ventricle	POS20	Pubmed	20301725	Hypertrophic Cardiomyopathy Overview	1.973e-16
Brain__Caudate_basal_ganglia	Heart__Left_Ventricle	POS20	Pubmed	20301725	Hypertrophic Cardiomyopathy Overview	1.98e-16
Brain__Nucleus_accumbens_basal_ganglia	Heart__Left_Ventricle	POS20	Pubmed	20301725	Hypertrophic Cardiomyopathy Overview	1.98e-16
Brain__Putamen_basal_ganglia	Heart__Left_Ventricle	POS20	Pubmed	20301725	Hypertrophic Cardiomyopathy Overview	1.98e-16
Pancreas	Heart__Left_Ventricle	POS20	ToppCell Atlas	MouseAtlas Mouse Multiple Adult muscle	MouseAtlas Mouse Multiple Adult muscle	1.984e-16
Adipose__Subcutaneous	Heart__Left_Ventricle	POS20	ToppCell Atlas	MouseAtlas Mouse Multiple Adult muscle	MouseAtlas Mouse Multiple Adult muscle	2.006e-16
Stomach	Heart__Left_Ventricle	POS20	Coexpression	19658189-TableS3	Human EmbryonicStemCell_Xu09_1311genes	2.015e-16
Kidney__Cortex	Heart__Left_Ventricle	POS20	Coexpression Atlas	PCBC_ctl_geo-heart_100	geo_heart_top-relative-expression-ranked_100	2.018e-16
Adrenal_Gland	Heart__Left_Ventricle	POS20	Pubmed	20301725	Hypertrophic Cardiomyopathy Overview	2.025e-16
Adipose__Visceral_Omentum	Heart__Left_Ventricle	POS20	ToppCell Atlas	MouseAtlas Mouse Multiple Adult muscle	MouseAtlas Mouse Multiple Adult muscle	2.051e-16
Kidney__Cortex	Heart__Left_Ventricle	POS20	ToppCell Atlas	MouseAtlas Mouse Multiple Adult muscle	MouseAtlas Mouse Multiple Adult muscle	2.073e-16
Ovary	Heart__Left_Ventricle	POS20	Coexpression	19658189-TableS3	Human EmbryonicStemCell_Xu09_1311genes	2.145e-16
Brain__Cerebellar_Hemisphere	Heart__Left_Ventricle	POS20	Pubmed	20301725	Hypertrophic Cardiomyopathy Overview	2.146e-16
Skin__Sun_Exposed_Lower_leg	Heart__Left_Ventricle	POS20	Coexpression	19658189-TableS3	Human EmbryonicStemCell_Xu09_1311genes	2.154e-16
Brain__Anterior_cingulate_cortex_BA24	Heart__Left_Ventricle	POS20	Coexpression	19658189-TableS3	Human EmbryonicStemCell_Xu09_1311genes	2.158e-16
Thyroid	Heart__Left_Ventricle	POS20	Pubmed	20301725	Hypertrophic Cardiomyopathy Overview	2.174e-16
Cervix__Ectocervix	Heart__Left_Ventricle	POS20	Coexpression	19658189-TableS3	Human EmbryonicStemCell_Xu09_1311genes	2.191e-16
Spleen	Heart__Left_Ventricle	POS20	Pubmed	20301725	Hypertrophic Cardiomyopathy Overview	2.196e-16
Whole_Blood	Heart__Left_Ventricle	POS20	Pathway	1270121	The citric acid (TCA) cycle and respiratory electron transport	2.208e-16
Esophagus__Mucosa	Heart__Left_Ventricle	POS20	ToppCell Atlas	MouseAtlas Mouse Multiple Adult muscle	MouseAtlas Mouse Multiple Adult muscle	2.228e-16
Skin__Sun_Exposed_Lower_leg	Heart__Left_Ventricle	POS20	ToppCell Atlas	MouseAtlas Mouse Multiple Adult muscle	MouseAtlas Mouse Multiple Adult muscle	2.284e-16
Bladder	Heart__Left_Ventricle	POS20	Pubmed	20301725	Hypertrophic Cardiomyopathy Overview	2.298e-16
Brain__Cortex	Heart__Left_Ventricle	POS20	GO: Biological Process	GO:0006936	muscle contraction	2.327e-16
Esophagus__Mucosa	Heart__Left_Ventricle	POS20	Pubmed	20301725	Hypertrophic Cardiomyopathy Overview	2.348e-16
Skin__Not_Sun_Exposed_Suprapubic	Heart__Left_Ventricle	POS20	ToppCell Atlas	MouseAtlas Mouse Multiple Adult muscle	MouseAtlas Mouse Multiple Adult muscle	2.35e-16
Skin__Sun_Exposed_Lower_leg	Heart__Left_Ventricle	POS20	Pubmed	20301725	Hypertrophic Cardiomyopathy Overview	2.361e-16
Breast__Mammary_Tissue	Heart__Left_Ventricle	POS20	Pubmed	20301725	Hypertrophic Cardiomyopathy Overview	2.363e-16
Skin__Not_Sun_Exposed_Suprapubic	Heart__Left_Ventricle	POS20	Pubmed	20301725	Hypertrophic Cardiomyopathy Overview	2.402e-16
Adipose__Subcutaneous	Heart__Left_Ventricle	POS20	Pubmed	20301725	Hypertrophic Cardiomyopathy Overview	2.406e-16
Liver	Heart__Left_Ventricle	NEG20	Coexpression	M13283	Liver selective genes	2.455e-16
Adrenal_Gland	Heart__Left_Ventricle	POS20	GO: Biological Process	GO:0006937	regulation of muscle contraction	2.485e-16
Adrenal_Gland	Heart__Left_Ventricle	POS20	GO: Biological Process	GO:0070252	actin-mediated cell contraction	2.485e-16
Bladder	Heart__Left_Ventricle	POS20	ToppCell Atlas	MouseAtlas Mouse Multiple Adult muscle	MouseAtlas Mouse Multiple Adult muscle	2.489e-16
Brain__Frontal_Cortex_BA9	Heart__Left_Ventricle	POS20	GO: Biological Process	GO:0006937	regulation of muscle contraction	2.503e-16
Brain__Frontal_Cortex_BA9	Heart__Left_Ventricle	POS20	GO: Biological Process	GO:0070252	actin-mediated cell contraction	2.503e-16
Muscle__Skeletal	Heart__Left_Ventricle	POS20	Coexpression	19658189-TableS3	Human EmbryonicStemCell_Xu09_1311genes	2.522e-16
Cervix__Ectocervix	Heart__Left_Ventricle	POS20	ToppCell Atlas	MouseAtlas Mouse Multiple Adult muscle	MouseAtlas Mouse Multiple Adult muscle	2.539e-16
Ovary	Heart__Left_Ventricle	POS20	Pubmed	20301725	Hypertrophic Cardiomyopathy Overview	2.548e-16
Cells__EBVtransformed_lymphocytes	Heart__Left_Ventricle	POS20	Coexpression	19643001-Additional-File2	Rat Breast_Giusti09_300genes	2.549e-16
Nerve__Tibial	Heart__Left_Ventricle	POS20	Pubmed	20301725	Hypertrophic Cardiomyopathy Overview	2.55e-16
Stomach	Heart__Left_Ventricle	POS20	Pubmed	20301725	Hypertrophic Cardiomyopathy Overview	2.551e-16
Brain__Cerebellum	Heart__Left_Ventricle	POS20	GO: Biological Process	GO:0003012	muscle system process	2.582e-16
Brain__Frontal_Cortex_BA9	Heart__Left_Ventricle	POS20	Coexpression Atlas	PCBC_ctl_geo-heart_1000	geo_heart_top-relative-expression-ranked_1000	2.597e-16
Brain__Cortex	Heart__Left_Ventricle	POS20	GO: Biological Process	GO:0006937	regulation of muscle contraction	2.643e-16
Brain__Cortex	Heart__Left_Ventricle	POS20	GO: Biological Process	GO:0070252	actin-mediated cell contraction	2.643e-16
Liver	Heart__Left_Ventricle	NEG20	Computational	M10693 GNF2_GSTM1	Neighborhood of GSTM1	2.651e-16
Spleen	Heart__Left_Ventricle	POS20	GO: Biological Process	GO:0006936	muscle contraction	2.674e-16
Small_Intestine__Terminal_Ileum	Heart__Left_Ventricle	POS20	GO: Biological Process	GO:0003012	muscle system process	2.714e-16
Prostate	Heart__Left_Ventricle	POS20	GO: Biological Process	GO:0003012	muscle system process	2.731e-16
Brain__Cerebellar_Hemisphere	Heart__Left_Ventricle	POS20	GO: Biological Process	GO:0003012	muscle system process	2.735e-16
Brain__Amygdala	Heart__Left_Ventricle	POS20	Coexpression	M18491	Genes up-regulated by ESRRA [GeneID=2101] only.	2.762e-16
Liver	Heart__Left_Ventricle	POS20	Coexpression Atlas	PCBC_ctl_geo-heart_100	geo_heart_top-relative-expression-ranked_100	2.792e-16
Cells__EBVtransformed_lymphocytes	Heart__Left_Ventricle	POS20	Coexpression Atlas	PCBC_ctl_geo-heart_1000	geo_heart_top-relative-expression-ranked_1000	2.815e-16
Thyroid	Heart__Left_Ventricle	POS20	GO: Biological Process	GO:0006937	regulation of muscle contraction	2.83e-16
Thyroid	Heart__Left_Ventricle	POS20	GO: Biological Process	GO:0070252	actin-mediated cell contraction	2.83e-16
Prostate	Heart__Left_Ventricle	POS20	Pubmed	20359594	Clinical features and outcome of hypertrophic cardiomyopathy associated with triple sarcomere protein gene mutations.	2.87e-16
Small_Intestine__Terminal_Ileum	Heart__Left_Ventricle	POS20	Pubmed	20359594	Clinical features and outcome of hypertrophic cardiomyopathy associated with triple sarcomere protein gene mutations.	2.946e-16
Artery__Coronary	Heart__Left_Ventricle	POS20	GO: Biological Process	GO:0003012	muscle system process	2.955e-16
Artery__Aorta	Heart__Left_Ventricle	POS20	Pubmed	20359594	Clinical features and outcome of hypertrophic cardiomyopathy associated with triple sarcomere protein gene mutations.	2.956e-16
Esophagus__Muscularis	Heart__Left_Ventricle	POS20	ToppCell Atlas	MouseAtlas Mouse Multiple Adult muscle	MouseAtlas Mouse Multiple Adult muscle	2.982e-16
Bladder	Heart__Left_Ventricle	POS20	GO: Biological Process	GO:0003012	muscle system process	2.996e-16
Esophagus__Gastroesophageal_Junction	Heart__Left_Ventricle	POS20	GO: Biological Process	GO:0003012	muscle system process	3.009e-16
Colon__Transverse	Heart__Left_Ventricle	POS20	ToppCell Atlas	MouseAtlas Mouse Multiple Adult muscle	MouseAtlas Mouse Multiple Adult muscle	3.01e-16
Spleen	Heart__Left_Ventricle	POS20	GO: Biological Process	GO:0006937	regulation of muscle contraction	3.037e-16
Spleen	Heart__Left_Ventricle	POS20	GO: Biological Process	GO:0070252	actin-mediated cell contraction	3.037e-16
Cells__EBVtransformed_lymphocytes	Heart__Left_Ventricle	POS20	ToppCell Atlas	MouseAtlas Mouse Multiple Adult muscle	MouseAtlas Mouse Multiple Adult muscle	3.049e-16
Cells__Transformed_fibroblasts	Heart__Left_Ventricle	POS20	Pubmed	20359594	Clinical features and outcome of hypertrophic cardiomyopathy associated with triple sarcomere protein gene mutations.	3.058e-16
Heart__Left_Ventricle	Heart__Left_Ventricle	NEG20	Pubmed	16916647	Substrate and functional diversity of lysine acetylation revealed by a proteomics survey.	3.077e-16
Cells__EBVtransformed_lymphocytes	Heart__Left_Ventricle	POS20	GO: Biological Process	GO:0003012	muscle system process	3.098e-16
Artery__Tibial	Heart__Left_Ventricle	POS20	ToppCell Atlas	MouseAtlas Mouse Multiple Adult muscle	MouseAtlas Mouse Multiple Adult muscle	3.132e-16
Whole_Blood	Heart__Left_Ventricle	POS20	Coexpression	M18491	Genes up-regulated by ESRRA [GeneID=2101] only.	3.133e-16
Esophagus__Muscularis	Heart__Left_Ventricle	POS20	GO: Biological Process	GO:0003012	muscle system process	3.138e-16
Artery__Tibial	Heart__Left_Ventricle	POS20	Pubmed	20359594	Clinical features and outcome of hypertrophic cardiomyopathy associated with triple sarcomere protein gene mutations.	3.207e-16
Brain__Amygdala	Heart__Left_Ventricle	POS20	Pathway	1270127	Respiratory electron transport, ATP synthesis by chemiosmotic coupling, and heat production by uncoupling proteins.	3.356e-16
Esophagus__Gastroesophageal_Junction	Heart__Left_Ventricle	POS20	Pubmed	20359594	Clinical features and outcome of hypertrophic cardiomyopathy associated with triple sarcomere protein gene mutations.	3.426e-16
Cervix__Endocervix	Heart__Left_Ventricle	POS20	Pubmed	20359594	Clinical features and outcome of hypertrophic cardiomyopathy associated with triple sarcomere protein gene mutations.	3.467e-16
Esophagus__Muscularis	Heart__Left_Ventricle	POS20	Pubmed	20359594	Clinical features and outcome of hypertrophic cardiomyopathy associated with triple sarcomere protein gene mutations.	3.514e-16
Artery__Coronary	Heart__Left_Ventricle	POS20	Pubmed	20359594	Clinical features and outcome of hypertrophic cardiomyopathy associated with triple sarcomere protein gene mutations.	3.527e-16
Colon__Transverse	Heart__Left_Ventricle	POS20	Pubmed	20359594	Clinical features and outcome of hypertrophic cardiomyopathy associated with triple sarcomere protein gene mutations.	3.593e-16
Brain__Amygdala	Heart__Left_Ventricle	POS20	Pubmed	20877624	Genetic variants in nuclear-encoded mitochondrial genes influence AIDS progression.	3.825e-16
Adrenal_Gland	Heart__Left_Ventricle	POS20	GO: Biological Process	GO:0055008	cardiac muscle tissue morphogenesis	4.274e-16
Brain__Frontal_Cortex_BA9	Heart__Left_Ventricle	POS20	GO: Biological Process	GO:0055008	cardiac muscle tissue morphogenesis	4.305e-16
Brain__Cortex	Heart__Left_Ventricle	POS20	GO: Biological Process	GO:0055008	cardiac muscle tissue morphogenesis	4.545e-16
Thyroid	Heart__Left_Ventricle	POS20	GO: Biological Process	GO:0055008	cardiac muscle tissue morphogenesis	4.868e-16
Prostate	Heart__Left_Ventricle	POS20	Pubmed	16754800	Single-gene mutations and increased left ventricular wall thickness in the community: the Framingham Heart Study.	5.165e-16
Prostate	Heart__Left_Ventricle	POS20	Pubmed	19293840	The role of sarcomere gene mutations in patients with idiopathic dilated cardiomyopathy.	5.165e-16
Spleen	Heart__Left_Ventricle	POS20	GO: Biological Process	GO:0055008	cardiac muscle tissue morphogenesis	5.223e-16
Cells__Transformed_fibroblasts	Heart__Left_Ventricle	POS20	ToppCell Atlas	MouseAtlasFACS Mouse Adult muscle, compendium of cell types	MouseAtlasFACS Mouse Adult muscle, compendium of cell types	5.292e-16
Small_Intestine__Terminal_Ileum	Heart__Left_Ventricle	POS20	Pubmed	16754800	Single-gene mutations and increased left ventricular wall thickness in the community: the Framingham Heart Study.	5.3e-16
Small_Intestine__Terminal_Ileum	Heart__Left_Ventricle	POS20	Pubmed	19293840	The role of sarcomere gene mutations in patients with idiopathic dilated cardiomyopathy.	5.3e-16
Artery__Aorta	Heart__Left_Ventricle	POS20	Pubmed	16754800	Single-gene mutations and increased left ventricular wall thickness in the community: the Framingham Heart Study.	5.319e-16
Artery__Aorta	Heart__Left_Ventricle	POS20	Pubmed	19293840	The role of sarcomere gene mutations in patients with idiopathic dilated cardiomyopathy.	5.319e-16
Cells__Transformed_fibroblasts	Heart__Left_Ventricle	POS20	Pubmed	16754800	Single-gene mutations and increased left ventricular wall thickness in the community: the Framingham Heart Study.	5.503e-16
Cells__Transformed_fibroblasts	Heart__Left_Ventricle	POS20	Pubmed	19293840	The role of sarcomere gene mutations in patients with idiopathic dilated cardiomyopathy.	5.503e-16
Brain__Hypothalamus	Heart__Left_Ventricle	POS20	Pubmed	17634366	Proteolipid protein is required for transport of sirtuin 2 into CNS myelin.	5.508e-16
Lung	Heart__Left_Ventricle	POS20	Pubmed	23788249	ACMG recommendations for reporting of incidental findings in clinical exome and genome sequencing.	5.54e-16
Lung	Heart__Left_Ventricle	POS20	Pubmed	7498159	The major protein expression profile and two-dimensional protein database of human heart.	5.54e-16
Heart__Atrial_Appendage	Heart__Left_Ventricle	NEG20	Coexpression	M10952	Genes up-regulated in the atria of healthy hearts, compared to venticles.	5.57e-16
Brain__Cortex	Heart__Left_Ventricle	POS20	Coexpression Atlas	Tabula Muris Consortium/Tabula Muris Consortium/Tissues and cell class/Heart/cardiac muscle cell	Tabula Muris Consortium/Tabula Muris Consortium/Tissues and cell class/Heart/cardiac muscle cell	5.575e-16
Spleen	Heart__Left_Ventricle	POS20	ToppCell Atlas	MouseAtlas Mouse Multiple Adult muscle Subtype Heart_cardiac muscle cell	MouseAtlas Mouse Multiple Adult muscle Subtype Heart_cardiac muscle cell	5.609e-16
Brain__Anterior_cingulate_cortex_BA24	Heart__Left_Ventricle	POS20	Pubmed	23788249	ACMG recommendations for reporting of incidental findings in clinical exome and genome sequencing.	5.636e-16
Brain__Cerebellum	Heart__Left_Ventricle	POS20	Pubmed	23788249	ACMG recommendations for reporting of incidental findings in clinical exome and genome sequencing.	5.672e-16
Brain__Cerebellum	Heart__Left_Ventricle	POS20	GO: Biological Process	GO:0006936	muscle contraction	5.683e-16
Brain__Cerebellum	Heart__Left_Ventricle	POS20	GO: Biological Process	GO:0006941	striated muscle contraction	5.683e-16
Brain__Cerebellum	Heart__Left_Ventricle	POS20	ToppCell Atlas	MouseAtlas Mouse Multiple Adult muscle Subtype Heart_cardiac muscle cell	MouseAtlas Mouse Multiple Adult muscle Subtype Heart_cardiac muscle cell	5.698e-16
Artery__Tibial	Heart__Left_Ventricle	POS20	Pubmed	16754800	Single-gene mutations and increased left ventricular wall thickness in the community: the Framingham Heart Study.	5.771e-16
Artery__Tibial	Heart__Left_Ventricle	POS20	Pubmed	19293840	The role of sarcomere gene mutations in patients with idiopathic dilated cardiomyopathy.	5.771e-16
Brain__Caudate_basal_ganglia	Heart__Left_Ventricle	POS20	Pubmed	23788249	ACMG recommendations for reporting of incidental findings in clinical exome and genome sequencing.	5.882e-16
Brain__Nucleus_accumbens_basal_ganglia	Heart__Left_Ventricle	POS20	Pubmed	23788249	ACMG recommendations for reporting of incidental findings in clinical exome and genome sequencing.	5.882e-16
Brain__Putamen_basal_ganglia	Heart__Left_Ventricle	POS20	Pubmed	23788249	ACMG recommendations for reporting of incidental findings in clinical exome and genome sequencing.	5.882e-16
Heart__Left_Ventricle	Heart__Left_Ventricle	NEG20	Coexpression Atlas	Mouse Cell Atlas Mouse Regional GI Enterocytes Enterocyte progenitor Enterocyte progenitor_Overall_Top_200_Genes	Mouse Cell Atlas Mouse Regional GI Enterocytes Enterocyte progenitor Enterocyte progenitor_Overall_Top_200_Genes	5.974e-16
Small_Intestine__Terminal_Ileum	Heart__Left_Ventricle	POS20	GO: Biological Process	GO:0006936	muscle contraction	5.975e-16
Small_Intestine__Terminal_Ileum	Heart__Left_Ventricle	POS20	GO: Biological Process	GO:0006941	striated muscle contraction	5.975e-16
Brain__Frontal_Cortex_BA9	Heart__Left_Ventricle	POS20	ToppCell Atlas	MouseAtlas Mouse Multiple Adult muscle Subtype Heart_cardiac muscle cell	MouseAtlas Mouse Multiple Adult muscle Subtype Heart_cardiac muscle cell	6.008e-16
Prostate	Heart__Left_Ventricle	POS20	GO: Biological Process	GO:0006936	muscle contraction	6.012e-16
Prostate	Heart__Left_Ventricle	POS20	GO: Biological Process	GO:0006941	striated muscle contraction	6.012e-16
Brain__Cerebellar_Hemisphere	Heart__Left_Ventricle	POS20	GO: Biological Process	GO:0006936	muscle contraction	6.02e-16
Brain__Cerebellar_Hemisphere	Heart__Left_Ventricle	POS20	GO: Biological Process	GO:0006941	striated muscle contraction	6.02e-16
Esophagus__Gastroesophageal_Junction	Heart__Left_Ventricle	POS20	Pubmed	16754800	Single-gene mutations and increased left ventricular wall thickness in the community: the Framingham Heart Study.	6.166e-16
Esophagus__Gastroesophageal_Junction	Heart__Left_Ventricle	POS20	Pubmed	19293840	The role of sarcomere gene mutations in patients with idiopathic dilated cardiomyopathy.	6.166e-16
Cervix__Endocervix	Heart__Left_Ventricle	POS20	Pubmed	16754800	Single-gene mutations and increased left ventricular wall thickness in the community: the Framingham Heart Study.	6.238e-16
Cervix__Endocervix	Heart__Left_Ventricle	POS20	Pubmed	19293840	The role of sarcomere gene mutations in patients with idiopathic dilated cardiomyopathy.	6.238e-16
Esophagus__Muscularis	Heart__Left_Ventricle	POS20	Pubmed	16754800	Single-gene mutations and increased left ventricular wall thickness in the community: the Framingham Heart Study.	6.323e-16
Esophagus__Muscularis	Heart__Left_Ventricle	POS20	Pubmed	19293840	The role of sarcomere gene mutations in patients with idiopathic dilated cardiomyopathy.	6.323e-16
Artery__Coronary	Heart__Left_Ventricle	POS20	Pubmed	16754800	Single-gene mutations and increased left ventricular wall thickness in the community: the Framingham Heart Study.	6.347e-16
Artery__Coronary	Heart__Left_Ventricle	POS20	Pubmed	19293840	The role of sarcomere gene mutations in patients with idiopathic dilated cardiomyopathy.	6.347e-16
Brain__Cerebellar_Hemisphere	Heart__Left_Ventricle	POS20	Pubmed	23788249	ACMG recommendations for reporting of incidental findings in clinical exome and genome sequencing.	6.376e-16
Colon__Transverse	Heart__Left_Ventricle	POS20	Pubmed	16754800	Single-gene mutations and increased left ventricular wall thickness in the community: the Framingham Heart Study.	6.466e-16
Colon__Transverse	Heart__Left_Ventricle	POS20	Pubmed	19293840	The role of sarcomere gene mutations in patients with idiopathic dilated cardiomyopathy.	6.466e-16
Artery__Coronary	Heart__Left_Ventricle	POS20	GO: Biological Process	GO:0006936	muscle contraction	6.505e-16
Artery__Coronary	Heart__Left_Ventricle	POS20	GO: Biological Process	GO:0006941	striated muscle contraction	6.505e-16
Bladder	Heart__Left_Ventricle	POS20	GO: Biological Process	GO:0006936	muscle contraction	6.595e-16
Bladder	Heart__Left_Ventricle	POS20	GO: Biological Process	GO:0006941	striated muscle contraction	6.595e-16
Esophagus__Gastroesophageal_Junction	Heart__Left_Ventricle	POS20	GO: Biological Process	GO:0006936	muscle contraction	6.624e-16
Esophagus__Gastroesophageal_Junction	Heart__Left_Ventricle	POS20	GO: Biological Process	GO:0006941	striated muscle contraction	6.624e-16
Adipose__Subcutaneous	Heart__Left_Ventricle	POS20	Pubmed	23788249	ACMG recommendations for reporting of incidental findings in clinical exome and genome sequencing.	6.757e-16
Adipose__Subcutaneous	Heart__Left_Ventricle	POS20	Pubmed	7498159	The major protein expression profile and two-dimensional protein database of human heart.	6.757e-16
Cells__EBVtransformed_lymphocytes	Heart__Left_Ventricle	POS20	GO: Biological Process	GO:0006936	muscle contraction	6.819e-16
Cells__EBVtransformed_lymphocytes	Heart__Left_Ventricle	POS20	GO: Biological Process	GO:0006941	striated muscle contraction	6.819e-16
Bladder	Heart__Left_Ventricle	POS20	Pubmed	23788249	ACMG recommendations for reporting of incidental findings in clinical exome and genome sequencing.	6.829e-16
Esophagus__Muscularis	Heart__Left_Ventricle	POS20	GO: Biological Process	GO:0006936	muscle contraction	6.908e-16
Esophagus__Muscularis	Heart__Left_Ventricle	POS20	GO: Biological Process	GO:0006941	striated muscle contraction	6.908e-16
Esophagus__Mucosa	Heart__Left_Ventricle	POS20	Pubmed	23788249	ACMG recommendations for reporting of incidental findings in clinical exome and genome sequencing.	6.975e-16
Skin__Sun_Exposed_Lower_leg	Heart__Left_Ventricle	POS20	Pubmed	23788249	ACMG recommendations for reporting of incidental findings in clinical exome and genome sequencing.	7.015e-16
Breast__Mammary_Tissue	Heart__Left_Ventricle	POS20	Pubmed	23788249	ACMG recommendations for reporting of incidental findings in clinical exome and genome sequencing.	7.02e-16
Skin__Not_Sun_Exposed_Suprapubic	Heart__Left_Ventricle	POS20	Pubmed	23788249	ACMG recommendations for reporting of incidental findings in clinical exome and genome sequencing.	7.138e-16
Ovary	Heart__Left_Ventricle	POS20	Pubmed	23788249	ACMG recommendations for reporting of incidental findings in clinical exome and genome sequencing.	7.57e-16
Nerve__Tibial	Heart__Left_Ventricle	POS20	Pubmed	23788249	ACMG recommendations for reporting of incidental findings in clinical exome and genome sequencing.	7.575e-16
Stomach	Heart__Left_Ventricle	POS20	Pubmed	23788249	ACMG recommendations for reporting of incidental findings in clinical exome and genome sequencing.	7.58e-16
Liver	Heart__Left_Ventricle	NEG20	Computational	M132 GNF2_LCAT	Neighborhood of LCAT	7.714e-16
Brain__Spinal_cord_cervical_c1	Heart__Left_Ventricle	POS20	Pubmed	20359594	Clinical features and outcome of hypertrophic cardiomyopathy associated with triple sarcomere protein gene mutations.	8.175e-16
Brain__Spinal_cord_cervical_c1	Heart__Left_Ventricle	POS20	Pubmed	16754800	Single-gene mutations and increased left ventricular wall thickness in the community: the Framingham Heart Study.	8.175e-16
Brain__Spinal_cord_cervical_c1	Heart__Left_Ventricle	POS20	Pubmed	19293840	The role of sarcomere gene mutations in patients with idiopathic dilated cardiomyopathy.	8.175e-16
Brain__Amygdala	Heart__Left_Ventricle	POS20	Pathway	83098	Parkinson's disease	8.695e-16
Esophagus__Muscularis	Heart__Left_Ventricle	NEG20	Coexpression Atlas	Sample_Type by Project: Shred 1/TCGA-Esophagus/Esophageal Carcinoma/Esophagus Squamous Cell Carcinoma/5	Sample_Type by Project: Shred 1/TCGA-Esophagus/Esophageal Carcinoma/Esophagus Squamous Cell Carcinoma/5	8.751e-16
Whole_Blood	Heart__Left_Ventricle	POS20	Pubmed	14651853	Integrated analysis of protein composition, tissue diversity, and gene regulation in mouse mitochondria.	8.82e-16
Brain__Substantia_nigra	Heart__Left_Ventricle	POS20	Coexpression Atlas	Tabula Muris Consortium/Tabula Muris Consortium/Tissues and cell class/Heart/cardiac muscle cell	Tabula Muris Consortium/Tabula Muris Consortium/Tissues and cell class/Heart/cardiac muscle cell	8.86e-16
Liver	Heart__Left_Ventricle	POS20	Pubmed	20359594	Clinical features and outcome of hypertrophic cardiomyopathy associated with triple sarcomere protein gene mutations.	8.91e-16
Liver	Heart__Left_Ventricle	POS20	Pubmed	16754800	Single-gene mutations and increased left ventricular wall thickness in the community: the Framingham Heart Study.	8.91e-16
Liver	Heart__Left_Ventricle	POS20	Pubmed	19293840	The role of sarcomere gene mutations in patients with idiopathic dilated cardiomyopathy.	8.91e-16
Brain__Amygdala	Heart__Left_Ventricle	POS20	Pubmed	14651853	Integrated analysis of protein composition, tissue diversity, and gene regulation in mouse mitochondria.	9.035e-16
Testis	Heart__Left_Ventricle	POS20	Coexpression	19643001-Additional-File2	Rat Breast_Giusti09_300genes	9.157e-16
Pituitary	Heart__Left_Ventricle	POS20	Pubmed	20359594	Clinical features and outcome of hypertrophic cardiomyopathy associated with triple sarcomere protein gene mutations.	9.209e-16
Pituitary	Heart__Left_Ventricle	POS20	Pubmed	16754800	Single-gene mutations and increased left ventricular wall thickness in the community: the Framingham Heart Study.	9.209e-16
Pituitary	Heart__Left_Ventricle	POS20	Pubmed	19293840	The role of sarcomere gene mutations in patients with idiopathic dilated cardiomyopathy.	9.209e-16
Prostate	Heart__Left_Ventricle	POS20	Pubmed	23788249	ACMG recommendations for reporting of incidental findings in clinical exome and genome sequencing.	9.22e-16
Prostate	Heart__Left_Ventricle	POS20	Pubmed	18403758	Shared genetic causes of cardiac hypertrophy in children and adults.	9.22e-16
Pancreas	Heart__Left_Ventricle	NEG20	Computational	M8706 GNF2_SPINK1	Neighborhood of SPINK1	9.295e-16
Small_Intestine__Terminal_Ileum	Heart__Left_Ventricle	POS20	Pubmed	23788249	ACMG recommendations for reporting of incidental findings in clinical exome and genome sequencing.	9.462e-16
Small_Intestine__Terminal_Ileum	Heart__Left_Ventricle	POS20	Pubmed	18403758	Shared genetic causes of cardiac hypertrophy in children and adults.	9.462e-16
Artery__Aorta	Heart__Left_Ventricle	POS20	Pubmed	18403758	Shared genetic causes of cardiac hypertrophy in children and adults.	9.495e-16
Artery__Aorta	Heart__Left_Ventricle	POS20	Pubmed	7498159	The major protein expression profile and two-dimensional protein database of human heart.	9.495e-16
Cells__EBVtransformed_lymphocytes	Heart__Left_Ventricle	POS20	Pubmed	20359594	Clinical features and outcome of hypertrophic cardiomyopathy associated with triple sarcomere protein gene mutations.	1.026e-15
Cells__EBVtransformed_lymphocytes	Heart__Left_Ventricle	POS20	Pubmed	16754800	Single-gene mutations and increased left ventricular wall thickness in the community: the Framingham Heart Study.	1.026e-15
Cells__EBVtransformed_lymphocytes	Heart__Left_Ventricle	POS20	Pubmed	19293840	The role of sarcomere gene mutations in patients with idiopathic dilated cardiomyopathy.	1.026e-15
Esophagus__Gastroesophageal_Junction	Heart__Left_Ventricle	POS20	Coexpression	M5909	Genes involved in development of skeletal muscle (myogenesis).	1.026e-15
Brain__Frontal_Cortex_BA9	Heart__Left_Ventricle	POS20	Coexpression	M5909	Genes involved in development of skeletal muscle (myogenesis).	1.042e-15
Cells__EBVtransformed_lymphocytes	Heart__Left_Ventricle	POS20	Coexpression	M5909	Genes involved in development of skeletal muscle (myogenesis).	1.042e-15
Brain__Amygdala	Heart__Left_Ventricle	POS20	Pubmed	20186120	A functional peptidyl-tRNA hydrolase, ICT1, has been recruited into the human mitochondrial ribosome.	1.059e-15
Adipose__Visceral_Omentum	Heart__Left_Ventricle	POS20	Pubmed	20359594	Clinical features and outcome of hypertrophic cardiomyopathy associated with triple sarcomere protein gene mutations.	1.085e-15
Adipose__Visceral_Omentum	Heart__Left_Ventricle	POS20	Pubmed	19293840	The role of sarcomere gene mutations in patients with idiopathic dilated cardiomyopathy.	1.085e-15
Adipose__Visceral_Omentum	Heart__Left_Ventricle	POS20	Pubmed	16754800	Single-gene mutations and increased left ventricular wall thickness in the community: the Framingham Heart Study.	1.085e-15
Esophagus__Gastroesophageal_Junction	Heart__Left_Ventricle	POS20	Pubmed	23788249	ACMG recommendations for reporting of incidental findings in clinical exome and genome sequencing.	1.101e-15
Esophagus__Gastroesophageal_Junction	Heart__Left_Ventricle	POS20	Pubmed	18403758	Shared genetic causes of cardiac hypertrophy in children and adults.	1.101e-15
Brain__Cerebellum	Heart__Left_Ventricle	POS20	Coexpression	M5909	Genes involved in development of skeletal muscle (myogenesis).	1.122e-15
Lung	Heart__Left_Ventricle	POS20	Pubmed	19875404	The role of Lamin A/C mutations in Danish patients with idiopathic dilated cardiomyopathy.	1.125e-15
Esophagus__Muscularis	Heart__Left_Ventricle	POS20	Pubmed	23788249	ACMG recommendations for reporting of incidental findings in clinical exome and genome sequencing.	1.129e-15
Esophagus__Muscularis	Heart__Left_Ventricle	POS20	Pubmed	18403758	Shared genetic causes of cardiac hypertrophy in children and adults.	1.129e-15
Cervix__Ectocervix	Heart__Left_Ventricle	POS20	Pubmed	20359594	Clinical features and outcome of hypertrophic cardiomyopathy associated with triple sarcomere protein gene mutations.	1.131e-15
Cervix__Ectocervix	Heart__Left_Ventricle	POS20	Pubmed	16754800	Single-gene mutations and increased left ventricular wall thickness in the community: the Framingham Heart Study.	1.131e-15
Cervix__Ectocervix	Heart__Left_Ventricle	POS20	Pubmed	19293840	The role of sarcomere gene mutations in patients with idiopathic dilated cardiomyopathy.	1.131e-15
Artery__Coronary	Heart__Left_Ventricle	POS20	Pubmed	23788249	ACMG recommendations for reporting of incidental findings in clinical exome and genome sequencing.	1.133e-15
Artery__Coronary	Heart__Left_Ventricle	POS20	Pubmed	18403758	Shared genetic causes of cardiac hypertrophy in children and adults.	1.133e-15
Cells__Transformed_fibroblasts	Heart__Left_Ventricle	POS20	Pubmed	18403758	Shared genetic causes of cardiac hypertrophy in children and adults.	1.146e-15
Minor_Salivary_Gland	Heart__Left_Ventricle	POS20	Pubmed	20359594	Clinical features and outcome of hypertrophic cardiomyopathy associated with triple sarcomere protein gene mutations.	1.153e-15
Minor_Salivary_Gland	Heart__Left_Ventricle	POS20	Pubmed	16754800	Single-gene mutations and increased left ventricular wall thickness in the community: the Framingham Heart Study.	1.153e-15
Minor_Salivary_Gland	Heart__Left_Ventricle	POS20	Pubmed	19293840	The role of sarcomere gene mutations in patients with idiopathic dilated cardiomyopathy.	1.153e-15
Colon__Transverse	Heart__Left_Ventricle	POS20	Pubmed	23788249	ACMG recommendations for reporting of incidental findings in clinical exome and genome sequencing.	1.154e-15
Colon__Transverse	Heart__Left_Ventricle	POS20	Pubmed	18403758	Shared genetic causes of cardiac hypertrophy in children and adults.	1.154e-15
Lung	Heart__Left_Ventricle	POS20	Coexpression Atlas	BM Top 100 - heart ventricle	BM Top 100 - heart ventricle	1.168e-15
Brain__Anterior_cingulate_cortex_BA24	Heart__Left_Ventricle	POS20	Pubmed	19875404	The role of Lamin A/C mutations in Danish patients with idiopathic dilated cardiomyopathy.	1.171e-15
Brain__Caudate_basal_ganglia	Heart__Left_Ventricle	POS20	Coexpression Atlas	BM Top 100 - heart ventricle	BM Top 100 - heart ventricle	1.172e-15
Brain__Nucleus_accumbens_basal_ganglia	Heart__Left_Ventricle	POS20	Coexpression Atlas	BM Top 100 - heart ventricle	BM Top 100 - heart ventricle	1.172e-15
Brain__Putamen_basal_ganglia	Heart__Left_Ventricle	POS20	Coexpression Atlas	BM Top 100 - heart ventricle	BM Top 100 - heart ventricle	1.172e-15
Brain__Frontal_Cortex_BA9	Heart__Left_Ventricle	POS20	Pubmed	19875404	The role of Lamin A/C mutations in Danish patients with idiopathic dilated cardiomyopathy.	1.175e-15
Brain__Cerebellum	Heart__Left_Ventricle	POS20	Pubmed	19875404	The role of Lamin A/C mutations in Danish patients with idiopathic dilated cardiomyopathy.	1.179e-15
Artery__Tibial	Heart__Left_Ventricle	POS20	Pubmed	18403758	Shared genetic causes of cardiac hypertrophy in children and adults.	1.202e-15
Brain__Caudate_basal_ganglia	Heart__Left_Ventricle	POS20	Pubmed	19875404	The role of Lamin A/C mutations in Danish patients with idiopathic dilated cardiomyopathy.	1.223e-15
Brain__Nucleus_accumbens_basal_ganglia	Heart__Left_Ventricle	POS20	Pubmed	19875404	The role of Lamin A/C mutations in Danish patients with idiopathic dilated cardiomyopathy.	1.223e-15
Brain__Putamen_basal_ganglia	Heart__Left_Ventricle	POS20	Pubmed	19875404	The role of Lamin A/C mutations in Danish patients with idiopathic dilated cardiomyopathy.	1.223e-15
Brain__Spinal_cord_cervical_c1	Heart__Left_Ventricle	POS20	Pubmed	18403758	Shared genetic causes of cardiac hypertrophy in children and adults.	1.226e-15
Brain__Spinal_cord_cervical_c1	Heart__Left_Ventricle	POS20	Pubmed	7498159	The major protein expression profile and two-dimensional protein database of human heart.	1.226e-15
Brain__Cortex	Heart__Left_Ventricle	POS20	Pubmed	19875404	The role of Lamin A/C mutations in Danish patients with idiopathic dilated cardiomyopathy.	1.227e-15
Brain__Anterior_cingulate_cortex_BA24	Heart__Left_Ventricle	POS20	Coexpression Atlas	BM Top 100 - heart ventricle	BM Top 100 - heart ventricle	1.233e-15
Heart__Left_Ventricle	Heart__Left_Ventricle	NEG20	GO: Biological Process	GO:0009060	aerobic respiration	1.233e-15
Heart__Left_Ventricle	Heart__Left_Ventricle	NEG20	GO: Biological Process	GO:0045333	cellular respiration	1.233e-15
Muscle__Skeletal	Heart__Left_Ventricle	POS20	Pubmed	20359594	Clinical features and outcome of hypertrophic cardiomyopathy associated with triple sarcomere protein gene mutations.	1.273e-15
Muscle__Skeletal	Heart__Left_Ventricle	POS20	Pubmed	16754800	Single-gene mutations and increased left ventricular wall thickness in the community: the Framingham Heart Study.	1.273e-15
Muscle__Skeletal	Heart__Left_Ventricle	POS20	Pubmed	19293840	The role of sarcomere gene mutations in patients with idiopathic dilated cardiomyopathy.	1.273e-15
Brain__Spinal_cord_cervical_c1	Heart__Left_Ventricle	POS20	Coexpression Atlas	BM Top 100 - heart ventricle	BM Top 100 - heart ventricle	1.281e-15
Liver	Heart__Left_Ventricle	NEG20	Computational	M10917 GNF2_HPN	Neighborhood of HPN	1.283e-15
Cervix__Endocervix	Heart__Left_Ventricle	POS20	Pubmed	18403758	Shared genetic causes of cardiac hypertrophy in children and adults.	1.299e-15
Kidney__Cortex	Heart__Left_Ventricle	POS20	Coexpression Atlas	BM Top 100 - heart ventricle	BM Top 100 - heart ventricle	1.304e-15
Brain__Amygdala	Heart__Left_Ventricle	POS20	GO: Cellular Component	GO:0098798	mitochondrial protein complex	1.316e-15
Breast__Mammary_Tissue	Heart__Left_Ventricle	POS20	Coexpression Atlas	BM Top 100 - heart ventricle	BM Top 100 - heart ventricle	1.317e-15
Pituitary	Heart__Left_Ventricle	POS20	Coexpression Atlas	BM Top 100 - heart ventricle	BM Top 100 - heart ventricle	1.317e-15
Stomach	Heart__Left_Ventricle	POS20	Coexpression Atlas	BM Top 100 - heart ventricle	BM Top 100 - heart ventricle	1.323e-15
Fallopian_Tube	Heart__Left_Ventricle	POS20	Coexpression Atlas	BM Top 100 - heart ventricle	BM Top 100 - heart ventricle	1.324e-15
Brain__Cerebellar_Hemisphere	Heart__Left_Ventricle	POS20	Pubmed	19875404	The role of Lamin A/C mutations in Danish patients with idiopathic dilated cardiomyopathy.	1.325e-15
Adipose__Subcutaneous	Heart__Left_Ventricle	POS20	Coexpression Atlas	BM Top 100 - heart ventricle	BM Top 100 - heart ventricle	1.328e-15
Liver	Heart__Left_Ventricle	POS20	Pubmed	18403758	Shared genetic causes of cardiac hypertrophy in children and adults.	1.336e-15
Liver	Heart__Left_Ventricle	POS20	Pubmed	7498159	The major protein expression profile and two-dimensional protein database of human heart.	1.336e-15
Adipose__Visceral_Omentum	Heart__Left_Ventricle	POS20	Coexpression Atlas	BM Top 100 - heart ventricle	BM Top 100 - heart ventricle	1.343e-15
Colon__Sigmoid	Heart__Left_Ventricle	POS20	Coexpression Atlas	BM Top 100 - heart ventricle	BM Top 100 - heart ventricle	1.348e-15
Nerve__Tibial	Heart__Left_Ventricle	POS20	Coexpression Atlas	BM Top 100 - heart ventricle	BM Top 100 - heart ventricle	1.369e-15
Adipose__Subcutaneous	Heart__Left_Ventricle	POS20	Pubmed	19875404	The role of Lamin A/C mutations in Danish patients with idiopathic dilated cardiomyopathy.	1.372e-15
Ovary	Heart__Left_Ventricle	POS20	Coexpression Atlas	BM Top 100 - heart ventricle	BM Top 100 - heart ventricle	1.373e-15
Adrenal_Gland	Heart__Left_Ventricle	POS20	Pubmed	19875404	The role of Lamin A/C mutations in Danish patients with idiopathic dilated cardiomyopathy.	1.375e-15
Adrenal_Gland	Heart__Left_Ventricle	POS20	GO: Biological Process	GO:0003208	cardiac ventricle morphogenesis	1.391e-15
Brain__Frontal_Cortex_BA9	Heart__Left_Ventricle	POS20	GO: Biological Process	GO:0003208	cardiac ventricle morphogenesis	1.401e-15
Brain__Amygdala	Heart__Left_Ventricle	POS20	Coexpression Atlas	Tabula Muris Consortium/Tabula Muris Consortium/Tissues and cell class/Heart/cardiac muscle cell	Tabula Muris Consortium/Tabula Muris Consortium/Tissues and cell class/Heart/cardiac muscle cell	1.409e-15
Adrenal_Gland	Heart__Left_Ventricle	POS20	GO: Biological Process	GO:0060415	muscle tissue morphogenesis	1.416e-15
Adrenal_Gland	Heart__Left_Ventricle	POS20	GO: Biological Process	GO:0030048	actin filament-based movement	1.416e-15
Bladder	Heart__Left_Ventricle	POS20	Pubmed	19875404	The role of Lamin A/C mutations in Danish patients with idiopathic dilated cardiomyopathy.	1.419e-15
Brain__Frontal_Cortex_BA9	Heart__Left_Ventricle	POS20	GO: Biological Process	GO:0060415	muscle tissue morphogenesis	1.427e-15
Brain__Frontal_Cortex_BA9	Heart__Left_Ventricle	POS20	GO: Biological Process	GO:0030048	actin filament-based movement	1.427e-15
Skin__Sun_Exposed_Lower_leg	Heart__Left_Ventricle	POS20	Coexpression Atlas	BM Top 100 - heart ventricle	BM Top 100 - heart ventricle	1.449e-15
Esophagus__Mucosa	Heart__Left_Ventricle	POS20	Pubmed	19875404	The role of Lamin A/C mutations in Danish patients with idiopathic dilated cardiomyopathy.	1.45e-15
Skin__Sun_Exposed_Lower_leg	Heart__Left_Ventricle	POS20	Pubmed	19875404	The role of Lamin A/C mutations in Danish patients with idiopathic dilated cardiomyopathy.	1.458e-15
Breast__Mammary_Tissue	Heart__Left_Ventricle	POS20	Pubmed	19875404	The role of Lamin A/C mutations in Danish patients with idiopathic dilated cardiomyopathy.	1.459e-15
Thyroid	Heart__Left_Ventricle	POS20	Pubmed	19875404	The role of Lamin A/C mutations in Danish patients with idiopathic dilated cardiomyopathy.	1.477e-15
Brain__Cortex	Heart__Left_Ventricle	POS20	GO: Biological Process	GO:0003208	cardiac ventricle morphogenesis	1.479e-15
Skin__Not_Sun_Exposed_Suprapubic	Heart__Left_Ventricle	POS20	Pubmed	19875404	The role of Lamin A/C mutations in Danish patients with idiopathic dilated cardiomyopathy.	1.484e-15
Uterus	Heart__Left_Ventricle	POS20	Coexpression Atlas	BM Top 100 - heart ventricle	BM Top 100 - heart ventricle	1.485e-15
Spleen	Heart__Left_Ventricle	POS20	Pubmed	19875404	The role of Lamin A/C mutations in Danish patients with idiopathic dilated cardiomyopathy.	1.492e-15
Minor_Salivary_Gland	Heart__Left_Ventricle	POS20	Coexpression Atlas	BM Top 100 - heart ventricle	BM Top 100 - heart ventricle	1.498e-15
Heart__Left_Ventricle	Heart__Left_Ventricle	NEG20	GO: Cellular Component	GO:0098798	mitochondrial protein complex	1.5e-15
Colon__Transverse	Heart__Left_Ventricle	POS20	Coexpression Atlas	BM Top 100 - heart ventricle	BM Top 100 - heart ventricle	1.504e-15
Brain__Cortex	Heart__Left_Ventricle	POS20	GO: Biological Process	GO:0060415	muscle tissue morphogenesis	1.506e-15
Brain__Cortex	Heart__Left_Ventricle	POS20	GO: Biological Process	GO:0030048	actin filament-based movement	1.506e-15
Cells__EBVtransformed_lymphocytes	Heart__Left_Ventricle	POS20	Pubmed	23788249	ACMG recommendations for reporting of incidental findings in clinical exome and genome sequencing.	1.538e-15
Cells__EBVtransformed_lymphocytes	Heart__Left_Ventricle	POS20	Pubmed	18403758	Shared genetic causes of cardiac hypertrophy in children and adults.	1.538e-15
Heart__Left_Ventricle	Heart__Left_Ventricle	NEG20	Coexpression	M15112	Genes that comprise the mitochondria gene module	1.549e-15
Skin__Not_Sun_Exposed_Suprapubic	Heart__Left_Ventricle	POS20	Coexpression Atlas	BM Top 100 - heart ventricle	BM Top 100 - heart ventricle	1.573e-15
Ovary	Heart__Left_Ventricle	POS20	Pubmed	19875404	The role of Lamin A/C mutations in Danish patients with idiopathic dilated cardiomyopathy.	1.574e-15
Nerve__Tibial	Heart__Left_Ventricle	POS20	Pubmed	19875404	The role of Lamin A/C mutations in Danish patients with idiopathic dilated cardiomyopathy.	1.575e-15
Stomach	Heart__Left_Ventricle	POS20	Pubmed	19875404	The role of Lamin A/C mutations in Danish patients with idiopathic dilated cardiomyopathy.	1.576e-15
Thyroid	Heart__Left_Ventricle	POS20	GO: Biological Process	GO:0003208	cardiac ventricle morphogenesis	1.584e-15
Thyroid	Heart__Left_Ventricle	POS20	GO: Biological Process	GO:0060415	muscle tissue morphogenesis	1.613e-15
Thyroid	Heart__Left_Ventricle	POS20	GO: Biological Process	GO:0030048	actin filament-based movement	1.613e-15
Liver	Heart__Left_Ventricle	POS20	Coexpression Atlas	heart muscle	heart muscle	1.65e-15
Spleen	Heart__Left_Ventricle	POS20	GO: Biological Process	GO:0003208	cardiac ventricle morphogenesis	1.699e-15
Whole_Blood	Heart__Left_Ventricle	POS20	Coexpression Atlas	Tabula Muris Consortium/Tabula Muris Consortium/Tissues and cell class/Heart/cardiac muscle cell	Tabula Muris Consortium/Tabula Muris Consortium/Tissues and cell class/Heart/cardiac muscle cell	1.707e-15
Brain__Anterior_cingulate_cortex_BA24	Heart__Left_Ventricle	POS20	GO: Biological Process	GO:0006941	striated muscle contraction	1.712e-15
Pituitary	Heart__Left_Ventricle	POS20	Pubmed	18403758	Shared genetic causes of cardiac hypertrophy in children and adults.	1.726e-15
Spleen	Heart__Left_Ventricle	POS20	GO: Biological Process	GO:0060415	muscle tissue morphogenesis	1.731e-15
Spleen	Heart__Left_Ventricle	POS20	GO: Biological Process	GO:0030048	actin filament-based movement	1.731e-15
Brain__Cerebellum	Heart__Left_Ventricle	POS20	GO: Cellular Component	GO:0030017	sarcomere	1.761e-15
Prostate	Heart__Left_Ventricle	POS20	Pubmed	20031618	Prevalence of sarcomere protein gene mutations in preadolescent children with hypertrophic cardiomyopathy.	1.774e-15
Small_Intestine__Terminal_Ileum	Heart__Left_Ventricle	POS20	Pubmed	20031618	Prevalence of sarcomere protein gene mutations in preadolescent children with hypertrophic cardiomyopathy.	1.821e-15
Artery__Aorta	Heart__Left_Ventricle	POS20	Pubmed	20031618	Prevalence of sarcomere protein gene mutations in preadolescent children with hypertrophic cardiomyopathy.	1.827e-15
Lung	Heart__Left_Ventricle	POS20	GO: Biological Process	GO:0006941	striated muscle contraction	1.848e-15
Brain__Caudate_basal_ganglia	Heart__Left_Ventricle	POS20	GO: Biological Process	GO:0006941	striated muscle contraction	1.891e-15
Brain__Nucleus_accumbens_basal_ganglia	Heart__Left_Ventricle	POS20	GO: Biological Process	GO:0006941	striated muscle contraction	1.891e-15
Brain__Putamen_basal_ganglia	Heart__Left_Ventricle	POS20	GO: Biological Process	GO:0006941	striated muscle contraction	1.891e-15
Brain__Cerebellum	Heart__Left_Ventricle	POS20	GO: Cellular Component	GO:0044449	contractile fiber part	1.906e-15
Brain__Cerebellum	Heart__Left_Ventricle	POS20	GO: Cellular Component	GO:0030016	myofibril	1.906e-15
Muscle__Skeletal	Heart__Left_Ventricle	POS20	Pubmed	23788249	ACMG recommendations for reporting of incidental findings in clinical exome and genome sequencing.	1.908e-15
Muscle__Skeletal	Heart__Left_Ventricle	POS20	Pubmed	18403758	Shared genetic causes of cardiac hypertrophy in children and adults.	1.908e-15
Brain__Hypothalamus	Heart__Left_Ventricle	POS20	Coexpression Atlas	Tabula Muris Consortium/Tabula Muris Consortium/Tissues and cell class/Heart/cardiac muscle cell	Tabula Muris Consortium/Tabula Muris Consortium/Tissues and cell class/Heart/cardiac muscle cell	1.969e-15
Muscle__Skeletal	Heart__Left_Ventricle	POS20	Coexpression Atlas	Tabula Muris Consortium/Tabula Muris Consortium/Tissues and cell class/Heart/cardiac muscle cell	Tabula Muris Consortium/Tabula Muris Consortium/Tissues and cell class/Heart/cardiac muscle cell	1.97e-15
Prostate	Heart__Left_Ventricle	POS20	GO: Cellular Component	GO:0030017	sarcomere	1.992e-15
Small_Intestine__Terminal_Ileum	Heart__Left_Ventricle	POS20	GO: Cellular Component	GO:0030017	sarcomere	1.992e-15
Brain__Cerebellar_Hemisphere	Heart__Left_Ventricle	POS20	GO: Cellular Component	GO:0030017	sarcomere	2.01e-15
Adipose__Subcutaneous	Heart__Left_Ventricle	POS20	GO: Biological Process	GO:0006941	striated muscle contraction	2.012e-15
Adipose__Visceral_Omentum	Heart__Left_Ventricle	POS20	Pubmed	18403758	Shared genetic causes of cardiac hypertrophy in children and adults.	2.033e-15
Skin__Not_Sun_Exposed_Suprapubic	Heart__Left_Ventricle	POS20	GO: Biological Process	GO:0006941	striated muscle contraction	2.041e-15
Nerve__Tibial	Heart__Left_Ventricle	POS20	GO: Biological Process	GO:0006941	striated muscle contraction	2.068e-15
Colon__Transverse	Heart__Left_Ventricle	POS20	GO: Biological Process	GO:0006941	striated muscle contraction	2.081e-15
Muscle__Skeletal	Heart__Left_Ventricle	NEG20	GO: Cellular Component	GO:0030017	sarcomere	2.081e-15
Ovary	Heart__Left_Ventricle	POS20	GO: Biological Process	GO:0006941	striated muscle contraction	2.081e-15
Breast__Mammary_Tissue	Heart__Left_Ventricle	POS20	GO: Biological Process	GO:0006941	striated muscle contraction	2.093e-15
Esophagus__Mucosa	Heart__Left_Ventricle	POS20	GO: Biological Process	GO:0006941	striated muscle contraction	2.093e-15
Skin__Sun_Exposed_Lower_leg	Heart__Left_Ventricle	POS20	GO: Biological Process	GO:0006941	striated muscle contraction	2.106e-15
Lung	Heart__Left_Ventricle	POS20	GO: Cellular Component	GO:0030017	sarcomere	2.116e-15
Esophagus__Gastroesophageal_Junction	Heart__Left_Ventricle	POS20	Pubmed	20031618	Prevalence of sarcomere protein gene mutations in preadolescent children with hypertrophic cardiomyopathy.	2.118e-15
Cervix__Ectocervix	Heart__Left_Ventricle	POS20	Pubmed	18403758	Shared genetic causes of cardiac hypertrophy in children and adults.	2.119e-15
Brain__Cortex	Heart__Left_Ventricle	POS20	GO: Cellular Component	GO:0030017	sarcomere	2.134e-15
Stomach	Heart__Left_Ventricle	POS20	GO: Biological Process	GO:0006941	striated muscle contraction	2.142e-15
Prostate	Heart__Left_Ventricle	POS20	GO: Cellular Component	GO:0044449	contractile fiber part	2.157e-15
Prostate	Heart__Left_Ventricle	POS20	GO: Cellular Component	GO:0030016	myofibril	2.157e-15
Small_Intestine__Terminal_Ileum	Heart__Left_Ventricle	POS20	GO: Cellular Component	GO:0044449	contractile fiber part	2.157e-15
Small_Intestine__Terminal_Ileum	Heart__Left_Ventricle	POS20	GO: Cellular Component	GO:0030016	myofibril	2.157e-15
Cells__Transformed_fibroblasts	Heart__Left_Ventricle	POS20	Pubmed	20031618	Prevalence of sarcomere protein gene mutations in preadolescent children with hypertrophic cardiomyopathy.	2.16e-15
Minor_Salivary_Gland	Heart__Left_Ventricle	POS20	Pubmed	18403758	Shared genetic causes of cardiac hypertrophy in children and adults.	2.162e-15
Esophagus__Muscularis	Heart__Left_Ventricle	POS20	Pubmed	20031618	Prevalence of sarcomere protein gene mutations in preadolescent children with hypertrophic cardiomyopathy.	2.172e-15
Brain__Cerebellar_Hemisphere	Heart__Left_Ventricle	POS20	GO: Cellular Component	GO:0044449	contractile fiber part	2.176e-15
Brain__Cerebellar_Hemisphere	Heart__Left_Ventricle	POS20	GO: Cellular Component	GO:0030016	myofibril	2.176e-15
Artery__Coronary	Heart__Left_Ventricle	POS20	Pubmed	20031618	Prevalence of sarcomere protein gene mutations in preadolescent children with hypertrophic cardiomyopathy.	2.18e-15
Brain__Hypothalamus	Heart__Left_Ventricle	POS20	Coexpression	M5936	Genes encoding proteins involved in oxidative phosphorylation.	2.21e-15
Colon__Transverse	Heart__Left_Ventricle	POS20	Pubmed	20031618	Prevalence of sarcomere protein gene mutations in preadolescent children with hypertrophic cardiomyopathy.	2.221e-15
Brain__Caudate_basal_ganglia	Heart__Left_Ventricle	POS20	GO: Cellular Component	GO:0030017	sarcomere	2.223e-15
Brain__Nucleus_accumbens_basal_ganglia	Heart__Left_Ventricle	POS20	GO: Cellular Component	GO:0030017	sarcomere	2.223e-15
Brain__Putamen_basal_ganglia	Heart__Left_Ventricle	POS20	GO: Cellular Component	GO:0030017	sarcomere	2.223e-15
Brain__Spinal_cord_cervical_c1	Heart__Left_Ventricle	POS20	Pubmed	20031618	Prevalence of sarcomere protein gene mutations in preadolescent children with hypertrophic cardiomyopathy.	2.247e-15
Muscle__Skeletal	Heart__Left_Ventricle	NEG20	GO: Cellular Component	GO:0044449	contractile fiber part	2.253e-15
Muscle__Skeletal	Heart__Left_Ventricle	NEG20	GO: Cellular Component	GO:0030016	myofibril	2.253e-15
Brain__Anterior_cingulate_cortex_BA24	Heart__Left_Ventricle	POS20	Coexpression Atlas	geo_heart_2500_K2	geo_heart_top-relative-expression-ranked_2500_k-means-cluster#2	2.263e-15
Brain__Anterior_cingulate_cortex_BA24	Heart__Left_Ventricle	POS20	Coexpression Atlas	BM Top 100 - heart atrium	BM Top 100 - heart atrium	2.263e-15
Artery__Tibial	Heart__Left_Ventricle	POS20	Pubmed	20031618	Prevalence of sarcomere protein gene mutations in preadolescent children with hypertrophic cardiomyopathy.	2.266e-15
Lung	Heart__Left_Ventricle	POS20	GO: Cellular Component	GO:0044449	contractile fiber part	2.291e-15
Lung	Heart__Left_Ventricle	POS20	GO: Cellular Component	GO:0030016	myofibril	2.291e-15
Brain__Cortex	Heart__Left_Ventricle	POS20	GO: Cellular Component	GO:0044449	contractile fiber part	2.311e-15
Brain__Cortex	Heart__Left_Ventricle	POS20	GO: Cellular Component	GO:0030016	myofibril	2.311e-15
Artery__Coronary	Heart__Left_Ventricle	POS20	GO: Cellular Component	GO:0030017	sarcomere	2.365e-15
Esophagus__Gastroesophageal_Junction	Heart__Left_Ventricle	POS20	GO: Cellular Component	GO:0030017	sarcomere	2.365e-15
Skin__Not_Sun_Exposed_Suprapubic	Heart__Left_Ventricle	POS20	GO: Cellular Component	GO:0030017	sarcomere	2.401e-15
Brain__Caudate_basal_ganglia	Heart__Left_Ventricle	POS20	GO: Cellular Component	GO:0044449	contractile fiber part	2.407e-15
Brain__Caudate_basal_ganglia	Heart__Left_Ventricle	POS20	GO: Cellular Component	GO:0030016	myofibril	2.407e-15
Brain__Nucleus_accumbens_basal_ganglia	Heart__Left_Ventricle	POS20	GO: Cellular Component	GO:0044449	contractile fiber part	2.407e-15
Brain__Nucleus_accumbens_basal_ganglia	Heart__Left_Ventricle	POS20	GO: Cellular Component	GO:0030016	myofibril	2.407e-15
Brain__Putamen_basal_ganglia	Heart__Left_Ventricle	POS20	GO: Cellular Component	GO:0044449	contractile fiber part	2.407e-15
Brain__Putamen_basal_ganglia	Heart__Left_Ventricle	POS20	GO: Cellular Component	GO:0030016	myofibril	2.407e-15
Esophagus__Mucosa	Heart__Left_Ventricle	POS20	GO: Cellular Component	GO:0030017	sarcomere	2.436e-15
Skin__Sun_Exposed_Lower_leg	Heart__Left_Ventricle	POS20	GO: Cellular Component	GO:0030017	sarcomere	2.436e-15
Cervix__Endocervix	Heart__Left_Ventricle	POS20	Pubmed	20031618	Prevalence of sarcomere protein gene mutations in preadolescent children with hypertrophic cardiomyopathy.	2.449e-15
Liver	Heart__Left_Ventricle	POS20	Pubmed	20031618	Prevalence of sarcomere protein gene mutations in preadolescent children with hypertrophic cardiomyopathy.	2.449e-15
Nerve__Tibial	Heart__Left_Ventricle	POS20	GO: Cellular Component	GO:0030017	sarcomere	2.454e-15
Breast__Mammary_Tissue	Heart__Left_Ventricle	POS20	GO: Cellular Component	GO:0030017	sarcomere	2.472e-15
Esophagus__Muscularis	Heart__Left_Ventricle	POS20	GO: Cellular Component	GO:0030017	sarcomere	2.472e-15
Heart__Atrial_Appendage	Heart__Left_Ventricle	POS20	Coexpression Atlas	Tabula Muris Consortium/Tabula Muris Consortium/Tissues and cell class/Heart/cardiac muscle cell	Tabula Muris Consortium/Tabula Muris Consortium/Tissues and cell class/Heart/cardiac muscle cell	2.511e-15
Adipose__Subcutaneous	Heart__Left_Ventricle	POS20	GO: Cellular Component	GO:0030017	sarcomere	2.525e-15
Cells__EBVtransformed_lymphocytes	Heart__Left_Ventricle	POS20	GO: Cellular Component	GO:0030017	sarcomere	2.525e-15
Artery__Coronary	Heart__Left_Ventricle	POS20	GO: Cellular Component	GO:0044449	contractile fiber part	2.561e-15
Artery__Coronary	Heart__Left_Ventricle	POS20	GO: Cellular Component	GO:0030016	myofibril	2.561e-15
Cervix__Ectocervix	Heart__Left_Ventricle	POS20	GO: Cellular Component	GO:0030017	sarcomere	2.561e-15
Esophagus__Gastroesophageal_Junction	Heart__Left_Ventricle	POS20	GO: Cellular Component	GO:0044449	contractile fiber part	2.561e-15
Esophagus__Gastroesophageal_Junction	Heart__Left_Ventricle	POS20	GO: Cellular Component	GO:0030016	myofibril	2.561e-15
Ovary	Heart__Left_Ventricle	POS20	GO: Cellular Component	GO:0030017	sarcomere	2.561e-15
Lung	Heart__Left_Ventricle	POS20	Coexpression Atlas	BM Top 100 - heart atrium	BM Top 100 - heart atrium	2.573e-15
Spleen	Heart__Left_Ventricle	POS20	GO: Cellular Component	GO:0030017	sarcomere	2.579e-15
Brain__Caudate_basal_ganglia	Heart__Left_Ventricle	POS20	Coexpression Atlas	BM Top 100 - heart atrium	BM Top 100 - heart atrium	2.582e-15
Brain__Nucleus_accumbens_basal_ganglia	Heart__Left_Ventricle	POS20	Coexpression Atlas	BM Top 100 - heart atrium	BM Top 100 - heart atrium	2.582e-15
Brain__Putamen_basal_ganglia	Heart__Left_Ventricle	POS20	Coexpression Atlas	BM Top 100 - heart atrium	BM Top 100 - heart atrium	2.582e-15
Skin__Not_Sun_Exposed_Suprapubic	Heart__Left_Ventricle	POS20	GO: Cellular Component	GO:0044449	contractile fiber part	2.599e-15
Skin__Not_Sun_Exposed_Suprapubic	Heart__Left_Ventricle	POS20	GO: Cellular Component	GO:0030016	myofibril	2.599e-15
Stomach	Heart__Left_Ventricle	POS20	GO: Cellular Component	GO:0030017	sarcomere	2.614e-15
Esophagus__Mucosa	Heart__Left_Ventricle	POS20	GO: Cellular Component	GO:0044449	contractile fiber part	2.638e-15
Esophagus__Mucosa	Heart__Left_Ventricle	POS20	GO: Cellular Component	GO:0030016	myofibril	2.638e-15
Skin__Sun_Exposed_Lower_leg	Heart__Left_Ventricle	POS20	GO: Cellular Component	GO:0044449	contractile fiber part	2.638e-15
Skin__Sun_Exposed_Lower_leg	Heart__Left_Ventricle	POS20	GO: Cellular Component	GO:0030016	myofibril	2.638e-15
Nerve__Tibial	Heart__Left_Ventricle	POS20	GO: Cellular Component	GO:0044449	contractile fiber part	2.657e-15
Nerve__Tibial	Heart__Left_Ventricle	POS20	GO: Cellular Component	GO:0030016	myofibril	2.657e-15
Breast__Mammary_Tissue	Heart__Left_Ventricle	POS20	GO: Cellular Component	GO:0044449	contractile fiber part	2.676e-15
Breast__Mammary_Tissue	Heart__Left_Ventricle	POS20	GO: Cellular Component	GO:0030016	myofibril	2.676e-15
Esophagus__Muscularis	Heart__Left_Ventricle	POS20	GO: Cellular Component	GO:0044449	contractile fiber part	2.676e-15
Esophagus__Muscularis	Heart__Left_Ventricle	POS20	GO: Cellular Component	GO:0030016	myofibril	2.676e-15
Brain__Hypothalamus	Heart__Left_Ventricle	NEG20	ToppCell Atlas	MouseAtlasFACS Mouse Multiple tissue Adult neuronal Subtype oligodendrocyte precursor cell	MouseAtlasFACS Mouse Multiple tissue Adult neuronal Subtype oligodendrocyte precursor cell	2.717e-15
Adipose__Subcutaneous	Heart__Left_Ventricle	POS20	GO: Cellular Component	GO:0044449	contractile fiber part	2.734e-15
Adipose__Subcutaneous	Heart__Left_Ventricle	POS20	GO: Cellular Component	GO:0030016	myofibril	2.734e-15
Cells__EBVtransformed_lymphocytes	Heart__Left_Ventricle	POS20	GO: Cellular Component	GO:0044449	contractile fiber part	2.734e-15
Cells__EBVtransformed_lymphocytes	Heart__Left_Ventricle	POS20	GO: Cellular Component	GO:0030016	myofibril	2.734e-15
Cervix__Ectocervix	Heart__Left_Ventricle	POS20	GO: Cellular Component	GO:0044449	contractile fiber part	2.773e-15
Cervix__Ectocervix	Heart__Left_Ventricle	POS20	GO: Cellular Component	GO:0030016	myofibril	2.773e-15
Ovary	Heart__Left_Ventricle	POS20	GO: Cellular Component	GO:0044449	contractile fiber part	2.773e-15
Ovary	Heart__Left_Ventricle	POS20	GO: Cellular Component	GO:0030016	myofibril	2.773e-15
Spleen	Heart__Left_Ventricle	POS20	GO: Cellular Component	GO:0044449	contractile fiber part	2.792e-15
Spleen	Heart__Left_Ventricle	POS20	GO: Cellular Component	GO:0030016	myofibril	2.792e-15
Cells__EBVtransformed_lymphocytes	Heart__Left_Ventricle	POS20	Pubmed	20031618	Prevalence of sarcomere protein gene mutations in preadolescent children with hypertrophic cardiomyopathy.	2.819e-15
Brain__Spinal_cord_cervical_c1	Heart__Left_Ventricle	POS20	Coexpression Atlas	BM Top 100 - heart atrium	BM Top 100 - heart atrium	2.822e-15
Stomach	Heart__Left_Ventricle	POS20	GO: Cellular Component	GO:0044449	contractile fiber part	2.83e-15
Stomach	Heart__Left_Ventricle	POS20	GO: Cellular Component	GO:0030016	myofibril	2.83e-15
Brain__Cerebellum	Heart__Left_Ventricle	POS20	GO: Cellular Component	GO:0043292	contractile fiber	2.844e-15
Breast__Mammary_Tissue	Heart__Left_Ventricle	POS20	Coexpression Atlas	BM Top 100 - heart atrium	BM Top 100 - heart atrium	2.902e-15
Pituitary	Heart__Left_Ventricle	POS20	Coexpression Atlas	BM Top 100 - heart atrium	BM Top 100 - heart atrium	2.902e-15
Stomach	Heart__Left_Ventricle	POS20	Coexpression Atlas	BM Top 100 - heart atrium	BM Top 100 - heart atrium	2.915e-15
Fallopian_Tube	Heart__Left_Ventricle	POS20	Coexpression Atlas	BM Top 100 - heart atrium	BM Top 100 - heart atrium	2.917e-15
Adipose__Subcutaneous	Heart__Left_Ventricle	POS20	Coexpression Atlas	BM Top 100 - heart atrium	BM Top 100 - heart atrium	2.926e-15
Adipose__Visceral_Omentum	Heart__Left_Ventricle	POS20	Coexpression Atlas	BM Top 100 - heart atrium	BM Top 100 - heart atrium	2.958e-15
Heart__Left_Ventricle	Heart__Left_Ventricle	NEG20	Pathway	83098	Parkinson's disease	2.959e-15
Colon__Sigmoid	Heart__Left_Ventricle	POS20	Coexpression Atlas	BM Top 100 - heart atrium	BM Top 100 - heart atrium	2.969e-15
Nerve__Tibial	Heart__Left_Ventricle	POS20	Coexpression Atlas	BM Top 100 - heart atrium	BM Top 100 - heart atrium	3.015e-15
Ovary	Heart__Left_Ventricle	POS20	Coexpression Atlas	BM Top 100 - heart atrium	BM Top 100 - heart atrium	3.026e-15
Pituitary	Heart__Left_Ventricle	POS20	Pubmed	20031618	Prevalence of sarcomere protein gene mutations in preadolescent children with hypertrophic cardiomyopathy.	3.037e-15
Skin__Sun_Exposed_Lower_leg	Heart__Left_Ventricle	POS20	Coexpression Atlas	BM Top 100 - heart atrium	BM Top 100 - heart atrium	3.192e-15
Prostate	Heart__Left_Ventricle	POS20	GO: Cellular Component	GO:0043292	contractile fiber	3.218e-15
Small_Intestine__Terminal_Ileum	Heart__Left_Ventricle	POS20	GO: Cellular Component	GO:0043292	contractile fiber	3.218e-15
Brain__Cerebellar_Hemisphere	Heart__Left_Ventricle	POS20	GO: Cellular Component	GO:0043292	contractile fiber	3.247e-15
Uterus	Heart__Left_Ventricle	POS20	Coexpression Atlas	BM Top 100 - heart atrium	BM Top 100 - heart atrium	3.27e-15
Minor_Salivary_Gland	Heart__Left_Ventricle	POS20	Coexpression Atlas	BM Top 100 - heart atrium	BM Top 100 - heart atrium	3.301e-15
Colon__Transverse	Heart__Left_Ventricle	POS20	Coexpression Atlas	BM Top 100 - heart atrium	BM Top 100 - heart atrium	3.314e-15
Brain__Cerebellum	Heart__Left_Ventricle	POS20	GO: Biological Process	GO:0060048	cardiac muscle contraction	3.325e-15
Adrenal_Gland	Heart__Left_Ventricle	POS20	GO: Biological Process	GO:0048644	muscle organ morphogenesis	3.333e-15
Brain__Frontal_Cortex_BA9	Heart__Left_Ventricle	POS20	GO: Biological Process	GO:0048644	muscle organ morphogenesis	3.357e-15
Muscle__Skeletal	Heart__Left_Ventricle	NEG20	GO: Cellular Component	GO:0043292	contractile fiber	3.362e-15
Lung	Heart__Left_Ventricle	POS20	GO: Cellular Component	GO:0043292	contractile fiber	3.419e-15
Brain__Cortex	Heart__Left_Ventricle	POS20	GO: Cellular Component	GO:0043292	contractile fiber	3.448e-15
Skin__Not_Sun_Exposed_Suprapubic	Heart__Left_Ventricle	POS20	Coexpression Atlas	BM Top 100 - heart atrium	BM Top 100 - heart atrium	3.465e-15
Small_Intestine__Terminal_Ileum	Heart__Left_Ventricle	POS20	GO: Biological Process	GO:0060048	cardiac muscle contraction	3.495e-15
Muscle__Skeletal	Heart__Left_Ventricle	POS20	Pubmed	20031618	Prevalence of sarcomere protein gene mutations in preadolescent children with hypertrophic cardiomyopathy.	3.498e-15
Prostate	Heart__Left_Ventricle	POS20	GO: Biological Process	GO:0060048	cardiac muscle contraction	3.517e-15
Brain__Cerebellar_Hemisphere	Heart__Left_Ventricle	POS20	GO: Biological Process	GO:0060048	cardiac muscle contraction	3.521e-15
Brain__Cortex	Heart__Left_Ventricle	POS20	GO: Biological Process	GO:0048644	muscle organ morphogenesis	3.544e-15
Adipose__Visceral_Omentum	Heart__Left_Ventricle	POS20	Pubmed	20031618	Prevalence of sarcomere protein gene mutations in preadolescent children with hypertrophic cardiomyopathy.	3.577e-15
Heart__Left_Ventricle	Heart__Left_Ventricle	NEG20	ToppCell Atlas	MouseAtlasFACS Mouse Multiple tissue Adult epithelial Subtype kidney collecting duct cell	MouseAtlasFACS Mouse Multiple tissue Adult epithelial Subtype kidney collecting duct cell	3.582e-15
Brain__Caudate_basal_ganglia	Heart__Left_Ventricle	POS20	GO: Cellular Component	GO:0043292	contractile fiber	3.592e-15
Brain__Nucleus_accumbens_basal_ganglia	Heart__Left_Ventricle	POS20	GO: Cellular Component	GO:0043292	contractile fiber	3.592e-15
Brain__Putamen_basal_ganglia	Heart__Left_Ventricle	POS20	GO: Cellular Component	GO:0043292	contractile fiber	3.592e-15
Cervix__Ectocervix	Heart__Left_Ventricle	POS20	Pubmed	20031618	Prevalence of sarcomere protein gene mutations in preadolescent children with hypertrophic cardiomyopathy.	3.729e-15
Thyroid	Heart__Left_Ventricle	POS20	GO: Biological Process	GO:0048644	muscle organ morphogenesis	3.796e-15
Minor_Salivary_Gland	Heart__Left_Ventricle	POS20	Pubmed	20031618	Prevalence of sarcomere protein gene mutations in preadolescent children with hypertrophic cardiomyopathy.	3.804e-15
Artery__Coronary	Heart__Left_Ventricle	POS20	GO: Biological Process	GO:0060048	cardiac muscle contraction	3.805e-15
Artery__Coronary	Heart__Left_Ventricle	POS20	GO: Cellular Component	GO:0043292	contractile fiber	3.821e-15
Esophagus__Gastroesophageal_Junction	Heart__Left_Ventricle	POS20	GO: Cellular Component	GO:0043292	contractile fiber	3.821e-15
Bladder	Heart__Left_Ventricle	POS20	GO: Biological Process	GO:0060048	cardiac muscle contraction	3.858e-15
Esophagus__Gastroesophageal_Junction	Heart__Left_Ventricle	POS20	GO: Biological Process	GO:0060048	cardiac muscle contraction	3.875e-15
Skin__Not_Sun_Exposed_Suprapubic	Heart__Left_Ventricle	POS20	GO: Cellular Component	GO:0043292	contractile fiber	3.879e-15
Esophagus__Mucosa	Heart__Left_Ventricle	POS20	GO: Cellular Component	GO:0043292	contractile fiber	3.936e-15
Skin__Sun_Exposed_Lower_leg	Heart__Left_Ventricle	POS20	GO: Cellular Component	GO:0043292	contractile fiber	3.936e-15
Nerve__Tibial	Heart__Left_Ventricle	POS20	GO: Cellular Component	GO:0043292	contractile fiber	3.965e-15
Cells__EBVtransformed_lymphocytes	Heart__Left_Ventricle	POS20	GO: Biological Process	GO:0060048	cardiac muscle contraction	3.989e-15
Breast__Mammary_Tissue	Heart__Left_Ventricle	POS20	GO: Cellular Component	GO:0043292	contractile fiber	3.994e-15
Esophagus__Muscularis	Heart__Left_Ventricle	POS20	GO: Cellular Component	GO:0043292	contractile fiber	3.994e-15
Esophagus__Muscularis	Heart__Left_Ventricle	POS20	GO: Biological Process	GO:0060048	cardiac muscle contraction	4.041e-15
Spleen	Heart__Left_Ventricle	POS20	GO: Biological Process	GO:0048644	muscle organ morphogenesis	4.073e-15
Adipose__Subcutaneous	Heart__Left_Ventricle	POS20	GO: Cellular Component	GO:0043292	contractile fiber	4.08e-15
Cells__EBVtransformed_lymphocytes	Heart__Left_Ventricle	POS20	GO: Cellular Component	GO:0043292	contractile fiber	4.08e-15
Cervix__Ectocervix	Heart__Left_Ventricle	POS20	GO: Cellular Component	GO:0043292	contractile fiber	4.137e-15
Ovary	Heart__Left_Ventricle	POS20	GO: Cellular Component	GO:0043292	contractile fiber	4.137e-15
Spleen	Heart__Left_Ventricle	POS20	GO: Cellular Component	GO:0043292	contractile fiber	4.166e-15
Stomach	Heart__Left_Ventricle	POS20	GO: Cellular Component	GO:0043292	contractile fiber	4.224e-15
Brain__Amygdala	Heart__Left_Ventricle	POS20	ToppCell Atlas	MouseAtlasFACS Mouse Multiple tissue Adult epithelial Subtype kidney collecting duct cell	MouseAtlasFACS Mouse Multiple tissue Adult epithelial Subtype kidney collecting duct cell	4.362e-15
Pancreas	Heart__Left_Ventricle	NEG20	Coexpression Atlas	pancreas	pancreas	4.714e-15
Whole_Blood	Heart__Left_Ventricle	NEG20	Coexpression	M5945	Genes involved in metabolism of heme (a cofactor consisting of iron and porphyrin) and erythroblast differentiation.	4.83e-15
Lung	Heart__Left_Ventricle	POS20	Pubmed	12974739	Mutation spectrum in a large cohort of unrelated consecutive patients with hypertrophic cardiomyopathy.	5.046e-15
Lung	Heart__Left_Ventricle	POS20	Pubmed	23782526	Somatic MYH7, MYBPC3, TPM1, TNNT2 and TNNI3 mutations in sporadic hypertrophic cardiomyopathy.	5.046e-15
Lung	Heart__Left_Ventricle	POS20	Pubmed	19150014	[Mutations in sarcomeric genes MYH7, MYBPC3, TNNT2, TNNI3, and TPM1 in patients with hypertrophic cardiomyopathy].	5.046e-15
Brain__Anterior_cingulate_cortex_BA24	Heart__Left_Ventricle	POS20	Pubmed	12974739	Mutation spectrum in a large cohort of unrelated consecutive patients with hypertrophic cardiomyopathy.	5.174e-15
Brain__Anterior_cingulate_cortex_BA24	Heart__Left_Ventricle	POS20	Pubmed	23782526	Somatic MYH7, MYBPC3, TPM1, TNNT2 and TNNI3 mutations in sporadic hypertrophic cardiomyopathy.	5.174e-15
Brain__Anterior_cingulate_cortex_BA24	Heart__Left_Ventricle	POS20	Pubmed	19150014	[Mutations in sarcomeric genes MYH7, MYBPC3, TNNT2, TNNI3, and TPM1 in patients with hypertrophic cardiomyopathy].	5.174e-15
Brain__Frontal_Cortex_BA9	Heart__Left_Ventricle	POS20	Pubmed	12974739	Mutation spectrum in a large cohort of unrelated consecutive patients with hypertrophic cardiomyopathy.	5.188e-15
Brain__Frontal_Cortex_BA9	Heart__Left_Ventricle	POS20	Pubmed	23782526	Somatic MYH7, MYBPC3, TPM1, TNNT2 and TNNI3 mutations in sporadic hypertrophic cardiomyopathy.	5.188e-15
Brain__Frontal_Cortex_BA9	Heart__Left_Ventricle	POS20	Pubmed	19150014	[Mutations in sarcomeric genes MYH7, MYBPC3, TNNT2, TNNI3, and TPM1 in patients with hypertrophic cardiomyopathy].	5.188e-15
Brain__Cerebellum	Heart__Left_Ventricle	POS20	Pubmed	12974739	Mutation spectrum in a large cohort of unrelated consecutive patients with hypertrophic cardiomyopathy.	5.208e-15
Brain__Cerebellum	Heart__Left_Ventricle	POS20	Pubmed	23782526	Somatic MYH7, MYBPC3, TPM1, TNNT2 and TNNI3 mutations in sporadic hypertrophic cardiomyopathy.	5.208e-15
Brain__Cerebellum	Heart__Left_Ventricle	POS20	Pubmed	19150014	[Mutations in sarcomeric genes MYH7, MYBPC3, TNNT2, TNNI3, and TPM1 in patients with hypertrophic cardiomyopathy].	5.208e-15
Liver	Heart__Left_Ventricle	NEG20	Coexpression	M5946	Genes encoding components of blood coagulation system; also up-regulated in platelets.	5.229e-15
Prostate	Heart__Left_Ventricle	POS20	Pubmed	18513529	Relationship between sex, shape, and substrate in hypertrophic cardiomyopathy.	5.269e-15
Prostate	Heart__Left_Ventricle	POS20	Pubmed	19853701	Histologic characterization of hypertrophic cardiomyopathy with and without myofilament mutations.	5.269e-15
Artery__Aorta	Heart__Left_Ventricle	NEG20	GO: Cellular Component	GO:0031012	extracellular matrix	5.277e-15
Lung	Heart__Left_Ventricle	POS20	Coexpression Atlas	PCBC_ctl_geo-heart_500	geo_heart_top-relative-expression-ranked_500	5.3e-15
Brain__Caudate_basal_ganglia	Heart__Left_Ventricle	POS20	Coexpression Atlas	PCBC_ctl_geo-heart_500	geo_heart_top-relative-expression-ranked_500	5.318e-15
Brain__Nucleus_accumbens_basal_ganglia	Heart__Left_Ventricle	POS20	Coexpression Atlas	PCBC_ctl_geo-heart_500	geo_heart_top-relative-expression-ranked_500	5.318e-15
Brain__Putamen_basal_ganglia	Heart__Left_Ventricle	POS20	Coexpression Atlas	PCBC_ctl_geo-heart_500	geo_heart_top-relative-expression-ranked_500	5.318e-15
Brain__Caudate_basal_ganglia	Heart__Left_Ventricle	POS20	Pubmed	12974739	Mutation spectrum in a large cohort of unrelated consecutive patients with hypertrophic cardiomyopathy.	5.4e-15
Brain__Caudate_basal_ganglia	Heart__Left_Ventricle	POS20	Pubmed	23782526	Somatic MYH7, MYBPC3, TPM1, TNNT2 and TNNI3 mutations in sporadic hypertrophic cardiomyopathy.	5.4e-15
Brain__Caudate_basal_ganglia	Heart__Left_Ventricle	POS20	Pubmed	19150014	[Mutations in sarcomeric genes MYH7, MYBPC3, TNNT2, TNNI3, and TPM1 in patients with hypertrophic cardiomyopathy].	5.4e-15
Brain__Nucleus_accumbens_basal_ganglia	Heart__Left_Ventricle	POS20	Pubmed	12974739	Mutation spectrum in a large cohort of unrelated consecutive patients with hypertrophic cardiomyopathy.	5.4e-15
Brain__Nucleus_accumbens_basal_ganglia	Heart__Left_Ventricle	POS20	Pubmed	23782526	Somatic MYH7, MYBPC3, TPM1, TNNT2 and TNNI3 mutations in sporadic hypertrophic cardiomyopathy.	5.4e-15
Brain__Nucleus_accumbens_basal_ganglia	Heart__Left_Ventricle	POS20	Pubmed	19150014	[Mutations in sarcomeric genes MYH7, MYBPC3, TNNT2, TNNI3, and TPM1 in patients with hypertrophic cardiomyopathy].	5.4e-15
Brain__Putamen_basal_ganglia	Heart__Left_Ventricle	POS20	Pubmed	12974739	Mutation spectrum in a large cohort of unrelated consecutive patients with hypertrophic cardiomyopathy.	5.4e-15
Brain__Putamen_basal_ganglia	Heart__Left_Ventricle	POS20	Pubmed	23782526	Somatic MYH7, MYBPC3, TPM1, TNNT2 and TNNI3 mutations in sporadic hypertrophic cardiomyopathy.	5.4e-15
Brain__Putamen_basal_ganglia	Heart__Left_Ventricle	POS20	Pubmed	19150014	[Mutations in sarcomeric genes MYH7, MYBPC3, TNNT2, TNNI3, and TPM1 in patients with hypertrophic cardiomyopathy].	5.4e-15
Small_Intestine__Terminal_Ileum	Heart__Left_Ventricle	POS20	Pubmed	18513529	Relationship between sex, shape, and substrate in hypertrophic cardiomyopathy.	5.407e-15
Small_Intestine__Terminal_Ileum	Heart__Left_Ventricle	POS20	Pubmed	19853701	Histologic characterization of hypertrophic cardiomyopathy with and without myofilament mutations.	5.407e-15
Brain__Cortex	Heart__Left_Ventricle	POS20	Pubmed	12974739	Mutation spectrum in a large cohort of unrelated consecutive patients with hypertrophic cardiomyopathy.	5.419e-15
Brain__Cortex	Heart__Left_Ventricle	POS20	Pubmed	23782526	Somatic MYH7, MYBPC3, TPM1, TNNT2 and TNNI3 mutations in sporadic hypertrophic cardiomyopathy.	5.419e-15
Brain__Cortex	Heart__Left_Ventricle	POS20	Pubmed	19150014	[Mutations in sarcomeric genes MYH7, MYBPC3, TNNT2, TNNI3, and TPM1 in patients with hypertrophic cardiomyopathy].	5.419e-15
Artery__Aorta	Heart__Left_Ventricle	POS20	Pubmed	18513529	Relationship between sex, shape, and substrate in hypertrophic cardiomyopathy.	5.426e-15
Artery__Aorta	Heart__Left_Ventricle	POS20	Pubmed	19853701	Histologic characterization of hypertrophic cardiomyopathy with and without myofilament mutations.	5.426e-15
Muscle__Skeletal	Heart__Left_Ventricle	POS20	GO: Biological Process	GO:0055008	cardiac muscle tissue morphogenesis	5.483e-15
Brain__Amygdala	Heart__Left_Ventricle	POS20	Pathway	SMP00355	Mitochondrial Electron Transport Chain	5.622e-15
Brain__Cortex	Heart__Left_Ventricle	POS20	Coexpression Atlas	PCBC_ctl_geo-heart_500	geo_heart_top-relative-expression-ranked_500	5.835e-15
Brain__Cerebellar_Hemisphere	Heart__Left_Ventricle	POS20	Pubmed	12974739	Mutation spectrum in a large cohort of unrelated consecutive patients with hypertrophic cardiomyopathy.	5.854e-15
Brain__Cerebellar_Hemisphere	Heart__Left_Ventricle	POS20	Pubmed	23782526	Somatic MYH7, MYBPC3, TPM1, TNNT2 and TNNI3 mutations in sporadic hypertrophic cardiomyopathy.	5.854e-15
Brain__Cerebellar_Hemisphere	Heart__Left_Ventricle	POS20	Pubmed	19150014	[Mutations in sarcomeric genes MYH7, MYBPC3, TNNT2, TNNI3, and TPM1 in patients with hypertrophic cardiomyopathy].	5.854e-15
Breast__Mammary_Tissue	Heart__Left_Ventricle	POS20	Coexpression Atlas	PCBC_ctl_geo-heart_500	geo_heart_top-relative-expression-ranked_500	5.978e-15
Stomach	Heart__Left_Ventricle	POS20	Coexpression Atlas	PCBC_ctl_geo-heart_500	geo_heart_top-relative-expression-ranked_500	6.005e-15
Adipose__Subcutaneous	Heart__Left_Ventricle	POS20	Coexpression Atlas	PCBC_ctl_geo-heart_500	geo_heart_top-relative-expression-ranked_500	6.027e-15
Adrenal_Gland	Heart__Left_Ventricle	POS20	Pubmed	19150014	[Mutations in sarcomeric genes MYH7, MYBPC3, TNNT2, TNNI3, and TPM1 in patients with hypertrophic cardiomyopathy].	6.075e-15
Adrenal_Gland	Heart__Left_Ventricle	POS20	Pubmed	23782526	Somatic MYH7, MYBPC3, TPM1, TNNT2 and TNNI3 mutations in sporadic hypertrophic cardiomyopathy.	6.075e-15
Adrenal_Gland	Heart__Left_Ventricle	POS20	Pubmed	12974739	Mutation spectrum in a large cohort of unrelated consecutive patients with hypertrophic cardiomyopathy.	6.075e-15
Fallopian_Tube	Heart__Left_Ventricle	POS20	Pubmed	7498159	The major protein expression profile and two-dimensional protein database of human heart.	6.107e-15
Adipose__Subcutaneous	Heart__Left_Ventricle	POS20	Pubmed	19150014	[Mutations in sarcomeric genes MYH7, MYBPC3, TNNT2, TNNI3, and TPM1 in patients with hypertrophic cardiomyopathy].	6.154e-15
Adipose__Subcutaneous	Heart__Left_Ventricle	POS20	Pubmed	23782526	Somatic MYH7, MYBPC3, TPM1, TNNT2 and TNNI3 mutations in sporadic hypertrophic cardiomyopathy.	6.154e-15
Adipose__Subcutaneous	Heart__Left_Ventricle	POS20	Pubmed	12974739	Mutation spectrum in a large cohort of unrelated consecutive patients with hypertrophic cardiomyopathy.	6.154e-15
Nerve__Tibial	Heart__Left_Ventricle	POS20	Coexpression Atlas	PCBC_ctl_geo-heart_500	geo_heart_top-relative-expression-ranked_500	6.21e-15
Ovary	Heart__Left_Ventricle	POS20	Coexpression Atlas	PCBC_ctl_geo-heart_500	geo_heart_top-relative-expression-ranked_500	6.232e-15
Cells__Transformed_fibroblasts	Heart__Left_Ventricle	POS20	Pubmed	18513529	Relationship between sex, shape, and substrate in hypertrophic cardiomyopathy.	6.237e-15
Cells__Transformed_fibroblasts	Heart__Left_Ventricle	POS20	Pubmed	19853701	Histologic characterization of hypertrophic cardiomyopathy with and without myofilament mutations.	6.237e-15
Brain__Spinal_cord_cervical_c1	Heart__Left_Ventricle	POS20	Pubmed	18513529	Relationship between sex, shape, and substrate in hypertrophic cardiomyopathy.	6.255e-15
Brain__Spinal_cord_cervical_c1	Heart__Left_Ventricle	POS20	Pubmed	19853701	Histologic characterization of hypertrophic cardiomyopathy with and without myofilament mutations.	6.255e-15
Bladder	Heart__Left_Ventricle	POS20	Pubmed	12974739	Mutation spectrum in a large cohort of unrelated consecutive patients with hypertrophic cardiomyopathy.	6.269e-15
Bladder	Heart__Left_Ventricle	POS20	Pubmed	23782526	Somatic MYH7, MYBPC3, TPM1, TNNT2 and TNNI3 mutations in sporadic hypertrophic cardiomyopathy.	6.269e-15
Bladder	Heart__Left_Ventricle	POS20	Pubmed	19150014	[Mutations in sarcomeric genes MYH7, MYBPC3, TNNT2, TNNI3, and TPM1 in patients with hypertrophic cardiomyopathy].	6.269e-15
Esophagus__Gastroesophageal_Junction	Heart__Left_Ventricle	POS20	Pubmed	18513529	Relationship between sex, shape, and substrate in hypertrophic cardiomyopathy.	6.29e-15
Esophagus__Gastroesophageal_Junction	Heart__Left_Ventricle	POS20	Pubmed	19853701	Histologic characterization of hypertrophic cardiomyopathy with and without myofilament mutations.	6.29e-15
Artery__Aorta	Heart__Left_Ventricle	NEG20	Coexpression Atlas	Sample_Type by Project: Shred 1/TCGA-Esophagus/Esophageal Carcinoma/Adenocarcinoma/5	Sample_Type by Project: Shred 1/TCGA-Esophagus/Esophageal Carcinoma/Adenocarcinoma/5	6.31e-15
Brain__Hypothalamus	Heart__Left_Ventricle	NEG20	Coexpression Atlas	Tabula Muris Consortium/Tabula Muris Consortium/Tissues and cell class/Brain_Non-Myeloid/astrocyte	Tabula Muris Consortium/Tabula Muris Consortium/Tissues and cell class/Brain_Non-Myeloid/astrocyte	6.391e-15
Esophagus__Mucosa	Heart__Left_Ventricle	POS20	Pubmed	12974739	Mutation spectrum in a large cohort of unrelated consecutive patients with hypertrophic cardiomyopathy.	6.404e-15
Esophagus__Mucosa	Heart__Left_Ventricle	POS20	Pubmed	23782526	Somatic MYH7, MYBPC3, TPM1, TNNT2 and TNNI3 mutations in sporadic hypertrophic cardiomyopathy.	6.404e-15
Esophagus__Mucosa	Heart__Left_Ventricle	POS20	Pubmed	19150014	[Mutations in sarcomeric genes MYH7, MYBPC3, TNNT2, TNNI3, and TPM1 in patients with hypertrophic cardiomyopathy].	6.404e-15
Skin__Sun_Exposed_Lower_leg	Heart__Left_Ventricle	POS20	Pubmed	12974739	Mutation spectrum in a large cohort of unrelated consecutive patients with hypertrophic cardiomyopathy.	6.44e-15
Skin__Sun_Exposed_Lower_leg	Heart__Left_Ventricle	POS20	Pubmed	23782526	Somatic MYH7, MYBPC3, TPM1, TNNT2 and TNNI3 mutations in sporadic hypertrophic cardiomyopathy.	6.44e-15
Skin__Sun_Exposed_Lower_leg	Heart__Left_Ventricle	POS20	Pubmed	19150014	[Mutations in sarcomeric genes MYH7, MYBPC3, TNNT2, TNNI3, and TPM1 in patients with hypertrophic cardiomyopathy].	6.44e-15
Breast__Mammary_Tissue	Heart__Left_Ventricle	POS20	Pubmed	12974739	Mutation spectrum in a large cohort of unrelated consecutive patients with hypertrophic cardiomyopathy.	6.445e-15
Breast__Mammary_Tissue	Heart__Left_Ventricle	POS20	Pubmed	23782526	Somatic MYH7, MYBPC3, TPM1, TNNT2 and TNNI3 mutations in sporadic hypertrophic cardiomyopathy.	6.445e-15
Breast__Mammary_Tissue	Heart__Left_Ventricle	POS20	Pubmed	19150014	[Mutations in sarcomeric genes MYH7, MYBPC3, TNNT2, TNNI3, and TPM1 in patients with hypertrophic cardiomyopathy].	6.445e-15
Esophagus__Muscularis	Heart__Left_Ventricle	POS20	Pubmed	18513529	Relationship between sex, shape, and substrate in hypertrophic cardiomyopathy.	6.45e-15
Esophagus__Muscularis	Heart__Left_Ventricle	POS20	Pubmed	19853701	Histologic characterization of hypertrophic cardiomyopathy with and without myofilament mutations.	6.45e-15
Artery__Coronary	Heart__Left_Ventricle	POS20	Pubmed	18513529	Relationship between sex, shape, and substrate in hypertrophic cardiomyopathy.	6.475e-15
Artery__Coronary	Heart__Left_Ventricle	POS20	Pubmed	19853701	Histologic characterization of hypertrophic cardiomyopathy with and without myofilament mutations.	6.475e-15
Spleen	Heart__Left_Ventricle	POS20	Coexpression Atlas	PCBC_ctl_geo-heart_500	geo_heart_top-relative-expression-ranked_500	6.5e-15
Thyroid	Heart__Left_Ventricle	POS20	Pubmed	12974739	Mutation spectrum in a large cohort of unrelated consecutive patients with hypertrophic cardiomyopathy.	6.524e-15
Thyroid	Heart__Left_Ventricle	POS20	Pubmed	23782526	Somatic MYH7, MYBPC3, TPM1, TNNT2 and TNNI3 mutations in sporadic hypertrophic cardiomyopathy.	6.524e-15
Thyroid	Heart__Left_Ventricle	POS20	Pubmed	19150014	[Mutations in sarcomeric genes MYH7, MYBPC3, TNNT2, TNNI3, and TPM1 in patients with hypertrophic cardiomyopathy].	6.524e-15
Artery__Tibial	Heart__Left_Ventricle	POS20	Pubmed	18513529	Relationship between sex, shape, and substrate in hypertrophic cardiomyopathy.	6.542e-15
Artery__Tibial	Heart__Left_Ventricle	POS20	Pubmed	19853701	Histologic characterization of hypertrophic cardiomyopathy with and without myofilament mutations.	6.542e-15
Skin__Not_Sun_Exposed_Suprapubic	Heart__Left_Ventricle	POS20	Pubmed	12974739	Mutation spectrum in a large cohort of unrelated consecutive patients with hypertrophic cardiomyopathy.	6.553e-15
Skin__Not_Sun_Exposed_Suprapubic	Heart__Left_Ventricle	POS20	Pubmed	23782526	Somatic MYH7, MYBPC3, TPM1, TNNT2 and TNNI3 mutations in sporadic hypertrophic cardiomyopathy.	6.553e-15
Skin__Not_Sun_Exposed_Suprapubic	Heart__Left_Ventricle	POS20	Pubmed	19150014	[Mutations in sarcomeric genes MYH7, MYBPC3, TNNT2, TNNI3, and TPM1 in patients with hypertrophic cardiomyopathy].	6.553e-15
Brain__Cerebellar_Hemisphere	Heart__Left_Ventricle	POS20	Coexpression Atlas	PCBC_ctl_geo-heart_500	geo_heart_top-relative-expression-ranked_500	6.567e-15
Skin__Sun_Exposed_Lower_leg	Heart__Left_Ventricle	POS20	Coexpression Atlas	PCBC_ctl_geo-heart_500	geo_heart_top-relative-expression-ranked_500	6.576e-15
Spleen	Heart__Left_Ventricle	POS20	Pubmed	12974739	Mutation spectrum in a large cohort of unrelated consecutive patients with hypertrophic cardiomyopathy.	6.588e-15
Spleen	Heart__Left_Ventricle	POS20	Pubmed	23782526	Somatic MYH7, MYBPC3, TPM1, TNNT2 and TNNI3 mutations in sporadic hypertrophic cardiomyopathy.	6.588e-15
Spleen	Heart__Left_Ventricle	POS20	Pubmed	19150014	[Mutations in sarcomeric genes MYH7, MYBPC3, TNNT2, TNNI3, and TPM1 in patients with hypertrophic cardiomyopathy].	6.588e-15
Colon__Transverse	Heart__Left_Ventricle	POS20	Pubmed	18513529	Relationship between sex, shape, and substrate in hypertrophic cardiomyopathy.	6.596e-15
Colon__Transverse	Heart__Left_Ventricle	POS20	Pubmed	19853701	Histologic characterization of hypertrophic cardiomyopathy with and without myofilament mutations.	6.596e-15
Brain__Anterior_cingulate_cortex_BA24	Heart__Left_Ventricle	POS20	GO: Biological Process	GO:0060048	cardiac muscle contraction	6.675e-15
Liver	Heart__Left_Ventricle	POS20	Pubmed	18513529	Relationship between sex, shape, and substrate in hypertrophic cardiomyopathy.	6.817e-15
Liver	Heart__Left_Ventricle	POS20	Pubmed	19853701	Histologic characterization of hypertrophic cardiomyopathy with and without myofilament mutations.	6.817e-15
Colon__Transverse	Heart__Left_Ventricle	POS20	Coexpression Atlas	PCBC_ctl_geo-heart_500	geo_heart_top-relative-expression-ranked_500	6.826e-15
Brain__Anterior_cingulate_cortex_BA24	Heart__Left_Ventricle	NEG20	Coexpression Atlas	BrainMap BrainAtlas - Human / Mouse Linnarsson Neuron Neuron_Subtype_Excitatory _Top_200_Genes	BrainMap BrainAtlas - Human / Mouse Linnarsson Neuron Neuron_Subtype_Excitatory _Top_200_Genes	6.867e-15
Cervix__Ectocervix	Heart__Left_Ventricle	POS20	Coexpression Atlas	PCBC_ctl_geo-heart_500	geo_heart_top-relative-expression-ranked_500	6.933e-15
Ovary	Heart__Left_Ventricle	POS20	Pubmed	12974739	Mutation spectrum in a large cohort of unrelated consecutive patients with hypertrophic cardiomyopathy.	6.95e-15
Ovary	Heart__Left_Ventricle	POS20	Pubmed	23782526	Somatic MYH7, MYBPC3, TPM1, TNNT2 and TNNI3 mutations in sporadic hypertrophic cardiomyopathy.	6.95e-15
Ovary	Heart__Left_Ventricle	POS20	Pubmed	19150014	[Mutations in sarcomeric genes MYH7, MYBPC3, TNNT2, TNNI3, and TPM1 in patients with hypertrophic cardiomyopathy].	6.95e-15
Nerve__Tibial	Heart__Left_Ventricle	POS20	Pubmed	12974739	Mutation spectrum in a large cohort of unrelated consecutive patients with hypertrophic cardiomyopathy.	6.955e-15
Nerve__Tibial	Heart__Left_Ventricle	POS20	Pubmed	23782526	Somatic MYH7, MYBPC3, TPM1, TNNT2 and TNNI3 mutations in sporadic hypertrophic cardiomyopathy.	6.955e-15
Nerve__Tibial	Heart__Left_Ventricle	POS20	Pubmed	19150014	[Mutations in sarcomeric genes MYH7, MYBPC3, TNNT2, TNNI3, and TPM1 in patients with hypertrophic cardiomyopathy].	6.955e-15
Stomach	Heart__Left_Ventricle	POS20	Pubmed	12974739	Mutation spectrum in a large cohort of unrelated consecutive patients with hypertrophic cardiomyopathy.	6.96e-15
Stomach	Heart__Left_Ventricle	POS20	Pubmed	23782526	Somatic MYH7, MYBPC3, TPM1, TNNT2 and TNNI3 mutations in sporadic hypertrophic cardiomyopathy.	6.96e-15
Stomach	Heart__Left_Ventricle	POS20	Pubmed	19150014	[Mutations in sarcomeric genes MYH7, MYBPC3, TNNT2, TNNI3, and TPM1 in patients with hypertrophic cardiomyopathy].	6.96e-15
Cervix__Endocervix	Heart__Left_Ventricle	POS20	Pubmed	18513529	Relationship between sex, shape, and substrate in hypertrophic cardiomyopathy.	7.071e-15
Cervix__Endocervix	Heart__Left_Ventricle	POS20	Pubmed	19853701	Histologic characterization of hypertrophic cardiomyopathy with and without myofilament mutations.	7.071e-15
Skin__Not_Sun_Exposed_Suprapubic	Heart__Left_Ventricle	POS20	Coexpression Atlas	PCBC_ctl_geo-heart_500	geo_heart_top-relative-expression-ranked_500	7.138e-15
Lung	Heart__Left_Ventricle	POS20	GO: Biological Process	GO:0060048	cardiac muscle contraction	7.208e-15
Brain__Caudate_basal_ganglia	Heart__Left_Ventricle	POS20	GO: Biological Process	GO:0060048	cardiac muscle contraction	7.374e-15
Brain__Nucleus_accumbens_basal_ganglia	Heart__Left_Ventricle	POS20	GO: Biological Process	GO:0060048	cardiac muscle contraction	7.374e-15
Brain__Putamen_basal_ganglia	Heart__Left_Ventricle	POS20	GO: Biological Process	GO:0060048	cardiac muscle contraction	7.374e-15
Muscle__Skeletal	Heart__Left_Ventricle	POS20	GO: Biological Process	GO:0060048	cardiac muscle contraction	7.457e-15
Muscle__Skeletal	Heart__Left_Ventricle	POS20	GO: Biological Process	GO:0060415	muscle tissue morphogenesis	7.457e-15
Brain__Hypothalamus	Heart__Left_Ventricle	POS20	Pathway	SMP00355	Mitochondrial Electron Transport Chain	7.49e-15
Brain__Anterior_cingulate_cortex_BA24	Heart__Left_Ventricle	POS20	GO: Biological Process	GO:0003012	muscle system process	7.554e-15
Artery__Aorta	Heart__Left_Ventricle	POS20	Coexpression	19658189-TableS5	Human EmbryonicStemCell_Xu09_622genes	7.7e-15
Adipose__Subcutaneous	Heart__Left_Ventricle	POS20	GO: Biological Process	GO:0060048	cardiac muscle contraction	7.846e-15
Cells__EBVtransformed_lymphocytes	Heart__Left_Ventricle	POS20	Pubmed	18513529	Relationship between sex, shape, and substrate in hypertrophic cardiomyopathy.	7.849e-15
Cells__EBVtransformed_lymphocytes	Heart__Left_Ventricle	POS20	Pubmed	19853701	Histologic characterization of hypertrophic cardiomyopathy with and without myofilament mutations.	7.849e-15
Skin__Not_Sun_Exposed_Suprapubic	Heart__Left_Ventricle	POS20	GO: Biological Process	GO:0060048	cardiac muscle contraction	7.96e-15
Artery__Aorta	Heart__Left_Ventricle	NEG20	Pathway	1270244	Extracellular matrix organization	8.019e-15
Pituitary	Heart__Left_Ventricle	POS20	Pubmed	18513529	Relationship between sex, shape, and substrate in hypertrophic cardiomyopathy.	8.052e-15
Pituitary	Heart__Left_Ventricle	POS20	Pubmed	19853701	Histologic characterization of hypertrophic cardiomyopathy with and without myofilament mutations.	8.052e-15
Nerve__Tibial	Heart__Left_Ventricle	POS20	GO: Biological Process	GO:0060048	cardiac muscle contraction	8.065e-15
Minor_Salivary_Gland	Heart__Left_Ventricle	NEG20	Coexpression Atlas	PCBC_ctl_BronchioEpithel_500	Progenitor-Cell-Biology-Consortium_reference_BronchioEpithel_top-relative-expression-ranked_500	8.112e-15
Colon__Transverse	Heart__Left_Ventricle	POS20	GO: Biological Process	GO:0060048	cardiac muscle contraction	8.117e-15
Ovary	Heart__Left_Ventricle	POS20	GO: Biological Process	GO:0060048	cardiac muscle contraction	8.117e-15
Liver	Heart__Left_Ventricle	POS20	Coexpression	19658189-TableS5	Human EmbryonicStemCell_Xu09_622genes	8.138e-15
Lung	Heart__Left_Ventricle	POS20	GO: Biological Process	GO:0003012	muscle system process	8.157e-15
Breast__Mammary_Tissue	Heart__Left_Ventricle	POS20	GO: Biological Process	GO:0060048	cardiac muscle contraction	8.161e-15
Esophagus__Mucosa	Heart__Left_Ventricle	POS20	GO: Biological Process	GO:0060048	cardiac muscle contraction	8.161e-15
Skin__Sun_Exposed_Lower_leg	Heart__Left_Ventricle	POS20	GO: Biological Process	GO:0060048	cardiac muscle contraction	8.213e-15
Brain__Caudate_basal_ganglia	Heart__Left_Ventricle	POS20	GO: Biological Process	GO:0003012	muscle system process	8.345e-15
Brain__Nucleus_accumbens_basal_ganglia	Heart__Left_Ventricle	POS20	GO: Biological Process	GO:0003012	muscle system process	8.345e-15
Brain__Putamen_basal_ganglia	Heart__Left_Ventricle	POS20	GO: Biological Process	GO:0003012	muscle system process	8.345e-15
Stomach	Heart__Left_Ventricle	POS20	GO: Biological Process	GO:0060048	cardiac muscle contraction	8.353e-15
Muscle__Skeletal	Heart__Left_Ventricle	NEG20	Coexpression	M9065	Genes up-regulated in C2AS12 cells (myoblast) by IGF1 [GeneID=3479] vs PDGFB [GeneID=5155].	8.505e-15
Cervix__Endocervix	Heart__Left_Ventricle	POS20	Coexpression Atlas	PCBC_ctl_geo-heart_500	geo_heart_top-relative-expression-ranked_500	8.619e-15
Cells__Transformed_fibroblasts	Heart__Left_Ventricle	POS20	Coexpression Atlas	PCBC_ctl_geo-heart_500	geo_heart_top-relative-expression-ranked_500	8.76e-15
Adipose__Subcutaneous	Heart__Left_Ventricle	POS20	GO: Biological Process	GO:0003012	muscle system process	8.879e-15
Skin__Not_Sun_Exposed_Suprapubic	Heart__Left_Ventricle	POS20	GO: Biological Process	GO:0003012	muscle system process	9.008e-15
Nerve__Tibial	Heart__Left_Ventricle	POS20	GO: Biological Process	GO:0003012	muscle system process	9.126e-15
Colon__Transverse	Heart__Left_Ventricle	POS20	GO: Biological Process	GO:0003012	muscle system process	9.186e-15
Ovary	Heart__Left_Ventricle	POS20	GO: Biological Process	GO:0003012	muscle system process	9.186e-15
Breast__Mammary_Tissue	Heart__Left_Ventricle	POS20	GO: Biological Process	GO:0003012	muscle system process	9.235e-15
Esophagus__Mucosa	Heart__Left_Ventricle	POS20	GO: Biological Process	GO:0003012	muscle system process	9.235e-15
Skin__Sun_Exposed_Lower_leg	Heart__Left_Ventricle	POS20	GO: Biological Process	GO:0003012	muscle system process	9.294e-15
Artery__Tibial	Heart__Left_Ventricle	POS20	Coexpression Atlas	PCBC_ctl_geo-heart_500	geo_heart_top-relative-expression-ranked_500	9.402e-15
Stomach	Heart__Left_Ventricle	POS20	GO: Biological Process	GO:0003012	muscle system process	9.453e-15
Adipose__Visceral_Omentum	Heart__Left_Ventricle	POS20	Pubmed	18513529	Relationship between sex, shape, and substrate in hypertrophic cardiomyopathy.	9.485e-15
Adipose__Visceral_Omentum	Heart__Left_Ventricle	POS20	Pubmed	19853701	Histologic characterization of hypertrophic cardiomyopathy with and without myofilament mutations.	9.485e-15
Muscle__Skeletal	Heart__Left_Ventricle	POS20	Pubmed	18513529	Relationship between sex, shape, and substrate in hypertrophic cardiomyopathy.	9.737e-15
Muscle__Skeletal	Heart__Left_Ventricle	POS20	Pubmed	19853701	Histologic characterization of hypertrophic cardiomyopathy with and without myofilament mutations.	9.737e-15
Cervix__Ectocervix	Heart__Left_Ventricle	POS20	Pubmed	18513529	Relationship between sex, shape, and substrate in hypertrophic cardiomyopathy.	9.887e-15
Cervix__Ectocervix	Heart__Left_Ventricle	POS20	Pubmed	19853701	Histologic characterization of hypertrophic cardiomyopathy with and without myofilament mutations.	9.887e-15
Minor_Salivary_Gland	Heart__Left_Ventricle	POS20	Pubmed	18513529	Relationship between sex, shape, and substrate in hypertrophic cardiomyopathy.	1.009e-14
Minor_Salivary_Gland	Heart__Left_Ventricle	POS20	Pubmed	19853701	Histologic characterization of hypertrophic cardiomyopathy with and without myofilament mutations.	1.009e-14
Brain__Cerebellum	Heart__Left_Ventricle	POS20	GO: Biological Process	GO:0090257	regulation of muscle system process	1.077e-14
Small_Intestine__Terminal_Ileum	Heart__Left_Ventricle	POS20	GO: Biological Process	GO:0090257	regulation of muscle system process	1.132e-14
Brain__Cerebellum	Heart__Left_Ventricle	POS20	GO: Biological Process	GO:0055010	ventricular cardiac muscle tissue morphogenesis	1.139e-14
Prostate	Heart__Left_Ventricle	POS20	GO: Biological Process	GO:0090257	regulation of muscle system process	1.139e-14
Brain__Cerebellar_Hemisphere	Heart__Left_Ventricle	POS20	GO: Biological Process	GO:0090257	regulation of muscle system process	1.14e-14
Brain__Amygdala	Heart__Left_Ventricle	POS20	Pubmed	20833797	Phosphoproteome analysis of functional mitochondria isolated from resting human muscle reveals extensive phosphorylation of inner membrane protein complexes and enzymes.	1.149e-14
Adrenal_Gland	Heart__Left_Ventricle	POS20	GO: Biological Process	GO:0008016	regulation of heart contraction	1.177e-14
Esophagus__Mucosa	Heart__Left_Ventricle	NEG20	Coexpression Atlas	PCBC_ctl_BronchioEpithel_1000	Progenitor-Cell-Biology-Consortium_reference_BronchioEpithel_top-relative-expression-ranked_1000	1.18e-14
Brain__Cortex	Heart__Left_Ventricle	POS20	Disease	C0007194	Hypertrophic Cardiomyopathy	1.182e-14
Brain__Frontal_Cortex_BA9	Heart__Left_Ventricle	POS20	GO: Biological Process	GO:0008016	regulation of heart contraction	1.186e-14
Heart__Left_Ventricle	Heart__Left_Ventricle	NEG20	Pathway	SMP00355	Mitochondrial Electron Transport Chain	1.188e-14
Small_Intestine__Terminal_Ileum	Heart__Left_Ventricle	POS20	GO: Biological Process	GO:0055010	ventricular cardiac muscle tissue morphogenesis	1.197e-14
Prostate	Heart__Left_Ventricle	POS20	GO: Biological Process	GO:0055010	ventricular cardiac muscle tissue morphogenesis	1.204e-14
Brain__Cerebellar_Hemisphere	Heart__Left_Ventricle	POS20	GO: Biological Process	GO:0055010	ventricular cardiac muscle tissue morphogenesis	1.206e-14
Artery__Coronary	Heart__Left_Ventricle	POS20	GO: Biological Process	GO:0090257	regulation of muscle system process	1.232e-14
Bladder	Heart__Left_Ventricle	POS20	GO: Biological Process	GO:0090257	regulation of muscle system process	1.249e-14
Brain__Cortex	Heart__Left_Ventricle	POS20	GO: Biological Process	GO:0008016	regulation of heart contraction	1.252e-14
Esophagus__Gastroesophageal_Junction	Heart__Left_Ventricle	POS20	GO: Biological Process	GO:0090257	regulation of muscle system process	1.255e-14
Cells__EBVtransformed_lymphocytes	Heart__Left_Ventricle	POS20	GO: Biological Process	GO:0090257	regulation of muscle system process	1.292e-14
Minor_Salivary_Gland	Heart__Left_Ventricle	NEG20	Coexpression Atlas	PCBC_ctl_BronchioEpithel_1000	Progenitor-Cell-Biology-Consortium_reference_BronchioEpithel_top-relative-expression-ranked_1000	1.292e-14
Brain__Amygdala	Heart__Left_Ventricle	POS20	GO: Cellular Component	GO:0044455	mitochondrial membrane part	1.302e-14
Artery__Coronary	Heart__Left_Ventricle	POS20	GO: Biological Process	GO:0055010	ventricular cardiac muscle tissue morphogenesis	1.303e-14
Esophagus__Muscularis	Heart__Left_Ventricle	POS20	GO: Biological Process	GO:0090257	regulation of muscle system process	1.309e-14
Brain__Caudate_basal_ganglia	Heart__Left_Ventricle	POS20	Disease	C0007194	Hypertrophic Cardiomyopathy	1.312e-14
Brain__Nucleus_accumbens_basal_ganglia	Heart__Left_Ventricle	POS20	Disease	C0007194	Hypertrophic Cardiomyopathy	1.312e-14
Brain__Putamen_basal_ganglia	Heart__Left_Ventricle	POS20	Disease	C0007194	Hypertrophic Cardiomyopathy	1.312e-14
Bladder	Heart__Left_Ventricle	POS20	GO: Biological Process	GO:0055010	ventricular cardiac muscle tissue morphogenesis	1.321e-14
Esophagus__Gastroesophageal_Junction	Heart__Left_Ventricle	POS20	GO: Biological Process	GO:0055010	ventricular cardiac muscle tissue morphogenesis	1.327e-14
Thyroid	Heart__Left_Ventricle	POS20	GO: Biological Process	GO:0008016	regulation of heart contraction	1.341e-14
Heart__Left_Ventricle	Heart__Left_Ventricle	NEG20	Drug	CID000001110	succinate	1.346e-14
Whole_Blood	Heart__Left_Ventricle	POS20	Pathway	SMP00355	Mitochondrial Electron Transport Chain	1.349e-14
Brain__Anterior_cingulate_cortex_BA24	Heart__Left_Ventricle	POS20	GO: Biological Process	GO:0090257	regulation of muscle system process	1.351e-14
Cells__EBVtransformed_lymphocytes	Heart__Left_Ventricle	POS20	GO: Biological Process	GO:0055010	ventricular cardiac muscle tissue morphogenesis	1.366e-14
Brain__Amygdala	Heart__Left_Ventricle	POS20	Coexpression	M843	Genes regulated by ESRRA [GeneID=2101] in MCF-7 cells (breast cancer).	1.369e-14
Brain__Anterior_cingulate_cortex_BA24	Heart__Left_Ventricle	POS20	GO: Biological Process	GO:0055010	ventricular cardiac muscle tissue morphogenesis	1.372e-14
Esophagus__Muscularis	Heart__Left_Ventricle	POS20	GO: Biological Process	GO:0055010	ventricular cardiac muscle tissue morphogenesis	1.384e-14
Brain__Substantia_nigra	Heart__Left_Ventricle	POS20	Computational	M8715 GNF2_MYL2	Neighborhood of MYL2	1.428e-14
Whole_Blood	Heart__Left_Ventricle	POS20	Pubmed	12865426	Proteomic analysis of the mouse liver mitochondrial inner membrane.	1.433e-14
Spleen	Heart__Left_Ventricle	POS20	GO: Biological Process	GO:0008016	regulation of heart contraction	1.438e-14
Brain__Cortex	Heart__Left_Ventricle	POS20	Coexpression	19658189-TableS3	Human EmbryonicStemCell_Xu09_1311genes	1.451e-14
Lung	Heart__Left_Ventricle	POS20	GO: Biological Process	GO:0090257	regulation of muscle system process	1.459e-14
Lung	Heart__Left_Ventricle	POS20	Coexpression	19658189-TableS3	Human EmbryonicStemCell_Xu09_1311genes	1.47e-14
Lung	Heart__Left_Ventricle	POS20	GO: Biological Process	GO:0055010	ventricular cardiac muscle tissue morphogenesis	1.481e-14
Uterus	Heart__Left_Ventricle	POS20	Coexpression	19658189-TableS3	Human EmbryonicStemCell_Xu09_1311genes	1.491e-14
Brain__Caudate_basal_ganglia	Heart__Left_Ventricle	POS20	GO: Biological Process	GO:0090257	regulation of muscle system process	1.493e-14
Brain__Nucleus_accumbens_basal_ganglia	Heart__Left_Ventricle	POS20	GO: Biological Process	GO:0090257	regulation of muscle system process	1.493e-14
Brain__Putamen_basal_ganglia	Heart__Left_Ventricle	POS20	GO: Biological Process	GO:0090257	regulation of muscle system process	1.493e-14
Muscle__Skeletal	Heart__Left_Ventricle	POS20	GO: Biological Process	GO:0048644	muscle organ morphogenesis	1.497e-14
Cells__Transformed_fibroblasts	Heart__Left_Ventricle	POS20	Coexpression	19658189-TableS3	Human EmbryonicStemCell_Xu09_1311genes	1.506e-14
Colon__Transverse	Heart__Left_Ventricle	POS20	Coexpression	19658189-TableS3	Human EmbryonicStemCell_Xu09_1311genes	1.508e-14
Brain__Caudate_basal_ganglia	Heart__Left_Ventricle	POS20	GO: Biological Process	GO:0055010	ventricular cardiac muscle tissue morphogenesis	1.515e-14
Brain__Nucleus_accumbens_basal_ganglia	Heart__Left_Ventricle	POS20	GO: Biological Process	GO:0055010	ventricular cardiac muscle tissue morphogenesis	1.515e-14
Brain__Putamen_basal_ganglia	Heart__Left_Ventricle	POS20	GO: Biological Process	GO:0055010	ventricular cardiac muscle tissue morphogenesis	1.515e-14
Esophagus__Muscularis	Heart__Left_Ventricle	NEG20	Coexpression Atlas	gudmap_developingLowerUrinaryTract_P2_bladder detrusor (LCM)_1000_k1	DevelopingLowerUrinaryTract_P2_bladder detrusor (LCM)_emap-30376_k-means-cluster#1_top-relative-expression-ranked_1000	1.525e-14
Kidney__Cortex	Heart__Left_Ventricle	POS20	Coexpression	19658189-TableS3	Human EmbryonicStemCell_Xu09_1311genes	1.532e-14
Kidney__Cortex	Heart__Left_Ventricle	POS20	Computational	M11742 GNF2_MYL3	Neighborhood of MYL3	1.545e-14
Vagina	Heart__Left_Ventricle	POS20	Coexpression	19658189-TableS3	Human EmbryonicStemCell_Xu09_1311genes	1.552e-14
Whole_Blood	Heart__Left_Ventricle	POS20	Coexpression	M843	Genes regulated by ESRRA [GeneID=2101] in MCF-7 cells (breast cancer).	1.552e-14
Brain__Amygdala	Heart__Left_Ventricle	POS20	Pubmed	17276355	Ménage-à-trois 1 is critical for the transcriptional function of PPARgamma coactivator 1.	1.561e-14
Adipose__Subcutaneous	Heart__Left_Ventricle	POS20	GO: Biological Process	GO:0090257	regulation of muscle system process	1.588e-14
Skin__Not_Sun_Exposed_Suprapubic	Heart__Left_Ventricle	POS20	GO: Biological Process	GO:0090257	regulation of muscle system process	1.611e-14
Adipose__Subcutaneous	Heart__Left_Ventricle	POS20	GO: Biological Process	GO:0055010	ventricular cardiac muscle tissue morphogenesis	1.612e-14
Brain__Cerebellum	Heart__Left_Ventricle	POS20	Coexpression Atlas	PCBC_ctl_geo-heart_1000	geo_heart_top-relative-expression-ranked_1000	1.628e-14
Nerve__Tibial	Heart__Left_Ventricle	POS20	GO: Biological Process	GO:0090257	regulation of muscle system process	1.633e-14
Skin__Not_Sun_Exposed_Suprapubic	Heart__Left_Ventricle	POS20	GO: Biological Process	GO:0055010	ventricular cardiac muscle tissue morphogenesis	1.636e-14
Brain__Amygdala	Heart__Left_Ventricle	POS20	Coexpression	M2584	Genes down-regulated in the ventricles of healthy hearts, compared to atria.	1.638e-14
Colon__Transverse	Heart__Left_Ventricle	POS20	GO: Biological Process	GO:0090257	regulation of muscle system process	1.643e-14
Ovary	Heart__Left_Ventricle	POS20	GO: Biological Process	GO:0090257	regulation of muscle system process	1.643e-14
Brain__Amygdala	Heart__Left_Ventricle	POS20	Pathway	83100	Huntington's disease	1.647e-14
Skin__Not_Sun_Exposed_Suprapubic	Heart__Left_Ventricle	POS20	Coexpression	19658189-TableS3	Human EmbryonicStemCell_Xu09_1311genes	1.65e-14
Breast__Mammary_Tissue	Heart__Left_Ventricle	POS20	GO: Biological Process	GO:0090257	regulation of muscle system process	1.652e-14
Esophagus__Mucosa	Heart__Left_Ventricle	POS20	GO: Biological Process	GO:0090257	regulation of muscle system process	1.652e-14
Nerve__Tibial	Heart__Left_Ventricle	POS20	GO: Biological Process	GO:0055010	ventricular cardiac muscle tissue morphogenesis	1.657e-14
Minor_Salivary_Gland	Heart__Left_Ventricle	POS20	Coexpression	19658189-TableS3	Human EmbryonicStemCell_Xu09_1311genes	1.662e-14
Skin__Sun_Exposed_Lower_leg	Heart__Left_Ventricle	POS20	GO: Biological Process	GO:0090257	regulation of muscle system process	1.663e-14
Colon__Transverse	Heart__Left_Ventricle	POS20	GO: Biological Process	GO:0055010	ventricular cardiac muscle tissue morphogenesis	1.668e-14
Ovary	Heart__Left_Ventricle	POS20	GO: Biological Process	GO:0055010	ventricular cardiac muscle tissue morphogenesis	1.668e-14
Breast__Mammary_Tissue	Heart__Left_Ventricle	POS20	GO: Biological Process	GO:0055010	ventricular cardiac muscle tissue morphogenesis	1.677e-14
Esophagus__Mucosa	Heart__Left_Ventricle	POS20	GO: Biological Process	GO:0055010	ventricular cardiac muscle tissue morphogenesis	1.677e-14
Skin__Sun_Exposed_Lower_leg	Heart__Left_Ventricle	POS20	GO: Biological Process	GO:0055010	ventricular cardiac muscle tissue morphogenesis	1.688e-14
Stomach	Heart__Left_Ventricle	POS20	GO: Biological Process	GO:0090257	regulation of muscle system process	1.691e-14
Stomach	Heart__Left_Ventricle	POS20	GO: Biological Process	GO:0055010	ventricular cardiac muscle tissue morphogenesis	1.716e-14
Adrenal_Gland	Heart__Left_Ventricle	POS20	Coexpression Atlas	PCBC_ctl_geo-heart_1000	geo_heart_top-relative-expression-ranked_1000	1.763e-14
Muscle__Skeletal	Heart__Left_Ventricle	POS20	ToppCell Atlas	MouseAtlas Mouse Multiple Adult muscle Subtype Heart_cardiac muscle cell	MouseAtlas Mouse Multiple Adult muscle Subtype Heart_cardiac muscle cell	1.771e-14
Muscle__Skeletal	Heart__Left_Ventricle	POS20	ToppCell Atlas	MouseAtlas Mouse Multiple Adult muscle	MouseAtlas Mouse Multiple Adult muscle	1.771e-14
Whole_Blood	Heart__Left_Ventricle	POS20	Coexpression	M2584	Genes down-regulated in the ventricles of healthy hearts, compared to atria.	1.858e-14
Esophagus__Gastroesophageal_Junction	Heart__Left_Ventricle	POS20	Coexpression Atlas	PCBC_ctl_geo-heart_1000	geo_heart_top-relative-expression-ranked_1000	1.859e-14
Brain__Cerebellar_Hemisphere	Heart__Left_Ventricle	POS20	Coexpression Atlas	PCBC_ctl_geo-heart_1000	geo_heart_top-relative-expression-ranked_1000	1.869e-14
Muscle__Skeletal	Heart__Left_Ventricle	POS20	GO: Biological Process	GO:0055010	ventricular cardiac muscle tissue morphogenesis	1.889e-14
Esophagus__Mucosa	Heart__Left_Ventricle	POS20	Coexpression Atlas	PCBC_ctl_geo-heart_1000	geo_heart_top-relative-expression-ranked_1000	1.927e-14
Whole_Blood	Heart__Left_Ventricle	POS20	Drug	CID000000612	lactate	1.974e-14
Brain__Hypothalamus	Heart__Left_Ventricle	POS20	ToppCell Atlas	MouseAtlas Mouse Multiple Adult muscle	MouseAtlas Mouse Multiple Adult muscle	1.988e-14
Heart__Left_Ventricle	Heart__Left_Ventricle	NEG20	Pubmed	27215380	Requirement for the Mitochondrial Pyruvate Carrier in Mammalian Development Revealed by a Hypomorphic Allelic Series.	2.015e-14
Skin__Not_Sun_Exposed_Suprapubic	Heart__Left_Ventricle	POS20	Coexpression Atlas	PCBC_ctl_geo-heart_1000	geo_heart_top-relative-expression-ranked_1000	2.031e-14
Thyroid	Heart__Left_Ventricle	POS20	Coexpression Atlas	PCBC_ctl_geo-heart_1000	geo_heart_top-relative-expression-ranked_1000	2.035e-14
Pancreas	Heart__Left_Ventricle	NEG20	Coexpression Atlas	Tabula Muris Consortium/Tabula Muris Consortium/Tissues and cell class/Pancreas/pancreatic acinar cell	Tabula Muris Consortium/Tabula Muris Consortium/Tissues and cell class/Pancreas/pancreatic acinar cell	2.054e-14
Brain__Anterior_cingulate_cortex_BA24	Heart__Left_Ventricle	POS20	GO: Biological Process	GO:0006936	muscle contraction	2.106e-14
Adipose__Visceral_Omentum	Heart__Left_Ventricle	POS20	Pubmed	20833797	Phosphoproteome analysis of functional mitochondria isolated from resting human muscle reveals extensive phosphorylation of inner membrane protein complexes and enzymes.	2.112e-14
Esophagus__Gastroesophageal_Junction	Heart__Left_Ventricle	NEG20	Coexpression Atlas	Sample_Type by Project: Shred 1/TCGA-Bone and Soft Tissue/Sarcoma	Sample_Type by Project: Shred 1/TCGA-Bone and Soft Tissue/Sarcoma	2.19e-14
Breast__Mammary_Tissue	Heart__Left_Ventricle	POS20	ToppCell Atlas	MouseAtlas Mouse Multiple Adult muscle	MouseAtlas Mouse Multiple Adult muscle	2.244e-14
Heart__Left_Ventricle	Heart__Left_Ventricle	NEG20	Computational	M16474 MODULE_62	Genes in the cancer module 62.	2.258e-14
Brain__Amygdala	Heart__Left_Ventricle	POS20	GO: Cellular Component	GO:0043209	myelin sheath	2.273e-14
Lung	Heart__Left_Ventricle	POS20	GO: Biological Process	GO:0006936	muscle contraction	2.274e-14
Heart__Left_Ventricle	Heart__Left_Ventricle	NEG20	ToppCell Atlas	MouseAtlasFACS Mouse Adult muscle, compendium of cell types	MouseAtlasFACS Mouse Adult muscle, compendium of cell types	2.284e-14
Brain__Caudate_basal_ganglia	Heart__Left_Ventricle	POS20	GO: Biological Process	GO:0006936	muscle contraction	2.326e-14
Brain__Nucleus_accumbens_basal_ganglia	Heart__Left_Ventricle	POS20	GO: Biological Process	GO:0006936	muscle contraction	2.326e-14
Brain__Putamen_basal_ganglia	Heart__Left_Ventricle	POS20	GO: Biological Process	GO:0006936	muscle contraction	2.326e-14
Esophagus__Gastroesophageal_Junction	Heart__Left_Ventricle	NEG20	Coexpression Atlas	gudmap_developingLowerUrinaryTract_P2_bladder detrusor (LCM)_1000_k1	DevelopingLowerUrinaryTract_P2_bladder detrusor (LCM)_emap-30376_k-means-cluster#1_top-relative-expression-ranked_1000	2.374e-14
Adipose__Subcutaneous	Heart__Left_Ventricle	POS20	GO: Biological Process	GO:0006936	muscle contraction	2.475e-14
Skin__Not_Sun_Exposed_Suprapubic	Heart__Left_Ventricle	POS20	GO: Biological Process	GO:0006936	muscle contraction	2.511e-14
Brain__Amygdala	Heart__Left_Ventricle	POS20	Pathway	82942	Oxidative phosphorylation	2.534e-14
Nerve__Tibial	Heart__Left_Ventricle	POS20	GO: Biological Process	GO:0006936	muscle contraction	2.544e-14
Colon__Transverse	Heart__Left_Ventricle	POS20	GO: Biological Process	GO:0006936	muscle contraction	2.561e-14
Ovary	Heart__Left_Ventricle	POS20	GO: Biological Process	GO:0006936	muscle contraction	2.561e-14
Breast__Mammary_Tissue	Heart__Left_Ventricle	POS20	GO: Biological Process	GO:0006936	muscle contraction	2.574e-14
Esophagus__Mucosa	Heart__Left_Ventricle	POS20	GO: Biological Process	GO:0006936	muscle contraction	2.574e-14
Skin__Sun_Exposed_Lower_leg	Heart__Left_Ventricle	POS20	GO: Biological Process	GO:0006936	muscle contraction	2.591e-14
Minor_Salivary_Gland	Heart__Left_Ventricle	POS20	ToppCell Atlas	MouseAtlas Mouse Multiple Adult muscle	MouseAtlas Mouse Multiple Adult muscle	2.607e-14
Artery__Aorta	Heart__Left_Ventricle	NEG20	Pubmed	28675934	Characterization of the Extracellular Matrix of Normal and Diseased Tissues Using Proteomics.	2.633e-14
Stomach	Heart__Left_Ventricle	POS20	GO: Biological Process	GO:0006936	muscle contraction	2.635e-14
Whole_Blood	Heart__Left_Ventricle	POS20	GO: Cellular Component	GO:0044429	mitochondrial part	2.715e-14
Cervix__Ectocervix	Heart__Left_Ventricle	POS20	GO: Biological Process	GO:0003012	muscle system process	2.776e-14
Lung	Heart__Left_Ventricle	POS20	Pubmed	19035361	Diagnostic yield, interpretation, and clinical utility of mutation screening of sarcomere encoding genes in Danish hypertrophic cardiomyopathy patients and relatives.	2.847e-14
Brain__Anterior_cingulate_cortex_BA24	Heart__Left_Ventricle	POS20	Pubmed	19035361	Diagnostic yield, interpretation, and clinical utility of mutation screening of sarcomere encoding genes in Danish hypertrophic cardiomyopathy patients and relatives.	2.908e-14
Brain__Frontal_Cortex_BA9	Heart__Left_Ventricle	POS20	Pubmed	19035361	Diagnostic yield, interpretation, and clinical utility of mutation screening of sarcomere encoding genes in Danish hypertrophic cardiomyopathy patients and relatives.	2.916e-14
Brain__Cerebellum	Heart__Left_Ventricle	POS20	Pubmed	19035361	Diagnostic yield, interpretation, and clinical utility of mutation screening of sarcomere encoding genes in Danish hypertrophic cardiomyopathy patients and relatives.	2.927e-14
Brain__Caudate_basal_ganglia	Heart__Left_Ventricle	POS20	Pubmed	19035361	Diagnostic yield, interpretation, and clinical utility of mutation screening of sarcomere encoding genes in Danish hypertrophic cardiomyopathy patients and relatives.	3.035e-14
Brain__Nucleus_accumbens_basal_ganglia	Heart__Left_Ventricle	POS20	Pubmed	19035361	Diagnostic yield, interpretation, and clinical utility of mutation screening of sarcomere encoding genes in Danish hypertrophic cardiomyopathy patients and relatives.	3.035e-14
Brain__Putamen_basal_ganglia	Heart__Left_Ventricle	POS20	Pubmed	19035361	Diagnostic yield, interpretation, and clinical utility of mutation screening of sarcomere encoding genes in Danish hypertrophic cardiomyopathy patients and relatives.	3.035e-14
Brain__Cortex	Heart__Left_Ventricle	POS20	Pubmed	19035361	Diagnostic yield, interpretation, and clinical utility of mutation screening of sarcomere encoding genes in Danish hypertrophic cardiomyopathy patients and relatives.	3.046e-14
Skin__Not_Sun_Exposed_Suprapubic	Heart__Left_Ventricle	NEG20	Coexpression	M10702	Genes down-regulated in metastases from malignant melanoma compared to the primary tumors.	3.059e-14
Bladder	Heart__Left_Ventricle	POS20	Pathway	114229	Hypertrophic cardiomyopathy (HCM)	3.063e-14
Cervix__Endocervix	Heart__Left_Ventricle	POS20	ToppCell Atlas	MouseAtlasFACS Mouse Adult muscle, compendium of cell types	MouseAtlasFACS Mouse Adult muscle, compendium of cell types	3.084e-14
Adipose__Visceral_Omentum	Heart__Left_Ventricle	POS20	Coexpression	M2584	Genes down-regulated in the ventricles of healthy hearts, compared to atria.	3.099e-14
Spleen	Heart__Left_Ventricle	POS20	ToppCell Atlas	MouseAtlas Mouse Multiple Adult muscle	MouseAtlas Mouse Multiple Adult muscle	3.163e-14
Bladder	Heart__Left_Ventricle	POS20	Pathway	121494	Dilated cardiomyopathy	3.279e-14
Brain__Cerebellar_Hemisphere	Heart__Left_Ventricle	POS20	Pubmed	19035361	Diagnostic yield, interpretation, and clinical utility of mutation screening of sarcomere encoding genes in Danish hypertrophic cardiomyopathy patients and relatives.	3.29e-14
Brain__Frontal_Cortex_BA9	Heart__Left_Ventricle	POS20	ToppCell Atlas	MouseAtlas Mouse Multiple Adult muscle	MouseAtlas Mouse Multiple Adult muscle	3.388e-14
Brain__Cerebellum	Heart__Left_Ventricle	POS20	GO: Biological Process	GO:0006937	regulation of muscle contraction	3.389e-14
Brain__Cerebellum	Heart__Left_Ventricle	POS20	GO: Biological Process	GO:0003229	ventricular cardiac muscle tissue development	3.389e-14
Brain__Anterior_cingulate_cortex_BA24	Heart__Left_Ventricle	POS20	GO: Biological Process	GO:0006937	regulation of muscle contraction	3.403e-14
Brain__Anterior_cingulate_cortex_BA24	Heart__Left_Ventricle	POS20	GO: Biological Process	GO:0003229	ventricular cardiac muscle tissue development	3.403e-14
Adrenal_Gland	Heart__Left_Ventricle	POS20	Pubmed	19035361	Diagnostic yield, interpretation, and clinical utility of mutation screening of sarcomere encoding genes in Danish hypertrophic cardiomyopathy patients and relatives.	3.415e-14
Adipose__Subcutaneous	Heart__Left_Ventricle	POS20	Pubmed	19035361	Diagnostic yield, interpretation, and clinical utility of mutation screening of sarcomere encoding genes in Danish hypertrophic cardiomyopathy patients and relatives.	3.473e-14
Bladder	Heart__Left_Ventricle	POS20	Pubmed	19035361	Diagnostic yield, interpretation, and clinical utility of mutation screening of sarcomere encoding genes in Danish hypertrophic cardiomyopathy patients and relatives.	3.524e-14
Brain__Cerebellar_Hemisphere	Heart__Left_Ventricle	POS20	ToppCell Atlas	MouseAtlas Mouse Multiple Adult muscle Subtype Heart_cardiac muscle cell	MouseAtlas Mouse Multiple Adult muscle Subtype Heart_cardiac muscle cell	3.544e-14
Brain__Cerebellar_Hemisphere	Heart__Left_Ventricle	POS20	ToppCell Atlas	MouseAtlas Mouse Multiple Adult muscle	MouseAtlas Mouse Multiple Adult muscle	3.544e-14
Small_Intestine__Terminal_Ileum	Heart__Left_Ventricle	POS20	GO: Biological Process	GO:0006937	regulation of muscle contraction	3.563e-14
Small_Intestine__Terminal_Ileum	Heart__Left_Ventricle	POS20	GO: Biological Process	GO:0003229	ventricular cardiac muscle tissue development	3.563e-14
Prostate	Heart__Left_Ventricle	POS20	GO: Biological Process	GO:0006937	regulation of muscle contraction	3.585e-14
Prostate	Heart__Left_Ventricle	POS20	GO: Biological Process	GO:0003229	ventricular cardiac muscle tissue development	3.585e-14
Brain__Cerebellar_Hemisphere	Heart__Left_Ventricle	POS20	GO: Biological Process	GO:0006937	regulation of muscle contraction	3.59e-14
Brain__Cerebellar_Hemisphere	Heart__Left_Ventricle	POS20	GO: Biological Process	GO:0003229	ventricular cardiac muscle tissue development	3.59e-14
Esophagus__Mucosa	Heart__Left_Ventricle	POS20	Pubmed	19035361	Diagnostic yield, interpretation, and clinical utility of mutation screening of sarcomere encoding genes in Danish hypertrophic cardiomyopathy patients and relatives.	3.599e-14
Artery__Aorta	Heart__Left_Ventricle	NEG20	Pubmed	27068509	Extracellular matrix remodelling in response to venous hypertension: proteomics of human varicose veins.	3.618e-14
Skin__Sun_Exposed_Lower_leg	Heart__Left_Ventricle	POS20	Pubmed	19035361	Diagnostic yield, interpretation, and clinical utility of mutation screening of sarcomere encoding genes in Danish hypertrophic cardiomyopathy patients and relatives.	3.62e-14
Breast__Mammary_Tissue	Heart__Left_Ventricle	POS20	Pubmed	19035361	Diagnostic yield, interpretation, and clinical utility of mutation screening of sarcomere encoding genes in Danish hypertrophic cardiomyopathy patients and relatives.	3.623e-14
Thyroid	Heart__Left_Ventricle	POS20	Pubmed	19035361	Diagnostic yield, interpretation, and clinical utility of mutation screening of sarcomere encoding genes in Danish hypertrophic cardiomyopathy patients and relatives.	3.667e-14
Artery__Aorta	Heart__Left_Ventricle	POS20	ToppCell Atlas	MouseAtlasFACS Mouse Adult muscle, compendium of cell types	MouseAtlasFACS Mouse Adult muscle, compendium of cell types	3.67e-14
Lung	Heart__Left_Ventricle	POS20	GO: Biological Process	GO:0006937	regulation of muscle contraction	3.674e-14
Lung	Heart__Left_Ventricle	POS20	GO: Biological Process	GO:0003229	ventricular cardiac muscle tissue development	3.674e-14
Skin__Not_Sun_Exposed_Suprapubic	Heart__Left_Ventricle	POS20	Pubmed	19035361	Diagnostic yield, interpretation, and clinical utility of mutation screening of sarcomere encoding genes in Danish hypertrophic cardiomyopathy patients and relatives.	3.684e-14
Spleen	Heart__Left_Ventricle	POS20	Pubmed	19035361	Diagnostic yield, interpretation, and clinical utility of mutation screening of sarcomere encoding genes in Danish hypertrophic cardiomyopathy patients and relatives.	3.703e-14
Pituitary	Heart__Left_Ventricle	POS20	ToppCell Atlas	MouseAtlasFACS Mouse Adult muscle, compendium of cell types	MouseAtlasFACS Mouse Adult muscle, compendium of cell types	3.706e-14
Heart__Left_Ventricle	Heart__Left_Ventricle	NEG20	Pathway	1270127	Respiratory electron transport, ATP synthesis by chemiosmotic coupling, and heat production by uncoupling proteins.	3.721e-14
Heart__Left_Ventricle	Heart__Left_Ventricle	NEG20	Pathway	83100	Huntington's disease	3.721e-14
Brain__Caudate_basal_ganglia	Heart__Left_Ventricle	POS20	GO: Biological Process	GO:0006937	regulation of muscle contraction	3.759e-14
Brain__Caudate_basal_ganglia	Heart__Left_Ventricle	POS20	GO: Biological Process	GO:0003229	ventricular cardiac muscle tissue development	3.759e-14
Brain__Nucleus_accumbens_basal_ganglia	Heart__Left_Ventricle	POS20	GO: Biological Process	GO:0006937	regulation of muscle contraction	3.759e-14
Brain__Nucleus_accumbens_basal_ganglia	Heart__Left_Ventricle	POS20	GO: Biological Process	GO:0003229	ventricular cardiac muscle tissue development	3.759e-14
Brain__Putamen_basal_ganglia	Heart__Left_Ventricle	POS20	GO: Biological Process	GO:0006937	regulation of muscle contraction	3.759e-14
Brain__Putamen_basal_ganglia	Heart__Left_Ventricle	POS20	GO: Biological Process	GO:0003229	ventricular cardiac muscle tissue development	3.759e-14
Skin__Not_Sun_Exposed_Suprapubic	Heart__Left_Ventricle	POS20	ToppCell Atlas	MouseAtlasFACS Mouse Adult muscle, compendium of cell types	MouseAtlasFACS Mouse Adult muscle, compendium of cell types	3.768e-14
Cervix__Ectocervix	Heart__Left_Ventricle	NEG20	Coexpression Atlas	esophagus	esophagus	3.841e-14
Artery__Coronary	Heart__Left_Ventricle	POS20	GO: Biological Process	GO:0006937	regulation of muscle contraction	3.879e-14
Artery__Coronary	Heart__Left_Ventricle	POS20	GO: Biological Process	GO:0003229	ventricular cardiac muscle tissue development	3.879e-14
Ovary	Heart__Left_Ventricle	POS20	Pubmed	19035361	Diagnostic yield, interpretation, and clinical utility of mutation screening of sarcomere encoding genes in Danish hypertrophic cardiomyopathy patients and relatives.	3.907e-14
Nerve__Tibial	Heart__Left_Ventricle	POS20	Pubmed	19035361	Diagnostic yield, interpretation, and clinical utility of mutation screening of sarcomere encoding genes in Danish hypertrophic cardiomyopathy patients and relatives.	3.909e-14
Stomach	Heart__Left_Ventricle	POS20	Pubmed	19035361	Diagnostic yield, interpretation, and clinical utility of mutation screening of sarcomere encoding genes in Danish hypertrophic cardiomyopathy patients and relatives.	3.912e-14
Bladder	Heart__Left_Ventricle	POS20	GO: Biological Process	GO:0006937	regulation of muscle contraction	3.933e-14
Bladder	Heart__Left_Ventricle	POS20	GO: Biological Process	GO:0003229	ventricular cardiac muscle tissue development	3.933e-14
Esophagus__Gastroesophageal_Junction	Heart__Left_Ventricle	POS20	GO: Biological Process	GO:0006937	regulation of muscle contraction	3.95e-14
Esophagus__Gastroesophageal_Junction	Heart__Left_Ventricle	POS20	GO: Biological Process	GO:0003229	ventricular cardiac muscle tissue development	3.95e-14
Adipose__Subcutaneous	Heart__Left_Ventricle	POS20	GO: Biological Process	GO:0006937	regulation of muscle contraction	3.999e-14
Adipose__Subcutaneous	Heart__Left_Ventricle	POS20	GO: Biological Process	GO:0003229	ventricular cardiac muscle tissue development	3.999e-14
Adipose__Subcutaneous	Heart__Left_Ventricle	POS20	Pathway	93344	Cardiac muscle contraction	4.012e-14
Skin__Not_Sun_Exposed_Suprapubic	Heart__Left_Ventricle	POS20	GO: Biological Process	GO:0006937	regulation of muscle contraction	4.057e-14
Skin__Not_Sun_Exposed_Suprapubic	Heart__Left_Ventricle	POS20	GO: Biological Process	GO:0003229	ventricular cardiac muscle tissue development	4.057e-14
Cells__EBVtransformed_lymphocytes	Heart__Left_Ventricle	POS20	GO: Biological Process	GO:0006937	regulation of muscle contraction	4.066e-14
Cells__EBVtransformed_lymphocytes	Heart__Left_Ventricle	POS20	GO: Biological Process	GO:0003229	ventricular cardiac muscle tissue development	4.066e-14
Nerve__Tibial	Heart__Left_Ventricle	POS20	GO: Biological Process	GO:0006937	regulation of muscle contraction	4.111e-14
Nerve__Tibial	Heart__Left_Ventricle	POS20	GO: Biological Process	GO:0003229	ventricular cardiac muscle tissue development	4.111e-14
Esophagus__Muscularis	Heart__Left_Ventricle	POS20	GO: Biological Process	GO:0006937	regulation of muscle contraction	4.12e-14
Esophagus__Muscularis	Heart__Left_Ventricle	POS20	GO: Biological Process	GO:0003229	ventricular cardiac muscle tissue development	4.12e-14
Colon__Transverse	Heart__Left_Ventricle	POS20	GO: Biological Process	GO:0006937	regulation of muscle contraction	4.137e-14
Colon__Transverse	Heart__Left_Ventricle	POS20	GO: Biological Process	GO:0003229	ventricular cardiac muscle tissue development	4.137e-14
Ovary	Heart__Left_Ventricle	POS20	GO: Biological Process	GO:0006937	regulation of muscle contraction	4.137e-14
Ovary	Heart__Left_Ventricle	POS20	GO: Biological Process	GO:0003229	ventricular cardiac muscle tissue development	4.137e-14
Minor_Salivary_Gland	Heart__Left_Ventricle	NEG20	Coexpression Atlas	Sample_Type by Project: Shred 1/TCGA-Esophagus/Esophageal Carcinoma/Adenocarcinoma/6	Sample_Type by Project: Shred 1/TCGA-Esophagus/Esophageal Carcinoma/Adenocarcinoma/6	4.154e-14
Breast__Mammary_Tissue	Heart__Left_Ventricle	POS20	GO: Biological Process	GO:0006937	regulation of muscle contraction	4.16e-14
Breast__Mammary_Tissue	Heart__Left_Ventricle	POS20	GO: Biological Process	GO:0003229	ventricular cardiac muscle tissue development	4.16e-14
Esophagus__Mucosa	Heart__Left_Ventricle	POS20	GO: Biological Process	GO:0006937	regulation of muscle contraction	4.16e-14
Esophagus__Mucosa	Heart__Left_Ventricle	POS20	GO: Biological Process	GO:0003229	ventricular cardiac muscle tissue development	4.16e-14
Brain__Cerebellum	Heart__Left_Ventricle	POS20	GO: Biological Process	GO:0070252	actin-mediated cell contraction	4.177e-14
Skin__Sun_Exposed_Lower_leg	Heart__Left_Ventricle	POS20	GO: Biological Process	GO:0006937	regulation of muscle contraction	4.186e-14
Skin__Sun_Exposed_Lower_leg	Heart__Left_Ventricle	POS20	GO: Biological Process	GO:0003229	ventricular cardiac muscle tissue development	4.186e-14
Brain__Anterior_cingulate_cortex_BA24	Heart__Left_Ventricle	POS20	GO: Biological Process	GO:0070252	actin-mediated cell contraction	4.194e-14
Stomach	Heart__Left_Ventricle	POS20	GO: Biological Process	GO:0006937	regulation of muscle contraction	4.258e-14
Stomach	Heart__Left_Ventricle	POS20	GO: Biological Process	GO:0003229	ventricular cardiac muscle tissue development	4.258e-14
Esophagus__Gastroesophageal_Junction	Heart__Left_Ventricle	NEG20	Coexpression Atlas	gudmap_developingLowerUrinaryTract_P2_bladder detrusor (LCM)_1000	DevelopingLowerUrinaryTract_P2_bladder detrusor (LCM)_emap-30376_top-relative-expression-ranked_1000	4.368e-14
Esophagus__Gastroesophageal_Junction	Heart__Left_Ventricle	NEG20	Coexpression Atlas	Sample_Type by Project: Shred 1/TCGA-Bone and Soft Tissue/Sarcoma /Conventional Leiomyosarcoma	Sample_Type by Project: Shred 1/TCGA-Bone and Soft Tissue/Sarcoma /Conventional Leiomyosarcoma	4.368e-14
Small_Intestine__Terminal_Ileum	Heart__Left_Ventricle	POS20	GO: Biological Process	GO:0070252	actin-mediated cell contraction	4.391e-14
Prostate	Heart__Left_Ventricle	POS20	GO: Biological Process	GO:0070252	actin-mediated cell contraction	4.419e-14
Brain__Cerebellar_Hemisphere	Heart__Left_Ventricle	POS20	GO: Biological Process	GO:0070252	actin-mediated cell contraction	4.424e-14
Lung	Heart__Left_Ventricle	POS20	GO: Biological Process	GO:0070252	actin-mediated cell contraction	4.529e-14
Brain__Amygdala	Heart__Left_Ventricle	POS20	Coexpression	M9433	Mitochondrial genes; based on literature and sequence annotation resources and converted to Affymetrix HG-U133A probe sets.	4.555e-14
Small_Intestine__Terminal_Ileum	Heart__Left_Ventricle	POS20	ToppCell Atlas	MouseAtlasFACS Mouse Adult muscle, compendium of cell types	MouseAtlasFACS Mouse Adult muscle, compendium of cell types	4.621e-14
Brain__Caudate_basal_ganglia	Heart__Left_Ventricle	POS20	GO: Biological Process	GO:0070252	actin-mediated cell contraction	4.633e-14
Brain__Nucleus_accumbens_basal_ganglia	Heart__Left_Ventricle	POS20	GO: Biological Process	GO:0070252	actin-mediated cell contraction	4.633e-14
Brain__Putamen_basal_ganglia	Heart__Left_Ventricle	POS20	GO: Biological Process	GO:0070252	actin-mediated cell contraction	4.633e-14
Brain__Hypothalamus	Heart__Left_Ventricle	POS20	Computational	M8715 GNF2_MYL2	Neighborhood of MYL2	4.634e-14
Prostate	Heart__Left_Ventricle	POS20	ToppCell Atlas	MouseAtlasFACS Mouse Adult muscle, compendium of cell types	MouseAtlasFACS Mouse Adult muscle, compendium of cell types	4.674e-14
Brain__Hippocampus	Heart__Left_Ventricle	POS20	Computational	M8715 GNF2_MYL2	Neighborhood of MYL2	4.695e-14
Brain__Hypothalamus	Heart__Left_Ventricle	POS20	Pubmed	12865426	Proteomic analysis of the mouse liver mitochondrial inner membrane.	4.702e-14
Brain__Hypothalamus	Heart__Left_Ventricle	POS20	Pubmed	17276355	Ménage-à-trois 1 is critical for the transcriptional function of PPARgamma coactivator 1.	4.702e-14
Adrenal_Gland	Heart__Left_Ventricle	POS20	GO: Biological Process	GO:0060047	heart contraction	4.749e-14
Artery__Coronary	Heart__Left_Ventricle	POS20	GO: Biological Process	GO:0070252	actin-mediated cell contraction	4.781e-14
Brain__Frontal_Cortex_BA9	Heart__Left_Ventricle	POS20	GO: Biological Process	GO:0060047	heart contraction	4.784e-14
Bladder	Heart__Left_Ventricle	POS20	GO: Biological Process	GO:0070252	actin-mediated cell contraction	4.847e-14
Esophagus__Gastroesophageal_Junction	Heart__Left_Ventricle	POS20	GO: Biological Process	GO:0070252	actin-mediated cell contraction	4.869e-14
Adipose__Subcutaneous	Heart__Left_Ventricle	POS20	GO: Biological Process	GO:0070252	actin-mediated cell contraction	4.929e-14
Brain__Spinal_cord_cervical_c1	Heart__Left_Ventricle	POS20	Pubmed	12707239	Hypertrophic cardiomyopathy: distribution of disease genes, spectrum of mutations, and implications for a molecular diagnosis strategy.	4.958e-14
Adrenal_Gland	Heart__Left_Ventricle	POS20	ToppCell Atlas	MouseAtlasFACS Mouse Adult muscle, compendium of cell types	MouseAtlasFACS Mouse Adult muscle, compendium of cell types	4.977e-14
Skin__Not_Sun_Exposed_Suprapubic	Heart__Left_Ventricle	POS20	GO: Biological Process	GO:0070252	actin-mediated cell contraction	5.001e-14
Cells__EBVtransformed_lymphocytes	Heart__Left_Ventricle	POS20	GO: Biological Process	GO:0070252	actin-mediated cell contraction	5.012e-14
Adrenal_Gland	Heart__Left_Ventricle	POS20	GO: Biological Process	GO:0003015	heart process	5.039e-14
Brain__Cortex	Heart__Left_Ventricle	POS20	GO: Biological Process	GO:0060047	heart contraction	5.051e-14
Nerve__Tibial	Heart__Left_Ventricle	POS20	GO: Biological Process	GO:0070252	actin-mediated cell contraction	5.066e-14
Brain__Frontal_Cortex_BA9	Heart__Left_Ventricle	POS20	GO: Biological Process	GO:0003015	heart process	5.076e-14
Esophagus__Muscularis	Heart__Left_Ventricle	POS20	GO: Biological Process	GO:0070252	actin-mediated cell contraction	5.077e-14
Colon__Transverse	Heart__Left_Ventricle	POS20	GO: Biological Process	GO:0070252	actin-mediated cell contraction	5.099e-14
Ovary	Heart__Left_Ventricle	POS20	GO: Biological Process	GO:0070252	actin-mediated cell contraction	5.099e-14
Breast__Mammary_Tissue	Heart__Left_Ventricle	POS20	GO: Biological Process	GO:0070252	actin-mediated cell contraction	5.127e-14
Esophagus__Mucosa	Heart__Left_Ventricle	POS20	GO: Biological Process	GO:0070252	actin-mediated cell contraction	5.127e-14
Skin__Sun_Exposed_Lower_leg	Heart__Left_Ventricle	POS20	GO: Biological Process	GO:0070252	actin-mediated cell contraction	5.16e-14
Whole_Blood	Heart__Left_Ventricle	POS20	Coexpression	M9433	Mitochondrial genes; based on literature and sequence annotation resources and converted to Affymetrix HG-U133A probe sets.	5.166e-14
Heart__Left_Ventricle	Heart__Left_Ventricle	NEG20	Pathway	82942	Oxidative phosphorylation	5.178e-14
Stomach	Heart__Left_Ventricle	POS20	GO: Biological Process	GO:0070252	actin-mediated cell contraction	5.248e-14
Muscle__Skeletal	Heart__Left_Ventricle	POS20	GO: Biological Process	GO:0006941	striated muscle contraction	5.288e-14
Muscle__Skeletal	Heart__Left_Ventricle	POS20	GO: Biological Process	GO:0003229	ventricular cardiac muscle tissue development	5.355e-14
Brain__Cortex	Heart__Left_Ventricle	POS20	GO: Biological Process	GO:0003015	heart process	5.358e-14
Pancreas	Heart__Left_Ventricle	POS20	Computational	M8715 GNF2_MYL2	Neighborhood of MYL2	5.396e-14
Liver	Heart__Left_Ventricle	POS20	Pubmed	12707239	Hypertrophic cardiomyopathy: distribution of disease genes, spectrum of mutations, and implications for a molecular diagnosis strategy.	5.404e-14
Thyroid	Heart__Left_Ventricle	POS20	GO: Biological Process	GO:0060047	heart contraction	5.41e-14
Brain__Amygdala	Heart__Left_Ventricle	POS20	GO: Cellular Component	GO:0031967	organelle envelope	5.717e-14
Brain__Amygdala	Heart__Left_Ventricle	POS20	GO: Cellular Component	GO:0031975	envelope	5.717e-14
Thyroid	Heart__Left_Ventricle	POS20	GO: Biological Process	GO:0003015	heart process	5.739e-14
Spleen	Heart__Left_Ventricle	POS20	GO: Biological Process	GO:0060047	heart contraction	5.803e-14
Whole_Blood	Heart__Left_Ventricle	NEG20	ToppCell Atlas	MouseAtlas Mouse Multiple Adult hematopoietic Subtype Marrow_erythrocyte	MouseAtlas Mouse Multiple Adult hematopoietic Subtype Marrow_erythrocyte	5.827e-14
Heart__Atrial_Appendage	Heart__Left_Ventricle	POS20	Coexpression Atlas	PCBC_ctl_geo-heart_100	geo_heart_top-relative-expression-ranked_100	5.839e-14
Brain__Amygdala	Heart__Left_Ventricle	POS20	Pubmed	16916647	Substrate and functional diversity of lysine acetylation revealed by a proteomics survey.	5.907e-14
Brain__Anterior_cingulate_cortex_BA24	Heart__Left_Ventricle	POS20	ToppCell Atlas	MouseAtlas Mouse Multiple Adult muscle Subtype Heart_cardiac muscle cell	MouseAtlas Mouse Multiple Adult muscle Subtype Heart_cardiac muscle cell	5.926e-14
Spleen	Heart__Left_Ventricle	POS20	GO: Biological Process	GO:0003015	heart process	6.157e-14
Cells__EBVtransformed_lymphocytes	Heart__Left_Ventricle	POS20	Pubmed	12707239	Hypertrophic cardiomyopathy: distribution of disease genes, spectrum of mutations, and implications for a molecular diagnosis strategy.	6.222e-14
Pituitary	Heart__Left_Ventricle	POS20	Pubmed	12707239	Hypertrophic cardiomyopathy: distribution of disease genes, spectrum of mutations, and implications for a molecular diagnosis strategy.	6.284e-14
Heart__Left_Ventricle	Heart__Left_Ventricle	NEG20	Coexpression Atlas	Mouse Cell Atlas Mouse Regional GI Enterocytes Enterocyte progenitor Enterocyte progenitor_Subtype_progenitor_Jejunum_Top_200_Genes	Mouse Cell Atlas Mouse Regional GI Enterocytes Enterocyte progenitor Enterocyte progenitor_Subtype_progenitor_Jejunum_Top_200_Genes	6.293e-14
Heart__Left_Ventricle	Heart__Left_Ventricle	NEG20	Coexpression Atlas	Mouse Cell Atlas Mouse Regional GI Enterocytes Enterocyte progenitor Enterocyte progenitor_Subtype_progenitor_Ileum_Top_200_Genes	Mouse Cell Atlas Mouse Regional GI Enterocytes Enterocyte progenitor Enterocyte progenitor_Subtype_progenitor_Ileum_Top_200_Genes	6.293e-14
Heart__Left_Ventricle	Heart__Left_Ventricle	NEG20	Coexpression Atlas	Mouse Cell Atlas Mouse Regional GI Enterocytes Enterocyte Enterocyte_Subtype_Enterocyte_Jejunum_Top_200_Genes	Mouse Cell Atlas Mouse Regional GI Enterocytes Enterocyte Enterocyte_Subtype_Enterocyte_Jejunum_Top_200_Genes	6.293e-14
Muscle__Skeletal	Heart__Left_Ventricle	POS20	GO: Biological Process	GO:0070252	actin-mediated cell contraction	6.496e-14
Adipose__Visceral_Omentum	Heart__Left_Ventricle	POS20	Pubmed	12707239	Hypertrophic cardiomyopathy: distribution of disease genes, spectrum of mutations, and implications for a molecular diagnosis strategy.	6.579e-14
Heart__Left_Ventricle	Heart__Left_Ventricle	NEG20	Drug	CID000005102	NSC115907	6.721e-14
Brain__Cerebellum	Heart__Left_Ventricle	POS20	GO: Biological Process	GO:0060047	heart contraction	7.052e-14
Brain__Cerebellum	Heart__Left_Ventricle	POS20	GO: Biological Process	GO:0003015	heart process	7.227e-14
Whole_Blood	Heart__Left_Ventricle	POS20	Coexpression	M9577	Mitochondrial genes	7.255e-14
Whole_Blood	Heart__Left_Ventricle	POS20	GO: Cellular Component	GO:0005739	mitochondrion	7.281e-14
Whole_Blood	Heart__Left_Ventricle	POS20	Pubmed	16916647	Substrate and functional diversity of lysine acetylation revealed by a proteomics survey.	7.413e-14
Cervix__Ectocervix	Heart__Left_Ventricle	POS20	Pubmed	12707239	Hypertrophic cardiomyopathy: distribution of disease genes, spectrum of mutations, and implications for a molecular diagnosis strategy.	7.716e-14
Cervix__Ectocervix	Heart__Left_Ventricle	POS20	GO: Biological Process	GO:0006936	muscle contraction	7.74e-14
Minor_Salivary_Gland	Heart__Left_Ventricle	POS20	Pubmed	12707239	Hypertrophic cardiomyopathy: distribution of disease genes, spectrum of mutations, and implications for a molecular diagnosis strategy.	7.87e-14
Bladder	Heart__Left_Ventricle	POS20	GO: Biological Process	GO:0060047	heart contraction	8.183e-14
Brain__Cerebellum	Heart__Left_Ventricle	POS20	GO: Biological Process	GO:0055008	cardiac muscle tissue morphogenesis	8.367e-14
Bladder	Heart__Left_Ventricle	POS20	GO: Biological Process	GO:0003015	heart process	8.385e-14
Cells__EBVtransformed_lymphocytes	Heart__Left_Ventricle	POS20	GO: Biological Process	GO:0060047	heart contraction	8.461e-14
Cells__EBVtransformed_lymphocytes	Heart__Left_Ventricle	POS20	GO: Biological Process	GO:0003015	heart process	8.67e-14
Cervix__Ectocervix	Heart__Left_Ventricle	POS20	GO: Biological Process	GO:0006941	striated muscle contraction	9.41e-14
Heart__Left_Ventricle	Heart__Left_Ventricle	NEG20	Pubmed	20186120	A functional peptidyl-tRNA hydrolase, ICT1, has been recruited into the human mitochondrial ribosome.	9.478e-14
Bladder	Heart__Left_Ventricle	POS20	GO: Biological Process	GO:0055008	cardiac muscle tissue morphogenesis	9.709e-14
Cells__EBVtransformed_lymphocytes	Heart__Left_Ventricle	POS20	GO: Biological Process	GO:0055008	cardiac muscle tissue morphogenesis	1.004e-13
Brain__Anterior_cingulate_cortex_BA24	Heart__Left_Ventricle	POS20	GO: Biological Process	GO:0055008	cardiac muscle tissue morphogenesis	1.008e-13
Brain__Cerebellum	Heart__Left_Ventricle	POS20	Coexpression Atlas	geo_heart_2500_K2	geo_heart_top-relative-expression-ranked_2500_k-means-cluster#2	1.017e-13
Heart__Left_Ventricle	Heart__Left_Ventricle	NEG20	GO: Biological Process	GO:0006099	tricarboxylic acid cycle	1.033e-13
Small_Intestine__Terminal_Ileum	Heart__Left_Ventricle	POS20	GO: Biological Process	GO:0055008	cardiac muscle tissue morphogenesis	1.056e-13
Prostate	Heart__Left_Ventricle	POS20	GO: Biological Process	GO:0055008	cardiac muscle tissue morphogenesis	1.062e-13
Brain__Cerebellar_Hemisphere	Heart__Left_Ventricle	POS20	GO: Biological Process	GO:0055008	cardiac muscle tissue morphogenesis	1.063e-13
Lung	Heart__Left_Ventricle	POS20	GO: Biological Process	GO:0055008	cardiac muscle tissue morphogenesis	1.088e-13
Adrenal_Gland	Heart__Left_Ventricle	POS20	GO: Biological Process	GO:0003206	cardiac chamber morphogenesis	1.099e-13
Brain__Frontal_Cortex_BA9	Heart__Left_Ventricle	POS20	Coexpression Atlas	geo_heart_2500_K2	geo_heart_top-relative-expression-ranked_2500_k-means-cluster#2	1.105e-13
Brain__Frontal_Cortex_BA9	Heart__Left_Ventricle	POS20	GO: Biological Process	GO:0003206	cardiac chamber morphogenesis	1.107e-13
Brain__Caudate_basal_ganglia	Heart__Left_Ventricle	POS20	GO: Biological Process	GO:0055008	cardiac muscle tissue morphogenesis	1.114e-13
Brain__Nucleus_accumbens_basal_ganglia	Heart__Left_Ventricle	POS20	GO: Biological Process	GO:0055008	cardiac muscle tissue morphogenesis	1.114e-13
Brain__Putamen_basal_ganglia	Heart__Left_Ventricle	POS20	GO: Biological Process	GO:0055008	cardiac muscle tissue morphogenesis	1.114e-13
Artery__Coronary	Heart__Left_Ventricle	POS20	GO: Biological Process	GO:0055008	cardiac muscle tissue morphogenesis	1.149e-13
Brain__Cerebellar_Hemisphere	Heart__Left_Ventricle	POS20	Coexpression Atlas	geo_heart_2500_K2	geo_heart_top-relative-expression-ranked_2500_k-means-cluster#2	1.167e-13
Brain__Cortex	Heart__Left_Ventricle	POS20	GO: Biological Process	GO:0003206	cardiac chamber morphogenesis	1.168e-13
Esophagus__Gastroesophageal_Junction	Heart__Left_Ventricle	POS20	GO: Biological Process	GO:0055008	cardiac muscle tissue morphogenesis	1.17e-13
Liver	Heart__Left_Ventricle	NEG20	Coexpression	18318837-TableS1	Human MesenchymalStemCells_Yamamoto08_1252genes	1.182e-13
Adipose__Subcutaneous	Heart__Left_Ventricle	POS20	GO: Biological Process	GO:0055008	cardiac muscle tissue morphogenesis	1.185e-13
Heart__Left_Ventricle	Heart__Left_Ventricle	NEG20	GO: Cellular Component	GO:0031966	mitochondrial membrane	1.188e-13
Heart__Left_Ventricle	Heart__Left_Ventricle	NEG20	GO: Cellular Component	GO:0005743	mitochondrial inner membrane	1.188e-13
Heart__Left_Ventricle	Heart__Left_Ventricle	NEG20	Coexpression Atlas	Mouse Cell Atlas Mouse Regional GI Enterocytes Enterocyte progenitor Enterocyte progenitor_Subtype_progenitor_Duodenum_Top_200_Genes	Mouse Cell Atlas Mouse Regional GI Enterocytes Enterocyte progenitor Enterocyte progenitor_Subtype_progenitor_Duodenum_Top_200_Genes	1.196e-13
Skin__Not_Sun_Exposed_Suprapubic	Heart__Left_Ventricle	POS20	GO: Biological Process	GO:0055008	cardiac muscle tissue morphogenesis	1.202e-13
Nerve__Tibial	Heart__Left_Ventricle	POS20	GO: Biological Process	GO:0055008	cardiac muscle tissue morphogenesis	1.218e-13
Esophagus__Muscularis	Heart__Left_Ventricle	POS20	GO: Biological Process	GO:0055008	cardiac muscle tissue morphogenesis	1.22e-13
Colon__Transverse	Heart__Left_Ventricle	POS20	GO: Biological Process	GO:0055008	cardiac muscle tissue morphogenesis	1.226e-13
Ovary	Heart__Left_Ventricle	POS20	GO: Biological Process	GO:0055008	cardiac muscle tissue morphogenesis	1.226e-13
Breast__Mammary_Tissue	Heart__Left_Ventricle	POS20	GO: Biological Process	GO:0055008	cardiac muscle tissue morphogenesis	1.232e-13
Esophagus__Mucosa	Heart__Left_Ventricle	POS20	GO: Biological Process	GO:0055008	cardiac muscle tissue morphogenesis	1.232e-13
Skin__Sun_Exposed_Lower_leg	Heart__Left_Ventricle	POS20	GO: Biological Process	GO:0055008	cardiac muscle tissue morphogenesis	1.24e-13
Thyroid	Heart__Left_Ventricle	POS20	GO: Biological Process	GO:0003206	cardiac chamber morphogenesis	1.252e-13
Stomach	Heart__Left_Ventricle	POS20	GO: Biological Process	GO:0055008	cardiac muscle tissue morphogenesis	1.261e-13
Brain__Hippocampus	Heart__Left_Ventricle	POS20	Pubmed	17634366	Proteolipid protein is required for transport of sirtuin 2 into CNS myelin.	1.273e-13
Heart__Left_Ventricle	Heart__Left_Ventricle	NEG20	Drug	CID000001060	pyruvic acid	1.331e-13
Prostate	Heart__Left_Ventricle	POS20	Coexpression	M5909	Genes involved in development of skeletal muscle (myogenesis).	1.334e-13
Small_Intestine__Terminal_Ileum	Heart__Left_Ventricle	POS20	Coexpression	M5909	Genes involved in development of skeletal muscle (myogenesis).	1.339e-13
Spleen	Heart__Left_Ventricle	POS20	GO: Biological Process	GO:0003206	cardiac chamber morphogenesis	1.343e-13
Whole_Blood	Heart__Left_Ventricle	POS20	Pubmed	20186120	A functional peptidyl-tRNA hydrolase, ICT1, has been recruited into the human mitochondrial ribosome.	1.353e-13
Esophagus__Muscularis	Heart__Left_Ventricle	POS20	Coexpression	M5909	Genes involved in development of skeletal muscle (myogenesis).	1.354e-13
Artery__Coronary	Heart__Left_Ventricle	POS20	Coexpression	M5909	Genes involved in development of skeletal muscle (myogenesis).	1.357e-13
Spleen	Heart__Left_Ventricle	NEG20	Coexpression Atlas	Sample_Type by Project: Shred 1/TCGA-Testes/Testicular Germ Cell Tumor/Testicular Germ Cell Tumor/3/1	Sample_Type by Project: Shred 1/TCGA-Testes/Testicular Germ Cell Tumor/Testicular Germ Cell Tumor/3/1	1.378e-13
Whole_Blood	Heart__Left_Ventricle	NEG20	Coexpression Atlas	PP_RBC_100	PP_RBC_top-relative-expression-ranked_100	1.432e-13
Adrenal_Gland	Heart__Left_Ventricle	POS20	Coexpression	M5909	Genes involved in development of skeletal muscle (myogenesis).	1.463e-13
Heart__Left_Ventricle	Heart__Left_Ventricle	NEG20	GO: Biological Process	GO:0015980	energy derivation by oxidation of organic compounds	1.465e-13
Pancreas	Heart__Left_Ventricle	POS20	Pubmed	20833797	Phosphoproteome analysis of functional mitochondria isolated from resting human muscle reveals extensive phosphorylation of inner membrane protein complexes and enzymes.	1.493e-13
Brain__Cerebellar_Hemisphere	Heart__Left_Ventricle	POS20	Coexpression	M5909	Genes involved in development of skeletal muscle (myogenesis).	1.537e-13
Esophagus__Mucosa	Heart__Left_Ventricle	POS20	Coexpression	M5909	Genes involved in development of skeletal muscle (myogenesis).	1.546e-13
Brain__Amygdala	Heart__Left_Ventricle	POS20	Computational	M19044 MODULE_152	Oxidative phosphorylation and ATP synthesis.	1.547e-13
Thyroid	Heart__Left_Ventricle	POS20	Coexpression	M5909	Genes involved in development of skeletal muscle (myogenesis).	1.56e-13
Brain__Spinal_cord_cervical_c1	Heart__Left_Ventricle	POS20	Pubmed	16199542	Compound and double mutations in patients with hypertrophic cardiomyopathy: implications for genetic testing and counselling.	1.561e-13
Adrenal_Gland	Heart__Left_Ventricle	POS20	GO: Biological Process	GO:0003231	cardiac ventricle development	1.628e-13
Brain__Frontal_Cortex_BA9	Heart__Left_Ventricle	POS20	GO: Biological Process	GO:0003231	cardiac ventricle development	1.64e-13
Heart__Left_Ventricle	Heart__Left_Ventricle	NEG20	Pubmed	22496890	Short-chain 3-hydroxyacyl-coenzyme A dehydrogenase associates with a protein super-complex integrating multiple metabolic pathways.	1.653e-13
Liver	Heart__Left_Ventricle	POS20	Pubmed	16199542	Compound and double mutations in patients with hypertrophic cardiomyopathy: implications for genetic testing and counselling.	1.702e-13
Brain__Cortex	Heart__Left_Ventricle	POS20	GO: Biological Process	GO:0003231	cardiac ventricle development	1.731e-13
Cells__Transformed_fibroblasts	Heart__Left_Ventricle	POS20	GO: Cellular Component	GO:0030017	sarcomere	1.808e-13
Cells__Transformed_fibroblasts	Heart__Left_Ventricle	POS20	GO: Cellular Component	GO:0044449	contractile fiber part	1.808e-13
Cells__Transformed_fibroblasts	Heart__Left_Ventricle	POS20	GO: Cellular Component	GO:0030016	myofibril	1.808e-13
Thyroid	Heart__Left_Ventricle	POS20	GO: Biological Process	GO:0003231	cardiac ventricle development	1.854e-13
Heart__Left_Ventricle	Heart__Left_Ventricle	NEG20	GO: Biological Process	GO:0006101	citrate metabolic process	1.881e-13
Brain__Anterior_cingulate_cortex_BA24	Heart__Left_Ventricle	POS20	GO: Cellular Component	GO:0030017	sarcomere	1.884e-13
Brain__Anterior_cingulate_cortex_BA24	Heart__Left_Ventricle	POS20	GO: Cellular Component	GO:0044449	contractile fiber part	1.884e-13
Brain__Anterior_cingulate_cortex_BA24	Heart__Left_Ventricle	POS20	GO: Cellular Component	GO:0030016	myofibril	1.884e-13
Brain__Cerebellum	Heart__Left_Ventricle	POS20	GO: Biological Process	GO:0030048	actin filament-based movement	1.907e-13
Artery__Tibial	Heart__Left_Ventricle	POS20	Coexpression	M5909	Genes involved in development of skeletal muscle (myogenesis).	1.917e-13
Pituitary	Heart__Left_Ventricle	POS20	Pubmed	16199542	Compound and double mutations in patients with hypertrophic cardiomyopathy: implications for genetic testing and counselling.	1.954e-13
Cells__EBVtransformed_lymphocytes	Heart__Left_Ventricle	POS20	Pubmed	16199542	Compound and double mutations in patients with hypertrophic cardiomyopathy: implications for genetic testing and counselling.	1.959e-13
Brain__Spinal_cord_cervical_c1	Heart__Left_Ventricle	POS20	Pubmed	20301725	Hypertrophic Cardiomyopathy Overview	1.972e-13
Spleen	Heart__Left_Ventricle	POS20	GO: Biological Process	GO:0003231	cardiac ventricle development	1.989e-13
Heart__Atrial_Appendage	Heart__Left_Ventricle	POS20	Coexpression Atlas	heart muscle	heart muscle	2.014e-13
Adipose__Visceral_Omentum	Heart__Left_Ventricle	POS20	Pubmed	16199542	Compound and double mutations in patients with hypertrophic cardiomyopathy: implications for genetic testing and counselling.	2.072e-13
Prostate	Heart__Left_Ventricle	POS20	Pubmed	20301725	Hypertrophic Cardiomyopathy Overview	2.077e-13
Heart__Left_Ventricle	Heart__Left_Ventricle	NEG20	Pathway	132956	Metabolic pathways	2.113e-13
Heart__Left_Ventricle	Heart__Left_Ventricle	NEG20	GO: Cellular Component	GO:0005740	mitochondrial envelope	2.129e-13
Small_Intestine__Terminal_Ileum	Heart__Left_Ventricle	POS20	Pubmed	20301725	Hypertrophic Cardiomyopathy Overview	2.131e-13
Artery__Aorta	Heart__Left_Ventricle	POS20	Pubmed	20301725	Hypertrophic Cardiomyopathy Overview	2.139e-13
Liver	Heart__Left_Ventricle	POS20	Pubmed	20301725	Hypertrophic Cardiomyopathy Overview	2.15e-13
Cells__Transformed_fibroblasts	Heart__Left_Ventricle	POS20	GO: Biological Process	GO:0006941	striated muscle contraction	2.177e-13
Brain__Cerebellum	Heart__Left_Ventricle	POS20	GO: Biological Process	GO:0003208	cardiac ventricle morphogenesis	2.205e-13
Bladder	Heart__Left_Ventricle	POS20	GO: Biological Process	GO:0030048	actin filament-based movement	2.213e-13
Fallopian_Tube	Heart__Left_Ventricle	POS20	Pubmed	12707239	Hypertrophic cardiomyopathy: distribution of disease genes, spectrum of mutations, and implications for a molecular diagnosis strategy.	2.223e-13
Brain__Anterior_cingulate_cortex_BA24	Heart__Left_Ventricle	POS20	GO: Biological Process	GO:0030048	actin filament-based movement	2.263e-13
Cells__EBVtransformed_lymphocytes	Heart__Left_Ventricle	POS20	GO: Biological Process	GO:0030048	actin filament-based movement	2.288e-13
Whole_Blood	Heart__Left_Ventricle	NEG20	Coexpression Atlas	bone marrow	bone marrow	2.306e-13
Brain__Cerebellum	Heart__Left_Ventricle	POS20	GO: Biological Process	GO:0060415	muscle tissue morphogenesis	2.31e-13
Pituitary	Heart__Left_Ventricle	POS20	GO: Cellular Component	GO:0030017	sarcomere	2.321e-13
Pituitary	Heart__Left_Ventricle	POS20	GO: Cellular Component	GO:0044449	contractile fiber part	2.321e-13
Pituitary	Heart__Left_Ventricle	POS20	GO: Cellular Component	GO:0030016	myofibril	2.321e-13
Brain__Spinal_cord_cervical_c1	Heart__Left_Ventricle	POS20	Pubmed	23788249	ACMG recommendations for reporting of incidental findings in clinical exome and genome sequencing.	2.326e-13
Whole_Blood	Heart__Left_Ventricle	POS20	Pubmed	22496890	Short-chain 3-hydroxyacyl-coenzyme A dehydrogenase associates with a protein super-complex integrating multiple metabolic pathways.	2.33e-13
Adrenal_Gland	Heart__Left_Ventricle	POS20	GO: Biological Process	GO:0048738	cardiac muscle tissue development	2.335e-13
Pituitary	Heart__Left_Ventricle	POS20	GO: Biological Process	GO:0006941	striated muscle contraction	2.34e-13
Brain__Frontal_Cortex_BA9	Heart__Left_Ventricle	POS20	GO: Biological Process	GO:0048738	cardiac muscle tissue development	2.352e-13
Brain__Spinal_cord_cervical_c1	Heart__Left_Ventricle	POS20	GO: Cellular Component	GO:0030017	sarcomere	2.36e-13
Brain__Spinal_cord_cervical_c1	Heart__Left_Ventricle	POS20	GO: Cellular Component	GO:0044449	contractile fiber part	2.36e-13
Brain__Spinal_cord_cervical_c1	Heart__Left_Ventricle	POS20	GO: Cellular Component	GO:0030016	myofibril	2.36e-13
Small_Intestine__Terminal_Ileum	Heart__Left_Ventricle	POS20	GO: Biological Process	GO:0030048	actin filament-based movement	2.369e-13
Prostate	Heart__Left_Ventricle	POS20	GO: Biological Process	GO:0030048	actin filament-based movement	2.384e-13
Brain__Cerebellar_Hemisphere	Heart__Left_Ventricle	POS20	GO: Biological Process	GO:0030048	actin filament-based movement	2.387e-13
Cervix__Ectocervix	Heart__Left_Ventricle	POS20	Pubmed	16199542	Compound and double mutations in patients with hypertrophic cardiomyopathy: implications for genetic testing and counselling.	2.4e-13
Fallopian_Tube	Heart__Left_Ventricle	POS20	GO: Biological Process	GO:0006941	striated muscle contraction	2.41e-13
Cells__Transformed_fibroblasts	Heart__Left_Ventricle	POS20	Pubmed	20301725	Hypertrophic Cardiomyopathy Overview	2.434e-13
Lung	Heart__Left_Ventricle	POS20	GO: Biological Process	GO:0030048	actin filament-based movement	2.443e-13
Pituitary	Heart__Left_Ventricle	POS20	Pubmed	20301725	Hypertrophic Cardiomyopathy Overview	2.444e-13
Minor_Salivary_Gland	Heart__Left_Ventricle	POS20	Pubmed	16199542	Compound and double mutations in patients with hypertrophic cardiomyopathy: implications for genetic testing and counselling.	2.448e-13
Cells__EBVtransformed_lymphocytes	Heart__Left_Ventricle	POS20	Pubmed	20301725	Hypertrophic Cardiomyopathy Overview	2.475e-13
Esophagus__Gastroesophageal_Junction	Heart__Left_Ventricle	POS20	Pubmed	20301725	Hypertrophic Cardiomyopathy Overview	2.479e-13
Brain__Cortex	Heart__Left_Ventricle	POS20	GO: Biological Process	GO:0048738	cardiac muscle tissue development	2.483e-13
Brain__Caudate_basal_ganglia	Heart__Left_Ventricle	POS20	GO: Biological Process	GO:0030048	actin filament-based movement	2.5e-13
Brain__Nucleus_accumbens_basal_ganglia	Heart__Left_Ventricle	POS20	GO: Biological Process	GO:0030048	actin filament-based movement	2.5e-13
Brain__Putamen_basal_ganglia	Heart__Left_Ventricle	POS20	GO: Biological Process	GO:0030048	actin filament-based movement	2.5e-13
Brain__Spinal_cord_cervical_c1	Heart__Left_Ventricle	POS20	GO: Biological Process	GO:0006941	striated muscle contraction	2.506e-13
Brain__Hypothalamus	Heart__Left_Ventricle	POS20	ToppCell Atlas	MouseAtlasFACS Mouse Multiple tissue Adult epithelial Subtype kidney collecting duct cell	MouseAtlasFACS Mouse Multiple tissue Adult epithelial Subtype kidney collecting duct cell	2.513e-13
Artery__Aorta	Heart__Left_Ventricle	POS20	Pubmed	23788249	ACMG recommendations for reporting of incidental findings in clinical exome and genome sequencing.	2.522e-13
Cells__Transformed_fibroblasts	Heart__Left_Ventricle	POS20	GO: Cellular Component	GO:0043292	contractile fiber	2.527e-13
Cervix__Endocervix	Heart__Left_Ventricle	POS20	GO: Cellular Component	GO:0030017	sarcomere	2.531e-13
Cervix__Endocervix	Heart__Left_Ventricle	POS20	GO: Cellular Component	GO:0044449	contractile fiber part	2.531e-13
Cervix__Endocervix	Heart__Left_Ventricle	POS20	GO: Cellular Component	GO:0030016	myofibril	2.531e-13
Esophagus__Muscularis	Heart__Left_Ventricle	POS20	Pubmed	20301725	Hypertrophic Cardiomyopathy Overview	2.542e-13
Artery__Coronary	Heart__Left_Ventricle	POS20	Pubmed	20301725	Hypertrophic Cardiomyopathy Overview	2.552e-13
Artery__Tibial	Heart__Left_Ventricle	POS20	Pubmed	20301725	Hypertrophic Cardiomyopathy Overview	2.553e-13
Bladder	Heart__Left_Ventricle	POS20	GO: Biological Process	GO:0003208	cardiac ventricle morphogenesis	2.558e-13
Artery__Coronary	Heart__Left_Ventricle	POS20	GO: Biological Process	GO:0030048	actin filament-based movement	2.579e-13
Brain__Anterior_cingulate_cortex_BA24	Heart__Left_Ventricle	POS20	GO: Biological Process	GO:0003208	cardiac ventricle morphogenesis	2.583e-13
Colon__Transverse	Heart__Left_Ventricle	POS20	Pubmed	20301725	Hypertrophic Cardiomyopathy Overview	2.6e-13
Adipose__Visceral_Omentum	Heart__Left_Ventricle	POS20	Pubmed	20301725	Hypertrophic Cardiomyopathy Overview	2.617e-13
Cervix__Endocervix	Heart__Left_Ventricle	POS20	Coexpression Atlas	BM Top 100 - heart ventricle	BM Top 100 - heart ventricle	2.624e-13
Esophagus__Gastroesophageal_Junction	Heart__Left_Ventricle	POS20	GO: Biological Process	GO:0030048	actin filament-based movement	2.627e-13
Brain__Anterior_cingulate_cortex_BA24	Heart__Left_Ventricle	POS20	GO: Cellular Component	GO:0043292	contractile fiber	2.634e-13
Cervix__Endocervix	Heart__Left_Ventricle	POS20	GO: Biological Process	GO:0006941	striated muscle contraction	2.642e-13
Cells__EBVtransformed_lymphocytes	Heart__Left_Ventricle	POS20	GO: Biological Process	GO:0003208	cardiac ventricle morphogenesis	2.645e-13
Colon__Transverse	Heart__Left_Ventricle	POS20	GO: Cellular Component	GO:0030017	sarcomere	2.645e-13
Colon__Transverse	Heart__Left_Ventricle	POS20	GO: Cellular Component	GO:0044449	contractile fiber part	2.645e-13
Colon__Transverse	Heart__Left_Ventricle	POS20	GO: Cellular Component	GO:0030016	myofibril	2.645e-13
Adipose__Subcutaneous	Heart__Left_Ventricle	POS20	GO: Biological Process	GO:0030048	actin filament-based movement	2.659e-13
Thyroid	Heart__Left_Ventricle	POS20	GO: Biological Process	GO:0048738	cardiac muscle tissue development	2.66e-13
Brain__Hippocampus	Heart__Left_Ventricle	POS20	Coexpression Atlas	Tabula Muris Consortium/Tabula Muris Consortium/Tissues and cell class/Heart/cardiac muscle cell	Tabula Muris Consortium/Tabula Muris Consortium/Tissues and cell class/Heart/cardiac muscle cell	2.662e-13
Cells__Transformed_fibroblasts	Heart__Left_Ventricle	POS20	Coexpression Atlas	BM Top 100 - heart ventricle	BM Top 100 - heart ventricle	2.667e-13
Brain__Anterior_cingulate_cortex_BA24	Heart__Left_Ventricle	POS20	GO: Biological Process	GO:0060415	muscle tissue morphogenesis	2.676e-13
Bladder	Heart__Left_Ventricle	POS20	GO: Biological Process	GO:0060415	muscle tissue morphogenesis	2.68e-13
Adipose__Visceral_Omentum	Heart__Left_Ventricle	POS20	GO: Biological Process	GO:0006941	striated muscle contraction	2.69e-13
Skin__Not_Sun_Exposed_Suprapubic	Heart__Left_Ventricle	POS20	GO: Biological Process	GO:0030048	actin filament-based movement	2.698e-13
Muscle__Skeletal	Heart__Left_Ventricle	POS20	Pubmed	16199542	Compound and double mutations in patients with hypertrophic cardiomyopathy: implications for genetic testing and counselling.	2.701e-13
Adipose__Visceral_Omentum	Heart__Left_Ventricle	POS20	GO: Cellular Component	GO:0030017	sarcomere	2.702e-13
Adipose__Visceral_Omentum	Heart__Left_Ventricle	POS20	GO: Cellular Component	GO:0044449	contractile fiber part	2.702e-13
Adipose__Visceral_Omentum	Heart__Left_Ventricle	POS20	GO: Cellular Component	GO:0030016	myofibril	2.702e-13
Small_Intestine__Terminal_Ileum	Heart__Left_Ventricle	POS20	GO: Biological Process	GO:0003208	cardiac ventricle morphogenesis	2.704e-13
Brain__Cerebellum	Heart__Left_Ventricle	POS20	GO: Biological Process	GO:0048738	cardiac muscle tissue development	2.709e-13
Prostate	Heart__Left_Ventricle	POS20	GO: Biological Process	GO:0003208	cardiac ventricle morphogenesis	2.721e-13
Brain__Cerebellar_Hemisphere	Heart__Left_Ventricle	POS20	GO: Biological Process	GO:0003208	cardiac ventricle morphogenesis	2.725e-13
Nerve__Tibial	Heart__Left_Ventricle	POS20	GO: Biological Process	GO:0030048	actin filament-based movement	2.733e-13
Esophagus__Muscularis	Heart__Left_Ventricle	POS20	GO: Biological Process	GO:0030048	actin filament-based movement	2.739e-13
Brain__Hypothalamus	Heart__Left_Ventricle	POS20	GO: Cellular Component	GO:0043209	myelin sheath	2.744e-13
Whole_Blood	Heart__Left_Ventricle	POS20	GO: Cellular Component	GO:0005743	mitochondrial inner membrane	2.748e-13
Colon__Transverse	Heart__Left_Ventricle	POS20	GO: Biological Process	GO:0030048	actin filament-based movement	2.751e-13
Ovary	Heart__Left_Ventricle	POS20	GO: Biological Process	GO:0030048	actin filament-based movement	2.751e-13
Cervix__Endocervix	Heart__Left_Ventricle	POS20	Pubmed	20301725	Hypertrophic Cardiomyopathy Overview	2.759e-13
Breast__Mammary_Tissue	Heart__Left_Ventricle	POS20	GO: Biological Process	GO:0030048	actin filament-based movement	2.766e-13
Esophagus__Mucosa	Heart__Left_Ventricle	POS20	GO: Biological Process	GO:0030048	actin filament-based movement	2.766e-13
Cells__EBVtransformed_lymphocytes	Heart__Left_Ventricle	POS20	GO: Biological Process	GO:0060415	muscle tissue morphogenesis	2.771e-13
Colon__Transverse	Heart__Left_Ventricle	NEG20	Coexpression Atlas	Sample_Type by Project: Shred 1/TCGA-Esophagus/Esophageal Carcinoma/Esophagus Squamous Cell Carcinoma/5	Sample_Type by Project: Shred 1/TCGA-Esophagus/Esophageal Carcinoma/Esophagus Squamous Cell Carcinoma/5	2.774e-13
Skin__Sun_Exposed_Lower_leg	Heart__Left_Ventricle	POS20	GO: Biological Process	GO:0030048	actin filament-based movement	2.784e-13
Lung	Heart__Left_Ventricle	POS20	GO: Biological Process	GO:0003208	cardiac ventricle morphogenesis	2.789e-13
Small_Intestine__Terminal_Ileum	Heart__Left_Ventricle	POS20	GO: Biological Process	GO:0060415	muscle tissue morphogenesis	2.802e-13
Brain__Substantia_nigra	Heart__Left_Ventricle	POS20	Coexpression Atlas	BM Top 100 - heart ventricle	BM Top 100 - heart ventricle	2.81e-13
Heart__Left_Ventricle	Heart__Left_Ventricle	NEG20	Pathway	82927	Citrate cycle (TCA cycle)	2.818e-13
Muscle__Skeletal	Heart__Left_Ventricle	POS20	GO: Biological Process	GO:0003206	cardiac chamber morphogenesis	2.819e-13
Prostate	Heart__Left_Ventricle	POS20	GO: Biological Process	GO:0060415	muscle tissue morphogenesis	2.819e-13
Brain__Cerebellar_Hemisphere	Heart__Left_Ventricle	POS20	GO: Biological Process	GO:0060415	muscle tissue morphogenesis	2.823e-13
Brain__Amygdala	Heart__Left_Ventricle	POS20	Pathway	83097	Alzheimer's disease	2.828e-13
Stomach	Heart__Left_Ventricle	POS20	GO: Biological Process	GO:0030048	actin filament-based movement	2.831e-13
Minor_Salivary_Gland	Heart__Left_Ventricle	POS20	GO: Biological Process	GO:0006941	striated muscle contraction	2.832e-13
Cells__Transformed_fibroblasts	Heart__Left_Ventricle	POS20	Pubmed	23788249	ACMG recommendations for reporting of incidental findings in clinical exome and genome sequencing.	2.846e-13
Brain__Caudate_basal_ganglia	Heart__Left_Ventricle	POS20	GO: Biological Process	GO:0003208	cardiac ventricle morphogenesis	2.853e-13
Brain__Nucleus_accumbens_basal_ganglia	Heart__Left_Ventricle	POS20	GO: Biological Process	GO:0003208	cardiac ventricle morphogenesis	2.853e-13
Brain__Putamen_basal_ganglia	Heart__Left_Ventricle	POS20	GO: Biological Process	GO:0003208	cardiac ventricle morphogenesis	2.853e-13
Spleen	Heart__Left_Ventricle	POS20	GO: Biological Process	GO:0048738	cardiac muscle tissue development	2.854e-13
Colon__Sigmoid	Heart__Left_Ventricle	POS20	GO: Biological Process	GO:0006941	striated muscle contraction	2.856e-13
Pituitary	Heart__Left_Ventricle	POS20	Pubmed	23788249	ACMG recommendations for reporting of incidental findings in clinical exome and genome sequencing.	2.858e-13
Artery__Tibial	Heart__Left_Ventricle	POS20	Coexpression Atlas	BM Top 100 - heart ventricle	BM Top 100 - heart ventricle	2.863e-13
Uterus	Heart__Left_Ventricle	POS20	GO: Biological Process	GO:0006941	striated muscle contraction	2.865e-13
Lung	Heart__Left_Ventricle	POS20	GO: Biological Process	GO:0060415	muscle tissue morphogenesis	2.889e-13
Pancreas	Heart__Left_Ventricle	POS20	Coexpression Atlas	heart muscle	heart muscle	2.928e-13
Pancreas	Heart__Left_Ventricle	POS20	Coexpression	M5936	Genes encoding proteins involved in oxidative phosphorylation.	2.93e-13
Artery__Coronary	Heart__Left_Ventricle	POS20	GO: Biological Process	GO:0003208	cardiac ventricle morphogenesis	2.944e-13
Minor_Salivary_Gland	Heart__Left_Ventricle	POS20	GO: Cellular Component	GO:0030017	sarcomere	2.949e-13
Minor_Salivary_Gland	Heart__Left_Ventricle	POS20	GO: Cellular Component	GO:0044449	contractile fiber part	2.949e-13
Minor_Salivary_Gland	Heart__Left_Ventricle	POS20	GO: Cellular Component	GO:0030016	myofibril	2.949e-13
Brain__Caudate_basal_ganglia	Heart__Left_Ventricle	POS20	GO: Biological Process	GO:0060415	muscle tissue morphogenesis	2.956e-13
Brain__Nucleus_accumbens_basal_ganglia	Heart__Left_Ventricle	POS20	GO: Biological Process	GO:0060415	muscle tissue morphogenesis	2.956e-13
Brain__Putamen_basal_ganglia	Heart__Left_Ventricle	POS20	GO: Biological Process	GO:0060415	muscle tissue morphogenesis	2.956e-13
Brain__Hippocampus	Heart__Left_Ventricle	POS20	Coexpression	M5936	Genes encoding proteins involved in oxidative phosphorylation.	2.97e-13
Adrenal_Gland	Heart__Left_Ventricle	POS20	GO: Biological Process	GO:1903522	regulation of blood circulation	2.977e-13
Artery__Tibial	Heart__Left_Ventricle	POS20	Pubmed	23788249	ACMG recommendations for reporting of incidental findings in clinical exome and genome sequencing.	2.985e-13
Esophagus__Gastroesophageal_Junction	Heart__Left_Ventricle	POS20	GO: Biological Process	GO:0003208	cardiac ventricle morphogenesis	2.998e-13
Brain__Frontal_Cortex_BA9	Heart__Left_Ventricle	POS20	GO: Biological Process	GO:1903522	regulation of blood circulation	2.999e-13
Cervix__Ectocervix	Heart__Left_Ventricle	POS20	Pubmed	20301725	Hypertrophic Cardiomyopathy Overview	3.001e-13
Adipose__Subcutaneous	Heart__Left_Ventricle	POS20	GO: Biological Process	GO:0003208	cardiac ventricle morphogenesis	3.036e-13
Artery__Coronary	Heart__Left_Ventricle	POS20	GO: Biological Process	GO:0060415	muscle tissue morphogenesis	3.051e-13
Minor_Salivary_Gland	Heart__Left_Ventricle	POS20	Pubmed	20301725	Hypertrophic Cardiomyopathy Overview	3.061e-13
Heart__Left_Ventricle	Heart__Left_Ventricle	NEG20	GO: Cellular Component	GO:1990204	oxidoreductase complex	3.074e-13
Heart__Left_Ventricle	Heart__Left_Ventricle	NEG20	GO: Cellular Component	GO:0019866	organelle inner membrane	3.074e-13
Skin__Not_Sun_Exposed_Suprapubic	Heart__Left_Ventricle	POS20	GO: Biological Process	GO:0003208	cardiac ventricle morphogenesis	3.08e-13
Adipose__Visceral_Omentum	Heart__Left_Ventricle	POS20	Pubmed	23788249	ACMG recommendations for reporting of incidental findings in clinical exome and genome sequencing.	3.086e-13
Esophagus__Gastroesophageal_Junction	Heart__Left_Ventricle	POS20	GO: Biological Process	GO:0060415	muscle tissue morphogenesis	3.107e-13
Liver	Heart__Left_Ventricle	POS20	Coexpression Atlas	BM Top 100 - heart ventricle	BM Top 100 - heart ventricle	3.115e-13
Nerve__Tibial	Heart__Left_Ventricle	POS20	GO: Biological Process	GO:0003208	cardiac ventricle morphogenesis	3.12e-13
Esophagus__Muscularis	Heart__Left_Ventricle	POS20	GO: Biological Process	GO:0003208	cardiac ventricle morphogenesis	3.127e-13
Colon__Transverse	Heart__Left_Ventricle	POS20	GO: Biological Process	GO:0003208	cardiac ventricle morphogenesis	3.14e-13
Ovary	Heart__Left_Ventricle	POS20	GO: Biological Process	GO:0003208	cardiac ventricle morphogenesis	3.14e-13
Bladder	Heart__Left_Ventricle	POS20	GO: Biological Process	GO:0048738	cardiac muscle tissue development	3.143e-13
Adipose__Subcutaneous	Heart__Left_Ventricle	POS20	GO: Biological Process	GO:0060415	muscle tissue morphogenesis	3.145e-13
Breast__Mammary_Tissue	Heart__Left_Ventricle	POS20	GO: Biological Process	GO:0003208	cardiac ventricle morphogenesis	3.157e-13
Esophagus__Mucosa	Heart__Left_Ventricle	POS20	GO: Biological Process	GO:0003208	cardiac ventricle morphogenesis	3.157e-13
Brain__Cortex	Heart__Left_Ventricle	POS20	GO: Biological Process	GO:1903522	regulation of blood circulation	3.166e-13
Skin__Sun_Exposed_Lower_leg	Heart__Left_Ventricle	POS20	GO: Biological Process	GO:0003208	cardiac ventricle morphogenesis	3.178e-13
Skin__Not_Sun_Exposed_Suprapubic	Heart__Left_Ventricle	POS20	GO: Biological Process	GO:0060415	muscle tissue morphogenesis	3.191e-13
Cervix__Endocervix	Heart__Left_Ventricle	POS20	Pubmed	23788249	ACMG recommendations for reporting of incidental findings in clinical exome and genome sequencing.	3.226e-13
Stomach	Heart__Left_Ventricle	POS20	GO: Biological Process	GO:0003208	cardiac ventricle morphogenesis	3.232e-13
Nerve__Tibial	Heart__Left_Ventricle	POS20	GO: Biological Process	GO:0060415	muscle tissue morphogenesis	3.233e-13
Esophagus__Muscularis	Heart__Left_Ventricle	POS20	GO: Biological Process	GO:0060415	muscle tissue morphogenesis	3.24e-13
Pituitary	Heart__Left_Ventricle	POS20	GO: Cellular Component	GO:0043292	contractile fiber	3.246e-13
Cells__EBVtransformed_lymphocytes	Heart__Left_Ventricle	POS20	GO: Biological Process	GO:0048738	cardiac muscle tissue development	3.25e-13
Colon__Transverse	Heart__Left_Ventricle	POS20	GO: Biological Process	GO:0060415	muscle tissue morphogenesis	3.254e-13
Ovary	Heart__Left_Ventricle	POS20	GO: Biological Process	GO:0060415	muscle tissue morphogenesis	3.254e-13
Breast__Mammary_Tissue	Heart__Left_Ventricle	POS20	GO: Biological Process	GO:0060415	muscle tissue morphogenesis	3.271e-13
Esophagus__Mucosa	Heart__Left_Ventricle	POS20	GO: Biological Process	GO:0060415	muscle tissue morphogenesis	3.271e-13
Skin__Sun_Exposed_Lower_leg	Heart__Left_Ventricle	POS20	GO: Biological Process	GO:0060415	muscle tissue morphogenesis	3.292e-13
Brain__Spinal_cord_cervical_c1	Heart__Left_Ventricle	POS20	GO: Cellular Component	GO:0043292	contractile fiber	3.299e-13
Stomach	Heart__Left_Ventricle	POS20	GO: Biological Process	GO:0060415	muscle tissue morphogenesis	3.348e-13
Muscle__Skeletal	Heart__Left_Ventricle	POS20	Pubmed	20301725	Hypertrophic Cardiomyopathy Overview	3.377e-13
Thyroid	Heart__Left_Ventricle	POS20	GO: Biological Process	GO:1903522	regulation of blood circulation	3.391e-13
Brain__Anterior_cingulate_cortex_BA24	Heart__Left_Ventricle	POS20	Coexpression Atlas	PCBC_ctl_geo-heart_500	geo_heart_top-relative-expression-ranked_500	3.42e-13
Muscle__Skeletal	Heart__Left_Ventricle	POS20	GO: Biological Process	GO:0030048	actin filament-based movement	3.427e-13
Adrenal_Gland	Heart__Left_Ventricle	POS20	GO: Biological Process	GO:0030049	muscle filament sliding	3.429e-13
Brain__Frontal_Cortex_BA9	Heart__Left_Ventricle	POS20	GO: Biological Process	GO:0030049	muscle filament sliding	3.454e-13
Cervix__Ectocervix	Heart__Left_Ventricle	POS20	Pubmed	23788249	ACMG recommendations for reporting of incidental findings in clinical exome and genome sequencing.	3.509e-13
Heart__Left_Ventricle	Heart__Left_Ventricle	NEG20	Computational	M19044 MODULE_152	Oxidative phosphorylation and ATP synthesis.	3.521e-13
Vagina	Heart__Left_Ventricle	POS20	Coexpression Atlas	BM Top 100 - heart ventricle	BM Top 100 - heart ventricle	3.527e-13
Brain__Hypothalamus	Heart__Left_Ventricle	NEG20	Coexpression Atlas	Tabula Muris Consortium/Tabula Muris Consortium/Tissues and cell class/Brain_Non-Myeloid/oligodendrocyte precursor cell	Tabula Muris Consortium/Tabula Muris Consortium/Tissues and cell class/Brain_Non-Myeloid/oligodendrocyte precursor cell	3.531e-13
Cervix__Endocervix	Heart__Left_Ventricle	POS20	GO: Cellular Component	GO:0043292	contractile fiber	3.538e-13
Minor_Salivary_Gland	Heart__Left_Ventricle	POS20	Pubmed	23788249	ACMG recommendations for reporting of incidental findings in clinical exome and genome sequencing.	3.579e-13
Spleen	Heart__Left_Ventricle	POS20	GO: Biological Process	GO:1903522	regulation of blood circulation	3.638e-13
Brain__Cortex	Heart__Left_Ventricle	POS20	GO: Biological Process	GO:0030049	muscle filament sliding	3.646e-13
Colon__Transverse	Heart__Left_Ventricle	POS20	GO: Cellular Component	GO:0043292	contractile fiber	3.698e-13
Adipose__Visceral_Omentum	Heart__Left_Ventricle	POS20	GO: Cellular Component	GO:0043292	contractile fiber	3.778e-13
Muscle__Skeletal	Heart__Left_Ventricle	POS20	GO: Biological Process	GO:0003208	cardiac ventricle morphogenesis	3.879e-13
Thyroid	Heart__Left_Ventricle	POS20	GO: Biological Process	GO:0030049	muscle filament sliding	3.905e-13
Adrenal_Gland	Heart__Left_Ventricle	POS20	GO: Biological Process	GO:0033275	actin-myosin filament sliding	3.953e-13
Pancreas	Heart__Left_Ventricle	POS20	Coexpression	19658189-TableS5	Human EmbryonicStemCell_Xu09_622genes	3.975e-13
Brain__Frontal_Cortex_BA9	Heart__Left_Ventricle	POS20	GO: Biological Process	GO:0033275	actin-myosin filament sliding	3.981e-13
Whole_Blood	Heart__Left_Ventricle	POS20	Drug	CID000000783	hydride	4.016e-13
Artery__Aorta	Heart__Left_Ventricle	NEG20	Coexpression Atlas	Tabula Muris Consortium/Tabula Muris Consortium/Tissues and cell class/Trachea/mesenchymal cell	Tabula Muris Consortium/Tabula Muris Consortium/Tissues and cell class/Trachea/mesenchymal cell	4.062e-13
Brain__Cerebellum	Heart__Left_Ventricle	POS20	GO: Biological Process	GO:0030049	muscle filament sliding	4.118e-13
Minor_Salivary_Gland	Heart__Left_Ventricle	POS20	GO: Cellular Component	GO:0043292	contractile fiber	4.123e-13
Brain__Spinal_cord_cervical_c1	Heart__Left_Ventricle	POS20	Coexpression Atlas	PCBC_ctl_geo-heart_500	geo_heart_top-relative-expression-ranked_500	4.146e-13
Spleen	Heart__Left_Ventricle	POS20	GO: Biological Process	GO:0030049	muscle filament sliding	4.19e-13
Brain__Cortex	Heart__Left_Ventricle	POS20	GO: Biological Process	GO:0033275	actin-myosin filament sliding	4.203e-13
Pituitary	Heart__Left_Ventricle	POS20	Coexpression Atlas	PCBC_ctl_geo-heart_500	geo_heart_top-relative-expression-ranked_500	4.264e-13
Fallopian_Tube	Heart__Left_Ventricle	POS20	Coexpression Atlas	PCBC_ctl_geo-heart_500	geo_heart_top-relative-expression-ranked_500	4.286e-13
Adipose__Visceral_Omentum	Heart__Left_Ventricle	POS20	Coexpression Atlas	PCBC_ctl_geo-heart_500	geo_heart_top-relative-expression-ranked_500	4.347e-13
Heart__Atrial_Appendage	Heart__Left_Ventricle	POS20	Coexpression	19658189-TableS5	Human EmbryonicStemCell_Xu09_622genes	4.36e-13
Colon__Sigmoid	Heart__Left_Ventricle	POS20	Coexpression Atlas	PCBC_ctl_geo-heart_500	geo_heart_top-relative-expression-ranked_500	4.363e-13
Brain__Cerebellum	Heart__Left_Ventricle	POS20	GO: Biological Process	GO:0048644	muscle organ morphogenesis	4.44e-13
Brain__Cerebellum	Heart__Left_Ventricle	POS20	GO: Biological Process	GO:0033275	actin-myosin filament sliding	4.44e-13
Heart__Left_Ventricle	Heart__Left_Ventricle	NEG20	Pathway	83097	Alzheimer's disease	4.482e-13
Thyroid	Heart__Left_Ventricle	POS20	GO: Biological Process	GO:0033275	actin-myosin filament sliding	4.502e-13
Brain__Hypothalamus	Heart__Left_Ventricle	POS20	Coexpression Atlas	BM Top 100 - heart ventricle	BM Top 100 - heart ventricle	4.707e-13
Brain__Hippocampus	Heart__Left_Ventricle	POS20	Coexpression Atlas	BM Top 100 - heart ventricle	BM Top 100 - heart ventricle	4.727e-13
Whole_Blood	Heart__Left_Ventricle	POS20	GO: Biological Process	GO:0006091	generation of precursor metabolites and energy	4.737e-13
Heart__Left_Ventricle	Heart__Left_Ventricle	NEG20	GO: Biological Process	GO:0072350	tricarboxylic acid metabolic process	4.747e-13
Bladder	Heart__Left_Ventricle	POS20	GO: Biological Process	GO:0030049	muscle filament sliding	4.778e-13
Uterus	Heart__Left_Ventricle	POS20	Coexpression Atlas	PCBC_ctl_geo-heart_500	geo_heart_top-relative-expression-ranked_500	4.805e-13
Spleen	Heart__Left_Ventricle	POS20	GO: Biological Process	GO:0033275	actin-myosin filament sliding	4.83e-13
Minor_Salivary_Gland	Heart__Left_Ventricle	POS20	Coexpression Atlas	PCBC_ctl_geo-heart_500	geo_heart_top-relative-expression-ranked_500	4.85e-13
Muscle__Skeletal	Heart__Left_Ventricle	POS20	GO: Biological Process	GO:0048738	cardiac muscle tissue development	4.994e-13
Brain__Anterior_cingulate_cortex_BA24	Heart__Left_Ventricle	POS20	GO: Biological Process	GO:0030049	muscle filament sliding	5.02e-13
Spleen	Heart__Left_Ventricle	POS20	Disease	C1449563	Cardiomyopathy, Familial Idiopathic	5.055e-13
Spleen	Heart__Left_Ventricle	POS20	Disease	C0007194	Hypertrophic Cardiomyopathy	5.055e-13
Kidney__Cortex	Heart__Left_Ventricle	POS20	Coexpression Atlas	PCBC_ctl_geo-heart_500	geo_heart_top-relative-expression-ranked_500	5.064e-13
Bladder	Heart__Left_Ventricle	POS20	GO: Biological Process	GO:0048644	muscle organ morphogenesis	5.152e-13
Bladder	Heart__Left_Ventricle	POS20	GO: Biological Process	GO:0033275	actin-myosin filament sliding	5.152e-13
Fallopian_Tube	Heart__Left_Ventricle	POS20	Pubmed	16199542	Compound and double mutations in patients with hypertrophic cardiomyopathy: implications for genetic testing and counselling.	5.185e-13
Brain__Frontal_Cortex_BA9	Heart__Left_Ventricle	NEG20	Coexpression Atlas	cerebral cortex	cerebral cortex	5.187e-13
Vagina	Heart__Left_Ventricle	POS20	Coexpression Atlas	PCBC_ctl_geo-heart_500	geo_heart_top-relative-expression-ranked_500	5.289e-13
Brain__Anterior_cingulate_cortex_BA24	Heart__Left_Ventricle	POS20	GO: Biological Process	GO:0048644	muscle organ morphogenesis	5.294e-13
Brain__Anterior_cingulate_cortex_BA24	Heart__Left_Ventricle	POS20	GO: Biological Process	GO:0033275	actin-myosin filament sliding	5.294e-13
Brain__Cerebellar_Hemisphere	Heart__Left_Ventricle	POS20	GO: Biological Process	GO:0030049	muscle filament sliding	5.296e-13
Cervix__Endocervix	Heart__Left_Ventricle	POS20	Coexpression Atlas	BM Top 100 - heart atrium	BM Top 100 - heart atrium	5.342e-13
Vagina	Heart__Left_Ventricle	POS20	Pubmed	12707239	Hypertrophic cardiomyopathy: distribution of disease genes, spectrum of mutations, and implications for a molecular diagnosis strategy.	5.395e-13
Lung	Heart__Left_Ventricle	POS20	GO: Biological Process	GO:0030049	muscle filament sliding	5.421e-13
Cells__Transformed_fibroblasts	Heart__Left_Ventricle	POS20	Coexpression Atlas	BM Top 100 - heart atrium	BM Top 100 - heart atrium	5.429e-13
Uterus	Heart__Left_Ventricle	POS20	Pubmed	12707239	Hypertrophic cardiomyopathy: distribution of disease genes, spectrum of mutations, and implications for a molecular diagnosis strategy.	5.429e-13
Colon__Sigmoid	Heart__Left_Ventricle	POS20	Pubmed	12707239	Hypertrophic cardiomyopathy: distribution of disease genes, spectrum of mutations, and implications for a molecular diagnosis strategy.	5.439e-13
Kidney__Cortex	Heart__Left_Ventricle	POS20	Coexpression Atlas	BM Top 100 - heart atrium	BM Top 100 - heart atrium	5.499e-13
Adrenal_Gland	Heart__Left_Ventricle	POS20	GO: Biological Process	GO:0006942	regulation of striated muscle contraction	5.531e-13
Brain__Caudate_basal_ganglia	Heart__Left_Ventricle	POS20	GO: Biological Process	GO:0030049	muscle filament sliding	5.546e-13
Brain__Nucleus_accumbens_basal_ganglia	Heart__Left_Ventricle	POS20	GO: Biological Process	GO:0030049	muscle filament sliding	5.546e-13
Brain__Putamen_basal_ganglia	Heart__Left_Ventricle	POS20	GO: Biological Process	GO:0030049	muscle filament sliding	5.546e-13
Brain__Frontal_Cortex_BA9	Heart__Left_Ventricle	POS20	GO: Biological Process	GO:0006942	regulation of striated muscle contraction	5.572e-13
Brain__Cerebellar_Hemisphere	Heart__Left_Ventricle	POS20	GO: Biological Process	GO:0048644	muscle organ morphogenesis	5.585e-13
Brain__Cerebellar_Hemisphere	Heart__Left_Ventricle	POS20	GO: Biological Process	GO:0033275	actin-myosin filament sliding	5.585e-13
Lung	Heart__Left_Ventricle	POS20	GO: Biological Process	GO:0048644	muscle organ morphogenesis	5.716e-13
Lung	Heart__Left_Ventricle	POS20	GO: Biological Process	GO:0033275	actin-myosin filament sliding	5.716e-13
Vagina	Heart__Left_Ventricle	POS20	Coexpression Atlas	BM Top 100 - heart atrium	BM Top 100 - heart atrium	5.744e-13
Cells__EBVtransformed_lymphocytes	Heart__Left_Ventricle	POS20	GO: Biological Process	GO:0048644	muscle organ morphogenesis	5.824e-13
Artery__Tibial	Heart__Left_Ventricle	POS20	Coexpression Atlas	BM Top 100 - heart atrium	BM Top 100 - heart atrium	5.827e-13
Brain__Caudate_basal_ganglia	Heart__Left_Ventricle	POS20	GO: Biological Process	GO:0048644	muscle organ morphogenesis	5.848e-13
Brain__Caudate_basal_ganglia	Heart__Left_Ventricle	POS20	GO: Biological Process	GO:0033275	actin-myosin filament sliding	5.848e-13
Brain__Nucleus_accumbens_basal_ganglia	Heart__Left_Ventricle	POS20	GO: Biological Process	GO:0048644	muscle organ morphogenesis	5.848e-13
Brain__Nucleus_accumbens_basal_ganglia	Heart__Left_Ventricle	POS20	GO: Biological Process	GO:0033275	actin-myosin filament sliding	5.848e-13
Brain__Putamen_basal_ganglia	Heart__Left_Ventricle	POS20	GO: Biological Process	GO:0048644	muscle organ morphogenesis	5.848e-13
Brain__Putamen_basal_ganglia	Heart__Left_Ventricle	POS20	GO: Biological Process	GO:0033275	actin-myosin filament sliding	5.848e-13
Breast__Mammary_Tissue	Heart__Left_Ventricle	POS20	Disease	C1449563	Cardiomyopathy, Familial Idiopathic	5.859e-13
Breast__Mammary_Tissue	Heart__Left_Ventricle	POS20	Disease	C0007194	Hypertrophic Cardiomyopathy	5.859e-13
Brain__Cortex	Heart__Left_Ventricle	POS20	GO: Biological Process	GO:0006942	regulation of striated muscle contraction	5.882e-13
Adipose__Subcutaneous	Heart__Left_Ventricle	POS20	GO: Biological Process	GO:0030049	muscle filament sliding	5.901e-13
Skin__Not_Sun_Exposed_Suprapubic	Heart__Left_Ventricle	POS20	GO: Biological Process	GO:0030049	muscle filament sliding	5.986e-13
Brain__Hypothalamus	Heart__Left_Ventricle	NEG20	ToppCell Atlas	MouseAtlasFACS Mouse Adult neuronal, compendium of cell types	MouseAtlasFACS Mouse Adult neuronal, compendium of cell types	5.997e-13
Nerve__Tibial	Heart__Left_Ventricle	POS20	GO: Biological Process	GO:0030049	muscle filament sliding	6.065e-13
Liver	Heart__Left_Ventricle	POS20	Coexpression Atlas	BM Top 100 - heart atrium	BM Top 100 - heart atrium	6.086e-13
Cervix__Ectocervix	Heart__Left_Ventricle	POS20	GO: Biological Process	GO:0060048	cardiac muscle contraction	6.09e-13
Ovary	Heart__Left_Ventricle	POS20	GO: Biological Process	GO:0030049	muscle filament sliding	6.104e-13
Breast__Mammary_Tissue	Heart__Left_Ventricle	POS20	GO: Biological Process	GO:0030049	muscle filament sliding	6.137e-13
Esophagus__Mucosa	Heart__Left_Ventricle	POS20	GO: Biological Process	GO:0030049	muscle filament sliding	6.137e-13
Skin__Sun_Exposed_Lower_leg	Heart__Left_Ventricle	POS20	GO: Biological Process	GO:0030049	muscle filament sliding	6.177e-13
Small_Intestine__Terminal_Ileum	Heart__Left_Ventricle	POS20	GO: Biological Process	GO:0048644	muscle organ morphogenesis	6.197e-13
Adipose__Subcutaneous	Heart__Left_Ventricle	POS20	GO: Biological Process	GO:0048644	muscle organ morphogenesis	6.222e-13
Adipose__Subcutaneous	Heart__Left_Ventricle	POS20	GO: Biological Process	GO:0033275	actin-myosin filament sliding	6.222e-13
Prostate	Heart__Left_Ventricle	POS20	GO: Biological Process	GO:0048644	muscle organ morphogenesis	6.236e-13
Cells__Transformed_fibroblasts	Heart__Left_Ventricle	POS20	GO: Biological Process	GO:0003012	muscle system process	6.264e-13
Cells__Transformed_fibroblasts	Heart__Left_Ventricle	POS20	GO: Biological Process	GO:0060048	cardiac muscle contraction	6.264e-13
Muscle__Skeletal	Heart__Left_Ventricle	POS20	Coexpression Atlas	BM Top 100 - heart ventricle	BM Top 100 - heart ventricle	6.279e-13
Stomach	Heart__Left_Ventricle	POS20	GO: Biological Process	GO:0030049	muscle filament sliding	6.282e-13
Thyroid	Heart__Left_Ventricle	POS20	GO: Biological Process	GO:0006942	regulation of striated muscle contraction	6.3e-13
[truncated: 53,086 more rows]
