# Supplementary material for: Cellular State Transformations Using Deep Learning for Precision Medicine Applications
Source: Patterns (N Y). 2020 Aug 17;1(6):100087. doi: 10.1016/j.patter.2020.100087 (PMC7660411; doi:10.1016/j.patter.2020.100087)
Supplement: Table S3. Enriched Gene Function Analysis for Kidney Tissue of Top Ten Most Perturbed (POS) or Least Perturbed (NEG) Hallmark Genes [file mmc4.xlsx]

## Sheet: Cover
Cellular state transformations using deep learning for precision medicine applications
Supplemental Table S3
1Colin Targonskia, 1M. Reed Benderb, Benjamin T. Shealya, Benafsh Husainb, Bill Pasemanc, Melissa C. Smitha, F. Alex Feltusb, d, e, *
aDepartment of Electrical and Computer Engineering, Clemson University, Clemson, SC 29634
bDepartment of Biomedical Data Science and Informatics, Clemson University, Clemson, SC 29634
crarekidneycancer.org
dDepartment of Genetics and Biochemistry, Clemson University, Clemson, SC 29634
eCenter for Human Genetics, Clemson University, Greenwood, SC 292646
1Authors contributed equally to this study
*F. Alex Feltus. Tel.: +1-864-656-3231. Email: ffeltus@clemson.edu

## Sheet: S3
Supplemental Table S3. Enriched Gene Function Analysis for Kidney Tissue of Top Twenty Most Perturbed (POS) or Least Perturbed (NEG) Hallmark Genes.
Source Tissue	Target Tissue	Perturbed Gene Direction	Term Category	Term ID	Term Descripton	q-value FDR B&H
HEALTHY	KIRP	NEG10	Coexpression	11493696-TableS3	Human Kidney_Takahashi01_77genes	3.036e-06
HEALTHY	KIRP	NEG10	Coexpression	M13283	Liver selective genes	1.65e-05
HEALTHY	KIRP	NEG10	Coexpression	18318837-TableS1	Human MesenchymalStemCells_Yamamoto08_1252genes	1.961e-05
HEALTHY	KIRP	NEG10	Coexpression	M5934	Genes encoding proteins involved in processing of drugs and other xenobiotics.	4.862e-05
HEALTHY	KIRP	NEG10	Coexpression	M1475	Genes down-regulated in kidney biopsies from patients with acute transplant rejection compared to the biopsies from patients with well functioning kidneys more than 1-year post transplant.	0.0002597
HEALTHY	KIRP	NEG10	Coexpression Atlas	kidney	kidney	1.349e-09
HEALTHY	KIRP	NEG10	Coexpression Atlas	gudmap_kidney_adult_JuxtaGlom_Ren1_500	kidney_adult_JuxtaGlom_Ren1_top-relative-expression-ranked_500	6.268e-09
HEALTHY	KIRP	NEG10	Coexpression Atlas	gudmap_kidney_adult_JuxtaGlom_Ren1_1000	kidney_adult_JuxtaGlom_Ren1_top-relative-expression-ranked_1000	6.268e-09
HEALTHY	KIRP	NEG10	Coexpression Atlas	liver	liver	7.126e-09
HEALTHY	KIRP	NEG10	Coexpression Atlas	Tabula Muris Consortium/Tabula Muris Consortium/Tissues and cell class/Kidney	Tabula Muris Consortium/Tabula Muris Consortium/Tissues and cell class/Kidney	6.907e-08
HEALTHY	KIRP	NEG10	Coexpression Atlas	Tabula Muris Consortium/Tabula Muris Consortium/Tissues and cell class/Liver	Tabula Muris Consortium/Tabula Muris Consortium/Tissues and cell class/Liver	2.064e-07
HEALTHY	KIRP	NEG10	Coexpression Atlas	gudmap_kidney_adult_JuxtaGlom_Ren1_Captopr_1000	kidney_adult_JuxtaGlom_Ren1_Captopr_top-relative-expression-ranked_1000	3.902e-07
HEALTHY	KIRP	NEG10	Coexpression Atlas	gudmap_kidney_adult_JuxtaGlom_Ren1_Captopr_500	kidney_adult_JuxtaGlom_Ren1_Captopr_top-relative-expression-ranked_500	1.061e-06
HEALTHY	KIRP	NEG10	Coexpression Atlas	gudmap_kidney_adult_RenalCortexMixed_Std_k4_500	kidney_adult_RenalCortexMixed_Std_k-means-cluster#4_top-relative-expression-ranked_500	2.265e-06
HEALTHY	KIRP	NEG10	Coexpression Atlas	BM Top 100 - liver	BM Top 100 - liver	2.265e-06
HEALTHY	KIRP	NEG10	Coexpression Atlas	gudmap_kidney_adult_JuxtaGlom_Ren1_k2_1000	kidney_adult_JuxtaGlom_Ren1_k-means-cluster#2_top-relative-expression-ranked_1000	2.322e-06
HEALTHY	KIRP	NEG10	Coexpression Atlas	gudmap_kidney_adult_JuxtaGlom_Ren1_Captopr_200	kidney_adult_JuxtaGlom_Ren1_Captopr_top-relative-expression-ranked_200	3.702e-06
HEALTHY	KIRP	NEG10	Coexpression Atlas	gudmap_kidney_adult_JuxtaGlom_Ren1_200	kidney_adult_JuxtaGlom_Ren1_top-relative-expression-ranked_200	4.291e-06
HEALTHY	KIRP	NEG10	Coexpression Atlas	gudmap_kidney single cell_adult_RenalCortexMixed_Scamp_200	kidney single cell_adult_RenalCortexMixed_StemCellamp_top-relative-expression-ranked_200	4.291e-06
HEALTHY	KIRP	NEG10	Coexpression Atlas	gudmap_kidney_adult_RenalCortexMixed_Std_500	kidney_adult_RenalCortexMixed_Std_top-relative-expression-ranked_500	1.385e-05
HEALTHY	KIRP	NEG10	Coexpression Atlas	gudmap_kidney_adult_JuxtaGlom_Ren1_Captopr_k2_1000	kidney_adult_JuxtaGlom_Ren1_Captopr_k-means-cluster#2_top-relative-expression-ranked_1000	1.782e-05
HEALTHY	KIRP	NEG10	Coexpression Atlas	gudmap_kidney_adult_CortVasc_Tie2_k1_1000	kidney_adult_CortVasc_Tie2_k-means-cluster#1_top-relative-expression-ranked_1000	1.782e-05
HEALTHY	KIRP	NEG10	Coexpression Atlas	gudmap_kidney_adult_CortVasc_Tie2_k4_500	kidney_adult_CortVasc_Tie2_k-means-cluster#4_top-relative-expression-ranked_500	4.451e-05
HEALTHY	KIRP	NEG10	Coexpression Atlas	gudmap_kidney_adult_CortVasc_Tie2_1000	kidney_adult_CortVasc_Tie2_top-relative-expression-ranked_1000	4.488e-05
HEALTHY	KIRP	NEG10	Coexpression Atlas	gudmap_kidney_adult_JuxtaGlom_Ren1_Captopr_100	kidney_adult_JuxtaGlom_Ren1_Captopr_top-relative-expression-ranked_100	4.526e-05
HEALTHY	KIRP	NEG10	Coexpression Atlas	gudmap_kidney single cell_adult_RenalCortexMixed_Scamp_k3_200	kidney single cell_adult_RenalCortexMixed_StemCellamp_k-means-cluster#3_top-relative-expression-ranked_200	4.617e-05
HEALTHY	KIRP	NEG10	Coexpression Atlas	gudmap_kidney_adult_RenalCortexMixed_Std_1000	kidney_adult_RenalCortexMixed_Std_top-relative-expression-ranked_1000	4.617e-05
HEALTHY	KIRP	NEG10	Coexpression Atlas	gudmap_kidney_adult_JuxtaGlom_Ren1_100	kidney_adult_JuxtaGlom_Ren1_top-relative-expression-ranked_100	4.769e-05
HEALTHY	KIRP	NEG10	Coexpression Atlas	gudmap_developingKidney_e14.5 whole kidney - wildtype_emap-6674_500	DevelopingKidney_e14.5 whole kidney - wildtype_emap-6674_top-relative-expression-ranked_500	5.503e-05
HEALTHY	KIRP	NEG10	Coexpression Atlas	BM Top 100 - kidney cortex	BM Top 100 - kidney cortex	5.503e-05
HEALTHY	KIRP	NEG10	Coexpression Atlas	gudmap_kidney_adult_RenalCortexMixed_Std_200	kidney_adult_RenalCortexMixed_Std_top-relative-expression-ranked_200	5.503e-05
HEALTHY	KIRP	NEG10	Coexpression Atlas	gudmap_kidney_adult_JuxtaGlom_Ren1_k4_100	kidney_adult_JuxtaGlom_Ren1_k-means-cluster#4_top-relative-expression-ranked_100	5.548e-05
HEALTHY	KIRP	NEG10	Coexpression Atlas	gudmap_kidney single cell_adult_RenalCortexMixed_Scamp_k4_500	kidney single cell_adult_RenalCortexMixed_StemCellamp_k-means-cluster#4_top-relative-expression-ranked_500	5.714e-05
HEALTHY	KIRP	NEG10	Coexpression Atlas	gudmap_kidney_P0_JuxtaGlom_Ren1_1000	kidney_P0_JuxtaGlom_Ren1_top-relative-expression-ranked_1000	5.714e-05
HEALTHY	KIRP	NEG10	Coexpression Atlas	Tabula Muris Consortium/Tabula Muris Consortium/Tissues and cell class/Liver/hepatocyte	Tabula Muris Consortium/Tabula Muris Consortium/Tissues and cell class/Liver/hepatocyte	5.714e-05
HEALTHY	KIRP	NEG10	Coexpression Atlas	Sample_Type by Project: Shred 1/TCGA-Bile Duct/Cholangiocarcinoma/Intrahepatic/5	Sample_Type by Project: Shred 1/TCGA-Bile Duct/Cholangiocarcinoma/Intrahepatic/5	6.742e-05
HEALTHY	KIRP	NEG10	Coexpression Atlas	gudmap_kidney_adult_RenalCortexMixed_Std_k2_1000	kidney_adult_RenalCortexMixed_Std_k-means-cluster#2_top-relative-expression-ranked_1000	6.979e-05
HEALTHY	KIRP	NEG10	Coexpression Atlas	gudmap_kidney_adult_CortVasc_Tie2_500	kidney_adult_CortVasc_Tie2_top-relative-expression-ranked_500	7.847e-05
HEALTHY	KIRP	NEG10	Coexpression Atlas	Tabula Muris Consortium/Tabula Muris Consortium/Tissues and cell class/Kidney/kidney collecting duct epithelial cell	Tabula Muris Consortium/Tabula Muris Consortium/Tissues and cell class/Kidney/kidney collecting duct epithelial cell	8.024e-05
HEALTHY	KIRP	NEG10	Coexpression Atlas	gudmap_developingKidney_e14.5 whole kidney - wildtype_emap-6674_1000	DevelopingKidney_e14.5 whole kidney - wildtype_emap-6674_top-relative-expression-ranked_1000	8.378e-05
HEALTHY	KIRP	NEG10	Coexpression Atlas	gudmap_kidney_adult_JuxtaGlom_Ren1_Captopr_k4_200	kidney_adult_JuxtaGlom_Ren1_Captopr_k-means-cluster#4_top-relative-expression-ranked_200	8.81e-05
HEALTHY	KIRP	NEG10	Coexpression Atlas	gudmap_developingKidney_e15.5_early proxim tubul_1000	DevelopingKidney_e15.5_early proxim tubul_emap-28005_top-relative-expression-ranked_1000	0.0001049
HEALTHY	KIRP	NEG10	Coexpression Atlas	gudmap_kidney_P0_JuxtaGlom_Ren1_k4_1000	kidney_P0_JuxtaGlom_Ren1_k-means-cluster#4_top-relative-expression-ranked_1000	0.0005865
HEALTHY	KIRP	NEG10	Coexpression Atlas	BM Top 100 - kidney medulla	BM Top 100 - kidney medulla	0.0008005
HEALTHY	KIRP	NEG10	Coexpression Atlas	gudmap_kidney_adult_JuxtaGlom_Ren1_k1_200	kidney_adult_JuxtaGlom_Ren1_k-means-cluster#1_top-relative-expression-ranked_200	0.0008679
HEALTHY	KIRP	NEG10	Coexpression Atlas	Sample_Type by Project: Shred 1/TCGA-Bile Duct/Cholangiocarcinoma/Hilar/Perihilar/5	Sample_Type by Project: Shred 1/TCGA-Bile Duct/Cholangiocarcinoma/Hilar/Perihilar/5	0.0009492
HEALTHY	KIRP	NEG10	Coexpression Atlas	gudmap_developingLowerUrinaryTract_e15.5_ureteral tissue_1000	DevelopingLowerUrinaryTract_e15.5_ureteral tissue_emap-8234_top-relative-expression-ranked_1000	0.0009802
HEALTHY	KIRP	NEG10	Computational	M14108 GNF2_HPX	Neighborhood of HPX	8.196e-07
HEALTHY	KIRP	NEG10	Computational	M17558 MODULE_55	Genes in the cancer module 55.	2.522e-06
HEALTHY	KIRP	NEG10	Computational	M14358 MODULE_88	Heart, liver, kidney and pancreas metabolic and xenobiotic response genes.	2.522e-06
HEALTHY	KIRP	NEG10	Computational	M1872 MODULE_23	Liver genes - metabolism and xenobiotics.	1.857e-05
HEALTHY	KIRP	NEG10	Computational	M5702 MODULE_24	Fetal liver genes - metabolism and xenobiotics.	1.857e-05
HEALTHY	KIRP	NEG10	Computational	M10917 GNF2_HPN	Neighborhood of HPN	7.005e-05
HEALTHY	KIRP	NEG10	Computational	M10693 GNF2_GSTM1	Neighborhood of GSTM1	0.0004138
HEALTHY	KIRP	NEG10	Drug	CID000000772	LMWH	7.827e-07
HEALTHY	KIRP	NEG10	Drug	CID000000311	citric acid	5.76e-05
HEALTHY	KIRP	NEG10	Drug	ctd:C029297	vinylidene chloride	6.265e-05
HEALTHY	KIRP	NEG10	Drug	CID000005839	aldosterone	7.192e-05
HEALTHY	KIRP	NEG10	Drug	CID000000961	hydroxyl radicals	8.642e-05
HEALTHY	KIRP	NEG10	Drug	CID000000838	L-adrenaline	0.0001297
HEALTHY	KIRP	NEG10	Drug	CID000122261	EGRck	0.000165
HEALTHY	KIRP	NEG10	Drug	ctd:C023035	3,4,5,3',4'-pentachlorobiphenyl	0.000165
HEALTHY	KIRP	NEG10	Drug	CID000003640	AC1Q5HK6	0.0002102
HEALTHY	KIRP	NEG10	Drug	CID000039042	bezafibrate	0.0002102
HEALTHY	KIRP	NEG10	Drug	CID000006026	kinin 9	0.0002102
HEALTHY	KIRP	NEG10	Drug	CID000000564	EACA	0.0002311
HEALTHY	KIRP	NEG10	Drug	CID009543487	C4 m	0.0002311
HEALTHY	KIRP	NEG10	Drug	CID000003498	AC1L1G2K	0.000292
HEALTHY	KIRP	NEG10	Drug	ctd:D014640	Vancomycin	0.0003007
HEALTHY	KIRP	NEG10	Drug	ctd:C101814	perfluoro-n-undecanoic acid	0.0003011
HEALTHY	KIRP	NEG10	Drug	CID000410009	AC1L8Y60	0.0003011
HEALTHY	KIRP	NEG10	Drug	CID000003910	Leupeptin hydrochloride	0.0003011
HEALTHY	KIRP	NEG10	Drug	CID000006009	aminopyrine	0.0003011
HEALTHY	KIRP	NEG10	Drug	CID000004920	17-isoprogesterone	0.0003011
HEALTHY	KIRP	NEG10	Drug	CID000439822	D-Phe-Pro-Arg-CMK	0.0003011
HEALTHY	KIRP	NEG10	Drug	ctd:C464660	obeticholic acid	0.0003011
HEALTHY	KIRP	NEG10	Drug	CID000025476	Hypertensin II	0.0003555
HEALTHY	KIRP	NEG10	Drug	CID000071009	6-amino-1-naphthalenesulfonamide	0.0003709
HEALTHY	KIRP	NEG10	Drug	CID000000853	thryroxine	0.0004092
HEALTHY	KIRP	NEG10	Drug	CID000002232	1dwc	0.0004828
HEALTHY	KIRP	NEG10	Drug	CID000040973	desogestrel	0.0004828
HEALTHY	KIRP	NEG10	Drug	CID000123687	S-2648	0.0005325
HEALTHY	KIRP	NEG10	Drug	CID000000304	epicholesterol	0.0005325
HEALTHY	KIRP	NEG10	Drug	ctd:C089730	rosiglitazone	0.0006853
HEALTHY	KIRP	NEG10	Drug	CID000003303	AC1Q7AUJ	0.0006853
HEALTHY	KIRP	NEG10	Drug	CID000000206	sodium chloride	0.0007043
HEALTHY	KIRP	NEG10	Drug	CID003083150	Xyl-Glc	0.0007402
HEALTHY	KIRP	NEG10	Drug	CID000027991	DDAVP	0.0007994
HEALTHY	KIRP	NEG10	Drug	ctd:D000431	Ethanol	0.0008536
HEALTHY	KIRP	NEG10	Drug	CID000003477	NSC77672	0.0008632
HEALTHY	KIRP	NEG10	Drug	ctd:C016104	sodium bichromate	0.0008632
HEALTHY	KIRP	NEG10	Drug	CID000004763	phenobarbital	0.0008632
HEALTHY	KIRP	NEG10	Drug	CID000188343	N-bromoacetylethanolamine phosphate	0.0009336
HEALTHY	KIRP	NEG10	GO: Biological Process	GO:0002576	platelet degranulation	0.0002316
HEALTHY	KIRP	NEG10	GO: Biological Process	GO:0009991	response to extracellular stimulus	0.0006863
HEALTHY	KIRP	NEG10	GO: Cellular Component	GO:0031091	platelet alpha granule	6.79e-05
HEALTHY	KIRP	NEG10	GO: Cellular Component	GO:0005615	extracellular space	6.79e-05
HEALTHY	KIRP	NEG10	GO: Cellular Component	GO:0034774	secretory granule lumen	6.79e-05
HEALTHY	KIRP	NEG10	GO: Cellular Component	GO:0060205	cytoplasmic vesicle lumen	0.0001335
HEALTHY	KIRP	NEG10	GO: Cellular Component	GO:0031983	vesicle lumen	0.0001335
HEALTHY	KIRP	NEG10	GO: Cellular Component	GO:0031093	platelet alpha granule lumen	0.0001905
HEALTHY	KIRP	NEG10	GO: Cellular Component	GO:0030141	secretory granule	0.0005813
HEALTHY	KIRP	NEG10	GO: Cellular Component	GO:0005911	cell-cell junction	0.0006743
HEALTHY	KIRP	NEG10	MicroRNA	hsa-miR-4286:mirSVR_lowEffct	hsa-miR-4286:mirSVR_nonconserved_lowEffect-0.1-0.5	2.947e-06
HEALTHY	KIRP	NEG10	MicroRNA	hsa-miR-198:mirSVR_lowEffct	hsa-miR-198:mirSVR_nonconserved_lowEffect-0.1-0.5	4.835e-05
HEALTHY	KIRP	NEG10	MicroRNA	hsa-miR-323b-5p:mirSVR_lowEffct	hsa-miR-323b-5p:mirSVR_nonconserved_lowEffect-0.1-0.5	0.0001095
HEALTHY	KIRP	NEG10	MicroRNA	hsa-miR-124:mirSVR_highEffct	hsa-miR-124:mirSVR_conserved_highEffect-0.5	0.0001095
HEALTHY	KIRP	NEG10	MicroRNA	hsa-miR-1236:mirSVR_highEffct	hsa-miR-1236:mirSVR_nonconserved_highEffect-0.5	0.0002638
HEALTHY	KIRP	NEG10	MicroRNA	hsa-miR-623:mirSVR_lowEffct	hsa-miR-623:mirSVR_nonconserved_lowEffect-0.1-0.5	0.0003094
HEALTHY	KIRP	NEG10	MicroRNA	hsa-miR-1914:mirSVR_lowEffct	hsa-miR-1914:mirSVR_nonconserved_lowEffect-0.1-0.5	0.000338
HEALTHY	KIRP	NEG10	MicroRNA	hsa-let-7e:mirSVR_lowEffct	hsa-let-7e:mirSVR_conserved_lowEffect-0.1-0.5	0.0003874
HEALTHY	KIRP	NEG10	MicroRNA	hsa-miR-10b:mirSVR_lowEffct	hsa-miR-10b:mirSVR_conserved_lowEffect-0.1-0.5	0.0003874
HEALTHY	KIRP	NEG10	MicroRNA	hsa-miR-1914*:mirSVR_lowEffct	hsa-miR-1914*:mirSVR_nonconserved_lowEffect-0.1-0.5	0.0004191
HEALTHY	KIRP	NEG10	MicroRNA	hsa-miR-508-3p:mirSVR_lowEffct	hsa-miR-508-3p:mirSVR_nonconserved_lowEffect-0.1-0.5	0.0004191
HEALTHY	KIRP	NEG10	MicroRNA	hsa-miR-10a:mirSVR_lowEffct	hsa-miR-10a:mirSVR_conserved_lowEffect-0.1-0.5	0.000424
HEALTHY	KIRP	NEG10	MicroRNA	hsa-miR-633:mirSVR_highEffct	hsa-miR-633:mirSVR_nonconserved_highEffect-0.5	0.000424
HEALTHY	KIRP	NEG10	MicroRNA	hsa-miR-506:mirSVR_highEffct	hsa-miR-506:mirSVR_conserved_highEffect-0.5	0.0004427
HEALTHY	KIRP	NEG10	MicroRNA	hsa-miR-541:mirSVR_lowEffct	hsa-miR-541:mirSVR_nonconserved_lowEffect-0.1-0.5	0.0007368
HEALTHY	KIRP	NEG10	MicroRNA	hsa-miR-124*:mirSVR_lowEffct	hsa-miR-124*:mirSVR_nonconserved_lowEffect-0.1-0.5	0.0007368
HEALTHY	KIRP	NEG10	MicroRNA	hsa-miR-609:mirSVR_highEffct	hsa-miR-609:mirSVR_nonconserved_highEffect-0.5	0.0007563
HEALTHY	KIRP	NEG10	MicroRNA	hsa-miR-520f:mirSVR_lowEffct	hsa-miR-520f:mirSVR_nonconserved_lowEffect-0.1-0.5	0.000862
HEALTHY	KIRP	NEG10	MicroRNA	hsa-let-7c:mirSVR_lowEffct	hsa-let-7c:mirSVR_conserved_lowEffect-0.1-0.5	0.000862
HEALTHY	KIRP	NEG10	MicroRNA	hsa-miR-3176:mirSVR_lowEffct	hsa-miR-3176:mirSVR_nonconserved_lowEffect-0.1-0.5	0.000862
HEALTHY	KIRP	NEG10	MicroRNA	hsa-miR-646:mirSVR_highEffct	hsa-miR-646:mirSVR_nonconserved_highEffect-0.5	0.0009203
HEALTHY	KIRP	NEG10	MicroRNA	hsa-miR-328:mirSVR_lowEffct	hsa-miR-328:mirSVR_conserved_lowEffect-0.1-0.5	0.0009566
HEALTHY	KIRP	NEG10	Pathway	1269367	Platelet degranulation	0.000707
HEALTHY	KIRP	NEG10	Pathway	1269365	Response to elevated platelet cytosolic Ca2+	0.000707
HEALTHY	KIRP	NEG10	Pathway	83069	Cell adhesion molecules (CAMs)	0.000707
HEALTHY	KIRP	NEG10	Pubmed	23376485	Proteomic analysis of podocyte exosome-enriched fraction from normal human urine.	2.144e-11
HEALTHY	KIRP	NEG10	Pubmed	23533145	In-depth proteomic analyses of exosomes isolated from expressed prostatic secretions in urine.	0.0005352
HEALTHY	KIRP	NEG10	Pubmed	17634366	Proteolipid protein is required for transport of sirtuin 2 into CNS myelin.	0.0006426
HEALTHY	KIRP	NEG10	Pubmed	19056867	Large-scale proteomics and phosphoproteomics of urinary exosomes.	0.0006426
HEALTHY	KIRP	NEG10	Pubmed	21109326	Targeted deletion of liver glucose-6 phosphatase mimics glycogen storage disease type 1a including development of multiple adenomas.	0.0006426
HEALTHY	KIRP	NEG10	Pubmed	8478593	Familial association of high levels of histidine-rich glycoprotein and plasminogen activator inhibitor-1 with venous thromboembolism.	0.0006426
HEALTHY	KIRP	NEG10	Pubmed	19712047	Regulation of histidine-rich glycoprotein (HRG) function via plasmin-mediated proteolytic cleavage.	0.0006426
HEALTHY	KIRP	NEG10	Pubmed	17033971	Mutations in the tight-junction gene claudin 19 (CLDN19) are associated with renal magnesium wasting, renal failure, and severe ocular involvement.	0.0006426
HEALTHY	KIRP	NEG10	Pubmed	22422540	Familial hypomagnesemia with hypercalciuria and nephrocalcinosis: phenotype-genotype correlation and outcome in 32 patients with CLDN16 or CLDN19 mutations.	0.0006426
HEALTHY	KIRP	NEG10	Pubmed	25353308	Plasma free fatty acid levels influence Zn(2+) -dependent histidine-rich glycoprotein-heparin interactions via an allosteric switch on serum albumin.	0.0006426
HEALTHY	KIRP	NEG10	Pubmed	15220341	Plasminogen is tethered with high affinity to the cell surface by the plasma protein, histidine-rich glycoprotein.	0.0006426
HEALTHY	KIRP	NEG10	Pubmed	20364107	Critical role of aquaporin-3 in the human epidermal growth factor-induced migration and proliferation in the human gastric adenocarcinoma cells.	0.0006426
HEALTHY	KIRP	NEG10	Pubmed	23596325	In vivo hepatic lipid quantification using MRS at 7 Tesla in a mouse model of glycogen storage disease type 1a.	0.0006426
HEALTHY	KIRP	NEG10	ToppCell Atlas	MouseAtlasFACS Mouse Multiple tissue Adult epithelial Subtype kidney tubule cell	MouseAtlasFACS Mouse Multiple tissue Adult epithelial Subtype kidney tubule cell	3.444e-06
HEALTHY	KIRP	NEG10	ToppCell Atlas	MouseAtlasFACS Mouse Multiple tissue Adult liver Subtype hepatocyte of Liver	MouseAtlasFACS Mouse Multiple tissue Adult liver Subtype hepatocyte of Liver	1.111e-05
HEALTHY	KIRP	NEG10	ToppCell Atlas	MouseAtlasFACS Mouse Multiple tissue Adult mesenchymal Subtype fibroblast of Kidney	MouseAtlasFACS Mouse Multiple tissue Adult mesenchymal Subtype fibroblast of Kidney	2.117e-05
HEALTHY	KIRP	NEG10	ToppCell Atlas	MouseAtlas Mouse Multiple Adult epithelial Subtype Kidney_tubule cell	MouseAtlas Mouse Multiple Adult epithelial Subtype Kidney_tubule cell	6.198e-05
HEALTHY	KIRP	POS10	Coexpression	M3645	Genes up-regulated in papillary thyroid carcinoma (PTC) compared to normal tissue.	3.778e-05
HEALTHY	KIRP	POS10	Coexpression	18450603-Table3S	Human Leukemia_Marcucci08_696genes	7.838e-05
HEALTHY	KIRP	POS10	Coexpression	19408105-SuppTable4	Mouse Breast_Stein09_1780genes	0.0006622
HEALTHY	KIRP	POS10	MicroRNA	hsa-miR-654-5p:mirSVR_lowEffct	hsa-miR-654-5p:mirSVR_nonconserved_lowEffect-0.1-0.5	4.061e-07
HEALTHY	KIRP	POS10	MicroRNA	hsa-miR-3194:mirSVR_lowEffct	hsa-miR-3194:mirSVR_nonconserved_lowEffect-0.1-0.5	1.917e-05
HEALTHY	KIRP	POS10	MicroRNA	hsa-let-7b-5p:Functional MTI	Functional MTI	3.553e-05
HEALTHY	KIRP	POS10	MicroRNA	hsa-miR-541:mirSVR_lowEffct	hsa-miR-541:mirSVR_nonconserved_lowEffect-0.1-0.5	3.976e-05
HEALTHY	KIRP	POS10	MicroRNA	hsa-miR-4252:mirSVR_lowEffct	hsa-miR-4252:mirSVR_nonconserved_lowEffect-0.1-0.5	6.609e-05
HEALTHY	KIRP	POS10	MicroRNA	hsa-miR-3184:mirSVR_lowEffct	hsa-miR-3184:mirSVR_nonconserved_lowEffect-0.1-0.5	6.609e-05
HEALTHY	KIRP	POS10	MicroRNA	hsa-miR-2861:mirSVR_lowEffct	hsa-miR-2861:mirSVR_nonconserved_lowEffect-0.1-0.5	0.0001447
HEALTHY	KIRP	POS10	MicroRNA	hsa-miR-98-5p:Non-Functional MTI	Non-Functional MTI	0.0001447
HEALTHY	KIRP	POS10	MicroRNA	hsa-miR-1908:mirSVR_lowEffct	hsa-miR-1908:mirSVR_nonconserved_lowEffect-0.1-0.5	0.0001849
HEALTHY	KIRP	POS10	MicroRNA	hsa-miR-1-3p:Functional MTI (Weak)	Functional MTI (Weak)	0.0003318
HEALTHY	KIRP	POS10	MicroRNA	hsa-miR-1229:mirSVR_lowEffct	hsa-miR-1229:mirSVR_nonconserved_lowEffect-0.1-0.5	0.0007858
HEALTHY	KIRP	POS10	MicroRNA	hsa-miR-4264:mirSVR_lowEffct	hsa-miR-4264:mirSVR_nonconserved_lowEffect-0.1-0.5	0.0009203
HEALTHY	KIRP	POS10	Pubmed	23376485	Proteomic analysis of podocyte exosome-enriched fraction from normal human urine.	4.468e-05
HEALTHY	KIRP	POS10	Pubmed	16169070	A human protein-protein interaction network: a resource for annotating the proteome.	0.0001366
HEALTHY	KIRP	POS10	Pubmed	19056867	Large-scale proteomics and phosphoproteomics of urinary exosomes.	0.0005397
HEALTHY	KIRP	POS10	Pubmed	21423176	Analysis of the myosin-II-responsive focal adhesion proteome reveals a role for ?-Pix in negative regulation of focal adhesion maturation.	0.0005397
HEALTHY	KIRP	POS10	Pubmed	15169834	Annexins--unique membrane binding proteins with diverse functions.	0.0005397
HEALTHY	KIRP	POS10	Pubmed	20359522	Ubiquitination and SUMOylation of annexin A1 and helicase activity.	0.0005397
HEALTHY	KIRP	POS10	Pubmed	27451051	Hepatic Overexpression of Annexin A1 and A2 in Thioacetamide-Primed Mice Protects Them Against Acetaminophen-Induced Liver Failure and Death.	0.0005397
HEALTHY	KIRP	POS10	Pubmed	15952572	[Relationship between expression of multidrug-resistant genes in nasopharyngeal carcinoma tissue and sensitivity to chemotherapy].	0.0005397
HEALTHY	KIRP	POS10	Pubmed	23860269	SUMOylation of damaged DNA-binding protein DDB2.	0.0005397
HEALTHY	KIRP	POS10	Pubmed	15944914	Localization of annexins I, II, IV and VII in whole prostate sections from radical prostatectomy patients.	0.0005397
HEALTHY	KIRP	POS10	Pubmed	3013422	Two human 35 kd inhibitors of phospholipase A2 are related to substrates of pp60v-src and of the epidermal growth factor receptor/kinase.	0.0005397
HEALTHY	KIRP	POS10	Pubmed	8634333	Complete structure of the murine p36 (annexin II) gene. Identification of mRNAs for both the murine and the human gene with alternatively spliced 5' noncoding exons.	0.0005397
HEALTHY	KIRP	POS10	Pubmed	15064349	Macrophage surface expression of annexins I and II in the phagocytosis of apoptotic lymphocytes.	0.0005397
HEALTHY	KIRP	POS10	Pubmed	8955167	Partial mediation of glucocorticoid antiproliferative effects by lipocortins.	0.0005397
HEALTHY	KIRP	POS10	Pubmed	22792315	Annexin A1 and A2: roles in retrograde trafficking of Shiga toxin.	0.0005397
HEALTHY	KIRP	POS10	Pubmed	20970165	Down-regulation of annexin A1 and A2 protein expression in intestinal-type sinonasal adenocarcinomas.	0.0005397
HEALTHY	KIRP	POS10	Pubmed	27629719	The Arp2/3 Complex Is Essential for Distinct Stages of Spine Synapse Maturation, Including Synapse Unsilencing.	0.0005397
HEALTHY	KIRP	POS10	Pubmed	28963375	Expression correlates between Annexin A1 and A2 autoantibodies in patients with Behçet's disease.	0.0005397
HEALTHY	KIRP	POS10	Pubmed	23131550	SUMOylation negatively regulates the stability of CHFR tumor suppressor.	0.0005397
HEALTHY	KIRP	POS10	Pubmed	21122411	[Expression of annexin A1 (ANXA1) and A2 (ANXA2) and its significance in benign and malignant lesions of gallbladder].	0.0005397
HEALTHY	KIRP	POS10	Pubmed	19738201	Proteomic analysis of integrin-associated complexes identifies RCC2 as a dual regulator of Rac1 and Arf6.	0.0005397
HEALTHY	KIRC	NEG10	Coexpression	M13283	Liver selective genes	9.421e-09
HEALTHY	KIRC	NEG10	Coexpression	11493696-TableS3	Human Kidney_Takahashi01_77genes	9.421e-09
HEALTHY	KIRC	NEG10	Coexpression	18318837-TableS1	Human MesenchymalStemCells_Yamamoto08_1252genes	6.363e-07
HEALTHY	KIRC	NEG10	Coexpression	M1475	Genes down-regulated in kidney biopsies from patients with acute transplant rejection compared to the biopsies from patients with well functioning kidneys more than 1-year post transplant.	1.141e-05
HEALTHY	KIRC	NEG10	Coexpression	M5934	Genes encoding proteins involved in processing of drugs and other xenobiotics.	2.126e-05
HEALTHY	KIRC	NEG10	Coexpression	19061838-TableS3	Human Viral_Cairo08_588genes	2.807e-05
HEALTHY	KIRC	NEG10	Coexpression	M9911	Genes negatively correlated with recurrence free survival in patients with hepatitis B-related (HBV) hepatocellular carcinoma (HCC).	8.788e-05
HEALTHY	KIRC	NEG10	Coexpression	M1884	Genes up-regulated in vascular smooth muscle cells (VSMC) by MAPK8 (JNK1) [GeneID=5599].	0.0003127
HEALTHY	KIRC	NEG10	Coexpression	M1432	Top genes down-regulated at day 5 of Cre-Lox induced APC [GeneID=324] knockout in the intestine.	0.0006962
HEALTHY	KIRC	NEG10	Coexpression Atlas	kidney	kidney	2.02e-11
HEALTHY	KIRC	NEG10	Coexpression Atlas	gudmap_kidney_adult_JuxtaGlom_Ren1_1000	kidney_adult_JuxtaGlom_Ren1_top-relative-expression-ranked_1000	2.866e-09
HEALTHY	KIRC	NEG10	Coexpression Atlas	gudmap_kidney_adult_JuxtaGlom_Ren1_500	kidney_adult_JuxtaGlom_Ren1_top-relative-expression-ranked_500	2.866e-09
HEALTHY	KIRC	NEG10	Coexpression Atlas	gudmap_kidney_adult_JuxtaGlom_Ren1_k2_1000	kidney_adult_JuxtaGlom_Ren1_k-means-cluster#2_top-relative-expression-ranked_1000	6.933e-09
HEALTHY	KIRC	NEG10	Coexpression Atlas	Tabula Muris Consortium/Tabula Muris Consortium/Tissues and cell class/Kidney	Tabula Muris Consortium/Tabula Muris Consortium/Tissues and cell class/Kidney	4.417e-08
HEALTHY	KIRC	NEG10	Coexpression Atlas	liver	liver	5.405e-08
HEALTHY	KIRC	NEG10	Coexpression Atlas	gudmap_kidney_adult_JuxtaGlom_Ren1_Captopr_k2_1000	kidney_adult_JuxtaGlom_Ren1_Captopr_k-means-cluster#2_top-relative-expression-ranked_1000	8.17e-08
HEALTHY	KIRC	NEG10	Coexpression Atlas	gudmap_kidney_adult_JuxtaGlom_Ren1_200	kidney_adult_JuxtaGlom_Ren1_top-relative-expression-ranked_200	1.408e-07
HEALTHY	KIRC	NEG10	Coexpression Atlas	gudmap_kidney_adult_JuxtaGlom_Ren1_Captopr_1000	kidney_adult_JuxtaGlom_Ren1_Captopr_top-relative-expression-ranked_1000	1.469e-07
HEALTHY	KIRC	NEG10	Coexpression Atlas	gudmap_kidney_adult_RenalCortexMixed_Std_1000	kidney_adult_RenalCortexMixed_Std_top-relative-expression-ranked_1000	4.449e-07
HEALTHY	KIRC	NEG10	Coexpression Atlas	gudmap_kidney_adult_JuxtaGlom_Ren1_Captopr_500	kidney_adult_JuxtaGlom_Ren1_Captopr_top-relative-expression-ranked_500	4.449e-07
HEALTHY	KIRC	NEG10	Coexpression Atlas	gudmap_kidney_adult_RenalCortexMixed_Std_500	kidney_adult_RenalCortexMixed_Std_top-relative-expression-ranked_500	6.178e-07
HEALTHY	KIRC	NEG10	Coexpression Atlas	gudmap_kidney_adult_CortVasc_Tie2_k1_1000	kidney_adult_CortVasc_Tie2_k-means-cluster#1_top-relative-expression-ranked_1000	7.396e-07
HEALTHY	KIRC	NEG10	Coexpression Atlas	gudmap_kidney_adult_RenalCortexMixed_Std_k4_500	kidney_adult_RenalCortexMixed_Std_k-means-cluster#4_top-relative-expression-ranked_500	1.075e-06
HEALTHY	KIRC	NEG10	Coexpression Atlas	BM Top 100 - liver	BM Top 100 - liver	1.084e-06
HEALTHY	KIRC	NEG10	Coexpression Atlas	BM Top 100 - kidney cortex	BM Top 100 - kidney cortex	1.367e-06
HEALTHY	KIRC	NEG10	Coexpression Atlas	Tabula Muris Consortium/Tabula Muris Consortium/Tissues and cell class/Liver	Tabula Muris Consortium/Tabula Muris Consortium/Tissues and cell class/Liver	1.68e-06
HEALTHY	KIRC	NEG10	Coexpression Atlas	gudmap_kidney_adult_JuxtaGlom_Ren1_Captopr_200	kidney_adult_JuxtaGlom_Ren1_Captopr_top-relative-expression-ranked_200	1.68e-06
HEALTHY	KIRC	NEG10	Coexpression Atlas	gudmap_kidney_adult_RenalCortexMixed_Std_200	kidney_adult_RenalCortexMixed_Std_top-relative-expression-ranked_200	1.815e-06
HEALTHY	KIRC	NEG10	Coexpression Atlas	gudmap_kidney_P0_JuxtaGlom_Ren1_k4_1000	kidney_P0_JuxtaGlom_Ren1_k-means-cluster#4_top-relative-expression-ranked_1000	1.948e-06
HEALTHY	KIRC	NEG10	Coexpression Atlas	gudmap_kidney single cell_adult_RenalCortexMixed_Scamp_200	kidney single cell_adult_RenalCortexMixed_StemCellamp_top-relative-expression-ranked_200	1.948e-06
HEALTHY	KIRC	NEG10	Coexpression Atlas	Tabula Muris Consortium/Tabula Muris Consortium/Tissues and cell class/Kidney/kidney collecting duct epithelial cell	Tabula Muris Consortium/Tabula Muris Consortium/Tissues and cell class/Kidney/kidney collecting duct epithelial cell	2.232e-06
HEALTHY	KIRC	NEG10	Coexpression Atlas	gudmap_kidney single cell_adult_RenalCortexMixed_Scamp_1000	kidney single cell_adult_RenalCortexMixed_StemCellamp_top-relative-expression-ranked_1000	3.184e-06
HEALTHY	KIRC	NEG10	Coexpression Atlas	Tabula Muris Consortium/Tabula Muris Consortium/Tissues and cell class/Kidney/epithelial cell of proximal tubule	Tabula Muris Consortium/Tabula Muris Consortium/Tissues and cell class/Kidney/epithelial cell of proximal tubule	4.535e-06
HEALTHY	KIRC	NEG10	Coexpression Atlas	gudmap_developingLowerUrinaryTract_e15.5_ureteral tissue_1000	DevelopingLowerUrinaryTract_e15.5_ureteral tissue_emap-8234_top-relative-expression-ranked_1000	1.159e-05
HEALTHY	KIRC	NEG10	Coexpression Atlas	gudmap_kidney single cell_adult_RenalCortexMixed_Scamp_k1_1000	kidney single cell_adult_RenalCortexMixed_StemCellamp_k-means-cluster#1_top-relative-expression-ranked_1000	1.516e-05
HEALTHY	KIRC	NEG10	Coexpression Atlas	gudmap_kidney_adult_JuxtaGlom_Ren1_Captopr_k4_100	kidney_adult_JuxtaGlom_Ren1_Captopr_k-means-cluster#4_top-relative-expression-ranked_100	1.752e-05
HEALTHY	KIRC	NEG10	Coexpression Atlas	BM Top 100 - kidney medulla	BM Top 100 - kidney medulla	1.992e-05
HEALTHY	KIRC	NEG10	Coexpression Atlas	gudmap_kidney_adult_CortVasc_Tie2_k4_500	kidney_adult_CortVasc_Tie2_k-means-cluster#4_top-relative-expression-ranked_500	1.992e-05
HEALTHY	KIRC	NEG10	Coexpression Atlas	gudmap_kidney_adult_JuxtaGlom_Ren1_Captopr_100	kidney_adult_JuxtaGlom_Ren1_Captopr_top-relative-expression-ranked_100	2.278e-05
HEALTHY	KIRC	NEG10	Coexpression Atlas	gudmap_kidney single cell_adult_RenalCortexMixed_Scamp_k3_200	kidney single cell_adult_RenalCortexMixed_StemCellamp_k-means-cluster#3_top-relative-expression-ranked_200	2.278e-05
HEALTHY	KIRC	NEG10	Coexpression Atlas	gudmap_developingLowerUrinaryTract_e15.5_ureteral tissue_1000_k4	DevelopingLowerUrinaryTract_e15.5_ureteral tissue_emap-8234_k-means-cluster#4_top-relative-expression-ranked_1000	2.525e-05
HEALTHY	KIRC	NEG10	Coexpression Atlas	gudmap_kidney_adult_JuxtaGlom_Ren1_100	kidney_adult_JuxtaGlom_Ren1_top-relative-expression-ranked_100	2.525e-05
HEALTHY	KIRC	NEG10	Coexpression Atlas	gudmap_kidney_P0_JuxtaGlom_Ren1_1000	kidney_P0_JuxtaGlom_Ren1_top-relative-expression-ranked_1000	2.754e-05
HEALTHY	KIRC	NEG10	Coexpression Atlas	gudmap_kidney single cell_adult_RenalCortexMixed_Scamp_k4_500	kidney single cell_adult_RenalCortexMixed_StemCellamp_k-means-cluster#4_top-relative-expression-ranked_500	3.04e-05
HEALTHY	KIRC	NEG10	Coexpression Atlas	Tabula Muris Consortium/Tabula Muris Consortium/Tissues and cell class/Liver/hepatocyte	Tabula Muris Consortium/Tabula Muris Consortium/Tissues and cell class/Liver/hepatocyte	3.439e-05
HEALTHY	KIRC	NEG10	Coexpression Atlas	gudmap_kidney_adult_RenalCortexMixed_Std_k2_1000	kidney_adult_RenalCortexMixed_Std_k-means-cluster#2_top-relative-expression-ranked_1000	4.15e-05
HEALTHY	KIRC	NEG10	Coexpression Atlas	gudmap_developingKidney_e15.5_early proxim tubul_1000	DevelopingKidney_e15.5_early proxim tubul_emap-28005_top-relative-expression-ranked_1000	6.079e-05
HEALTHY	KIRC	NEG10	Coexpression Atlas	gudmap_kidney_e15.5_Podocyte_MafB_1000	kidney_e15.5_Podocyte_MafB_top-relative-expression-ranked_1000	8.414e-05
HEALTHY	KIRC	NEG10	Coexpression Atlas	gudmap_kidney_e15.5_Podocyte_MafB_k4_200	kidney_e15.5_Podocyte_MafB_k-means-cluster#4_top-relative-expression-ranked_200	0.0003964
HEALTHY	KIRC	NEG10	Coexpression Atlas	gudmap_developingKidney_e14.5 whole kidney - wildtype_1000_k5	DevelopingKidney_e14.5 whole kidney - wildtype_emap-6674_k-means-cluster#5_top-relative-expression-ranked_1000	0.0004919
HEALTHY	KIRC	NEG10	Coexpression Atlas	gudmap_kidney_e15.5_Podocyte_MafB_k4_1000	kidney_e15.5_Podocyte_MafB_k-means-cluster#4_top-relative-expression-ranked_1000	0.0005683
HEALTHY	KIRC	NEG10	Coexpression Atlas	gudmap_developingKidney_e15.5_Proximal Tubules_1000_k5	DevelopingKidney_e15.5_Proximal Tubules_emap-28005_k-means-cluster#5_top-relative-expression-ranked_1000	0.0006058
HEALTHY	KIRC	NEG10	Coexpression Atlas	gudmap_developingLowerUrinaryTract_e15.5_ureteral tissue_200	DevelopingLowerUrinaryTract_e15.5_ureteral tissue_emap-8234_top-relative-expression-ranked_200	0.0006058
HEALTHY	KIRC	NEG10	Coexpression Atlas	Mouse Cell Atlas Mouse Regional GI Enterocytes Enterocyte Enterocyte_Subtype_Enterocyte_Ileum_Top_200_Genes	Mouse Cell Atlas Mouse Regional GI Enterocytes Enterocyte Enterocyte_Subtype_Enterocyte_Ileum_Top_200_Genes	0.0006058
HEALTHY	KIRC	NEG10	Coexpression Atlas	gudmap_kidney_adult_JuxtaGlom_Ren1_k1_200	kidney_adult_JuxtaGlom_Ren1_k-means-cluster#1_top-relative-expression-ranked_200	0.0006058
HEALTHY	KIRC	NEG10	Coexpression Atlas	gudmap_kidney_e15.5_Podocyte_MafB_k1_500	kidney_e15.5_Podocyte_MafB_k-means-cluster#1_top-relative-expression-ranked_500	0.0006712
HEALTHY	KIRC	NEG10	Coexpression Atlas	gudmap_developingLowerUrinaryTract_e15.5_ureteral tissue_100	DevelopingLowerUrinaryTract_e15.5_ureteral tissue_emap-8234_top-relative-expression-ranked_100	0.000712
HEALTHY	KIRC	NEG10	Coexpression Atlas	Mouse Cell Atlas Mouse Regional GI Enterocytes Enterocyte Enterocyte_Overall_Top_200_Genes	Mouse Cell Atlas Mouse Regional GI Enterocytes Enterocyte Enterocyte_Overall_Top_200_Genes	0.0007757
HEALTHY	KIRC	NEG10	Coexpression Atlas	gudmap_kidney_adult_CortVasc_Tie2_1000	kidney_adult_CortVasc_Tie2_top-relative-expression-ranked_1000	0.0007757
HEALTHY	KIRC	NEG10	Coexpression Atlas	Sample_Type by Project: Shred 1/TCGA-Colorectal/Colorectal Adenocarcinoma/Rectal Adenocarcinoma/5/0	Sample_Type by Project: Shred 1/TCGA-Colorectal/Colorectal Adenocarcinoma/Rectal Adenocarcinoma/5/0	0.0007757
HEALTHY	KIRC	NEG10	Coexpression Atlas	PCBC_ratio_EB blastocyst_vs_EB amniotic fluid MSC_cfr-2X-p05	EB blastocyst_vs_EB amniotic fluid MSC-Confounder_removed-fold2.0_adjp0.05	0.0007959
HEALTHY	KIRC	NEG10	Computational	M14108 GNF2_HPX	Neighborhood of HPX	1.164e-06
HEALTHY	KIRC	NEG10	Computational	M17558 MODULE_55	Genes in the cancer module 55.	3.721e-05
HEALTHY	KIRC	NEG10	Computational	M14358 MODULE_88	Heart, liver, kidney and pancreas metabolic and xenobiotic response genes.	3.721e-05
HEALTHY	KIRC	NEG10	Computational	M10693 GNF2_GSTM1	Neighborhood of GSTM1	4.295e-05
HEALTHY	KIRC	NEG10	Computational	M10917 GNF2_HPN	Neighborhood of HPN	0.0001103
HEALTHY	KIRC	NEG10	Computational	M17919 GNF2_TST	Neighborhood of TST	0.0004866
HEALTHY	KIRC	NEG10	Computational	M132 GNF2_LCAT	Neighborhood of LCAT	0.0009762
HEALTHY	KIRC	NEG10	Disease	C0020438	Hypercalciuria	9.683e-05
HEALTHY	KIRC	NEG10	Drug	ctd:C029297	vinylidene chloride	7.323e-05
HEALTHY	KIRC	NEG10	Drug	CID000002796	clofibrate	0.0002029
HEALTHY	KIRC	NEG10	Drug	CID000019592	nafenopin	0.0002555
HEALTHY	KIRC	NEG10	Drug	CID000039042	bezafibrate	0.0002555
HEALTHY	KIRC	NEG10	Drug	ctd:D003687	Dehydroepiandrosterone	0.0002555
HEALTHY	KIRC	NEG10	Drug	CID000003003	Betamethasone-d5	0.0002555
HEALTHY	KIRC	NEG10	Drug	ctd:D000431	Ethanol	0.0002555
HEALTHY	KIRC	NEG10	Drug	ctd:C076994	perfluorooctane sulfonic acid	0.0002555
HEALTHY	KIRC	NEG10	Drug	CID000000229	arabinopyranose	0.0002588
HEALTHY	KIRC	NEG10	Drug	ctd:D007654	Ketoconazole	0.0003436
HEALTHY	KIRC	NEG10	Drug	CID000006009	aminopyrine	0.0003436
HEALTHY	KIRC	NEG10	Drug	CID000000076	ITdU	0.0004135
HEALTHY	KIRC	NEG10	Drug	CID000439177	glycogen	0.0004421
HEALTHY	KIRC	NEG10	Drug	CID000000853	thryroxine	0.0004421
HEALTHY	KIRC	NEG10	Drug	CID000071009	6-amino-1-naphthalenesulfonamide	0.0004421
HEALTHY	KIRC	NEG10	Drug	CID000000304	epicholesterol	0.0005245
HEALTHY	KIRC	NEG10	Drug	CID000000970	oxaloacetate	0.0005245
HEALTHY	KIRC	NEG10	Drug	CID000000772	LMWH	0.0006596
HEALTHY	KIRC	NEG10	Drug	CID000003931	sodium linoleate	0.0006856
HEALTHY	KIRC	NEG10	Drug	CID000003303	AC1Q7AUJ	0.0006856
HEALTHY	KIRC	NEG10	Drug	CID000000986	AC1L1AH5	0.0006856
HEALTHY	KIRC	NEG10	Drug	CID000000887	methanol	0.0008625
HEALTHY	KIRC	NEG10	Drug	CID005743034	3,4-dioctylphthalic acid	0.0008625
HEALTHY	KIRC	NEG10	Drug	ctd:D014640	Vancomycin	0.0008625
HEALTHY	KIRC	NEG10	Drug	CID000011266	alpha-hydroxybutyrate	0.0008817
HEALTHY	KIRC	NEG10	Drug	CID000004091	metformin	0.0009267
HEALTHY	KIRC	NEG10	Drug	ctd:C503100	N-(3-chloro-4-morpholin-4-yl) phenyl-N'-hydroxyimido formamide	0.0009292
HEALTHY	KIRC	NEG10	GO: Cellular Component	GO:0045177	apical part of cell	2.459e-05
HEALTHY	KIRC	NEG10	GO: Cellular Component	GO:0016324	apical plasma membrane	2.532e-05
HEALTHY	KIRC	NEG10	MicroRNA	hsa-miR-141:mirSVR_highEffct	hsa-miR-141:mirSVR_conserved_highEffect-0.5	0.0003679
HEALTHY	KIRC	NEG10	Pubmed	23376485	Proteomic analysis of podocyte exosome-enriched fraction from normal human urine.	5.606e-12
HEALTHY	KIRC	NEG10	Pubmed	19056867	Large-scale proteomics and phosphoproteomics of urinary exosomes.	0.0001707
HEALTHY	KIRC	NEG10	Pubmed	20130494	Association of common variants of CYP4A11 and CYP4F2 with stroke in the Han Chinese population.	0.0004012
HEALTHY	KIRC	NEG10	Pubmed	26959478	Interaction Between CYP4F2 rs2108622 and CPY4A11 rs9333025 Variants Is Significantly Correlated with Susceptibility to Ischemic Stroke and 20-Hydroxyeicosatetraenoic Acid Level.	0.0004012
HEALTHY	KIRC	NEG10	Pubmed	21109326	Targeted deletion of liver glucose-6 phosphatase mimics glycogen storage disease type 1a including development of multiple adenomas.	0.0004012
HEALTHY	KIRC	NEG10	Pubmed	18433732	Cytochrome P450 omega hydroxylase (CYP4) function in fatty acid metabolism and metabolic diseases.	0.0004012
HEALTHY	KIRC	NEG10	Pubmed	17033971	Mutations in the tight-junction gene claudin 19 (CLDN19) are associated with renal magnesium wasting, renal failure, and severe ocular involvement.	0.0004012
HEALTHY	KIRC	NEG10	Pubmed	22422540	Familial hypomagnesemia with hypercalciuria and nephrocalcinosis: phenotype-genotype correlation and outcome in 32 patients with CLDN16 or CLDN19 mutations.	0.0004012
HEALTHY	KIRC	NEG10	Pubmed	25353308	Plasma free fatty acid levels influence Zn(2+) -dependent histidine-rich glycoprotein-heparin interactions via an allosteric switch on serum albumin.	0.0004012
HEALTHY	KIRC	NEG10	Pubmed	29484037	A Novel Polymorphism in the Promoter of the	0.0004012
HEALTHY	KIRC	NEG10	Pubmed	9799565	Role of human CYP4F2 in hepatic catabolism of the proinflammatory agent leukotriene B4.	0.0004012
HEALTHY	KIRC	NEG10	Pubmed	18574070	The V433M variant of the CYP4F2 is associated with ischemic stroke in male Swedes beyond its effect on blood pressure.	0.0004012
HEALTHY	KIRC	NEG10	Pubmed	25734770	Cytochrome 4A11 Genetic Polymorphisms Increase Susceptibility to Ischemic Stroke and Associate with Atherothrombotic Events After Stroke in Chinese.	0.0004012
HEALTHY	KIRC	NEG10	Pubmed	18391101	A single nucleotide polymorphism in the CYP4F2 but not CYP4A11 gene is associated with increased 20-HETE excretion and blood pressure.	0.0004012
HEALTHY	KIRC	NEG10	Pubmed	25576358	EpCAM is up-regulated by EGF via ERK1/2 signaling and suppresses human epithelial ovarian cancer cell migration.	0.0004012
HEALTHY	KIRC	NEG10	Pubmed	23596325	In vivo hepatic lipid quantification using MRS at 7 Tesla in a mouse model of glycogen storage disease type 1a.	0.0004012
HEALTHY	KIRC	NEG10	Pubmed	28558013	Downregulation of SIRT1 signaling underlies hepatic autophagy impairment in glycogen storage disease type Ia.	0.0008359
HEALTHY	KIRC	NEG10	Pubmed	22013018	Control of blood glucose in the absence of hepatic glucose production during prolonged fasting in mice: induction of renal and intestinal gluconeogenesis by glucagon.	0.0008359
HEALTHY	KIRC	NEG10	Pubmed	29784585	Inhibition of Glycogen Synthase II with RNAi Prevents Liver Injury in Mouse Models of Glycogen Storage Diseases.	0.0008359
HEALTHY	KIRC	NEG10	Pubmed	25061558	A link between hepatic glucose production and peripheral energy metabolism via hepatokines.	0.0008359
HEALTHY	KIRC	NEG10	Pubmed	19706394	Claudin-16 and claudin-19 interaction is required for their assembly into tight junctions and for renal reabsorption of magnesium.	0.0008359
HEALTHY	KIRC	NEG10	Pubmed	27028054	Increase in urinary markers during the acute phase reflects the degree of chronic tubulointerstitial injury after ischemia-reperfusion renal injury.	0.0008359
HEALTHY	KIRC	NEG10	Pubmed	27631137	The suppression of hepatic glucose production improves metabolism and insulin sensitivity in subcutaneous adipose tissue in mice.	0.0008359
HEALTHY	KIRC	NEG10	ToppCell Atlas	MouseAtlasFACS Mouse Multiple tissue Adult epithelial Subtype kidney tubule cell	MouseAtlasFACS Mouse Multiple tissue Adult epithelial Subtype kidney tubule cell	3.465e-08
HEALTHY	KIRC	NEG10	ToppCell Atlas	MouseAtlasFACS Mouse Multiple tissue Adult mesenchymal Subtype fibroblast of Kidney	MouseAtlasFACS Mouse Multiple tissue Adult mesenchymal Subtype fibroblast of Kidney	1.03e-05
HEALTHY	KIRC	NEG10	ToppCell Atlas	MouseAtlas Mouse Multiple Adult epithelial Subtype Kidney_tubule cell	MouseAtlas Mouse Multiple Adult epithelial Subtype Kidney_tubule cell	3.072e-05
HEALTHY	KIRC	NEG10	ToppCell Atlas	MouseAtlasFACS Mouse Multiple tissue Adult liver Subtype hepatocyte of Liver	MouseAtlasFACS Mouse Multiple tissue Adult liver Subtype hepatocyte of Liver	4.223e-05
HEALTHY	KIRC	POS10	Coexpression	M5937	Genes encoding proteins involved in glycolysis and gluconeogenesis.	8.649e-10
HEALTHY	KIRC	POS10	Coexpression	M4971	Genes down-regulated in comparison of plasmacytoid dendritic cells (DC) from influenza vaccinee at day 7 post-vaccination versus myeloid DCs at day 7 post-vaccination.	1.396e-08
HEALTHY	KIRC	POS10	Coexpression	M1496	Genes up-regulated in normal fibroblasts under hypoxia conditions.	1.396e-08
HEALTHY	KIRC	POS10	Coexpression	17295094-GeneList	Human Breast_VandenEynden07_269genes-hypoxia_angiogenesis	1.194e-07
HEALTHY	KIRC	POS10	Coexpression	M5891	Genes up-regulated in response to low oxygen levels (hypoxia).	1.833e-07
HEALTHY	KIRC	POS10	Coexpression	M12490	Genes up-regulated in uveal melanoma: class 2 vs class 1 tumors.	1.833e-07
HEALTHY	KIRC	POS10	Coexpression	M4196	Genes up-regulated in PC3 cells (prostate cancer) after knockdown of EZH2 [GeneID=2146] by RNAi.	5.86e-07
HEALTHY	KIRC	POS10	Coexpression	M2469	Genes induced under hypoxia independently of KDM3A [GeneID=55818] in RCC4 cells (renal carcinoma) expressing VHL [GeneID=7428].	1.031e-06
HEALTHY	KIRC	POS10	Coexpression	17724462-TableS2	Human StemCell_Nuytten08_2072genes	1.378e-06
HEALTHY	KIRC	POS10	Coexpression	M5924	Genes up-regulated through activation of mTORC1 complex.	2.128e-06
HEALTHY	KIRC	POS10	Coexpression	M4962	Genes down-regulated in comparison of B cells from influenza vaccinee at day 7 post-vaccination versus myeloid dendritic cells (mDC) at day 7 post-vaccination.	2.128e-06
HEALTHY	KIRC	POS10	Coexpression	M5242	Genes down-regulated in comparison of macrophages exposed to L. donovani versus macrophages exposed to M. tuberculosis.	2.128e-06
HEALTHY	KIRC	POS10	Coexpression	M4952	Genes down-regulated in comparison of plasmacytoid dendritic cells (DC) versus myeloid DCs.	2.128e-06
HEALTHY	KIRC	POS10	Coexpression	16024625-SuppTable2a	Human Colon_Craene05_185genes	2.128e-06
HEALTHY	KIRC	POS10	Coexpression	16237459-TableS2	Mouse Lung_Kasper05_71genes	4.373e-06
HEALTHY	KIRC	POS10	Coexpression	M14072	Genes regulated by hypoxia, based on literature searches.	7.901e-06
HEALTHY	KIRC	POS10	Coexpression	19036130-TableS1a	Mouse Viral_Mendoza-Villanueva08_1830genes	7.901e-06
HEALTHY	KIRC	POS10	Coexpression	M8144	Genes up-regulated in HL-60 cells (acute promyelocytic leukemia, APL) after treatment with the aminopeptidase inhibitor tosedostat (CHR-2797) [PubChem=15547703] for 6 h.	7.901e-06
HEALTHY	KIRC	POS10	Coexpression	15220918-TableS1a	Human Viral_Wang04_1482genes	1.099e-05
HEALTHY	KIRC	POS10	Coexpression	20087356-TableS5	Human Breast_Buffa10_51genes_Hypoxia	1.103e-05
HEALTHY	KIRC	POS10	Coexpression	M7363	Genes up-regulated in MCF7 cells (breast cancer) under hypoxia conditions.	1.177e-05
HEALTHY	KIRC	POS10	Coexpression	17069664-SuppTable3	Human Breast_Nuyten06_123genes_hypoxia	1.217e-05
HEALTHY	KIRC	POS10	Coexpression	M5681	Genes up-regulated in apoptotic tissues (neuroepithelium) after MDM4 [GeneID=4194] knockout.	1.31e-05
HEALTHY	KIRC	POS10	Coexpression	M6189	Genes down-regulated in MCF7 cells (breast cancer) after knockdown of both HIF1A and HIF2A [GeneID=3091;2034] by RNAi.	1.33e-05
HEALTHY	KIRC	POS10	Coexpression	M19848	Genes up-regulated in epidermis after to UVB irradiation.	2.257e-05
HEALTHY	KIRC	POS10	Coexpression	18757322-TableS1	Human Breast_Creighton08_2154genes	2.257e-05
HEALTHY	KIRC	POS10	Coexpression	M9821	Genes up-regulated in CD40L and IL-2 IL-4 IL-5 stimulated at day 3 B cell IRF4-KO versus CD40L and IL-2 IL-4 IL-5 stimulated at day 3 B cell wildtype.	2.257e-05
HEALTHY	KIRC	POS10	Coexpression	M3105	Genes down-regulated in comparison of naive T cells versus effector memory T cells.	2.257e-05
HEALTHY	KIRC	POS10	Coexpression	M9568	Genes up-regulated in KLRG1 low [GeneID=10219] CD8 T effector cells during infection: ID2 [GeneID=10219] knockout versus BCL2L11 [GeneID=10018] knockout.	2.257e-05
HEALTHY	KIRC	POS10	Coexpression	M3610	Genes down-regulated in comparison of CD8 T cells at 0 h versus those at 72 h after stimulation with IL12.	2.257e-05
HEALTHY	KIRC	POS10	Coexpression	M3613	Genes down-regulated in comparison of CD8 T cells at 0 h versus those at 72 h after stimulation with antigen-B7-1.	2.257e-05
HEALTHY	KIRC	POS10	Coexpression	M8982	Genes down-regulated in CD4 [GeneID=920] T cells over-expressing FOXP3 [GeneID=50943] and PPARg1 form of PPARG [GeneID=5468]: untreated versus pioglitazone [PubChem=4829].	2.257e-05
HEALTHY	KIRC	POS10	Coexpression	M9197	Genes up-regulated in MCF7 cells (breast cancer) treated with hypoxia mimetic DMOG [PubChem=3080614].	3.657e-05
HEALTHY	KIRC	POS10	Coexpression	M17915	Genes up-regulated in HL-60 cells (acute promyelocytic leukemia, APL) after treatment with the aminopeptidase inhibitor tosedostat (CHR-2797) [PubChem=15547703] for 24 h.	4.512e-05
HEALTHY	KIRC	POS10	Coexpression	17483317-TableS5	Mouse Bone_Boylan07_823genes	5.649e-05
HEALTHY	KIRC	POS10	Coexpression	M1317	Genes up-regulated in SEND cells (skin endothelium) at hypoxia after knockdown of ELK3 [GeneID=2004] and HIF1A [GeneID=3091] by RNAi.	5.649e-05
HEALTHY	KIRC	POS10	Coexpression	19843711-TableS2	Human Kidney_Sallustio10_2134genes_CompleteListAnalysis	6.55e-05
HEALTHY	KIRC	POS10	Coexpression	M2345	Genes in the hypoxia signature, based on analysis of 11 neuroblastoma cell lines in hypoxia and normal oxygen conditions.	6.867e-05
HEALTHY	KIRC	POS10	Coexpression	19843711-TableS1	Human Kidney_Sallustio10_2134genes_DiscriminatedARPCsFromRPTEC/MSC	6.914e-05
HEALTHY	KIRC	POS10	Coexpression	M80	Genes up-regulated in TC71 and EWS502 cells (Ewing's sarcoma) by EWSR1-FLI1 [GeneID=2130;2314] as inferred from RNAi knockdown of this fusion protein.	9.884e-05
HEALTHY	KIRC	POS10	Coexpression	M12299	Genes that are transcriptionally regulated by HIF1A [GeneID=3091].	9.884e-05
HEALTHY	KIRC	POS10	Coexpression	15906272-Table4	Mouse StemCell_Greijer05_45genes_UpRegulatedbyHypoxia	9.884e-05
HEALTHY	KIRC	POS10	Coexpression	15906272-Table1	Mouse StemCell_Greijer05_45genes_UpRegulatedunderHypoxia	9.884e-05
HEALTHY	KIRC	POS10	Coexpression	15520196-SuppTable4	Human Breast_Bae04_98genes_BRCA1_down	0.0001081
HEALTHY	KIRC	POS10	Coexpression	M2513	Genes down-regulated in MCF7 cells (breast cancer) after knockdown of HIF1A [GeneID=3091] by RNAi.	0.0001249
HEALTHY	KIRC	POS10	Coexpression	M2413	Genes regulated in MCF7 cells (breast cancer) by expression of the truncated (611-CTF) form of ERBB2 [GeneID=2064] at 60 h time point.	0.0001339
HEALTHY	KIRC	POS10	Coexpression	M11033	Hypoxia response genes up-regulated in both astrocytes and HeLa cell line.	0.00017
HEALTHY	KIRC	POS10	Coexpression	M7631	Genes up-regulated in CD8 T cells: naïve versus 2' memory.	0.00017
HEALTHY	KIRC	POS10	Coexpression	M2371	Genes down-regulated by VHL [GeneID=7428] and re-expressed under hypoxia conditions in renal carcinoma cells.	0.0002179
HEALTHY	KIRC	POS10	Coexpression	M19622	Genes up-regulated in HK-2 cells kidney tubular epithelium) under hypoxia and down-regulated on re-oxygenation.	0.0002179
HEALTHY	KIRC	POS10	Coexpression	M3077	Genes down-regulated in comparison of healthy CD4 [GeneID=920] T cells versus healthy CD19 [GeneID=920] B cells.	0.0002179
HEALTHY	KIRC	POS10	Coexpression	M4005	Genes up-regulated in comparison of dendritic cells (DC) stimulated with LPS (TLR4 agonist) at 12 h versus DC cells stimulated with CpG DNA (TLR9 agonist) at 12 h.	0.0002179
HEALTHY	KIRC	POS10	Coexpression	M3119	Genes down-regulated in comparison of naive T cells versus memory T cells.	0.0002179
HEALTHY	KIRC	POS10	Coexpression	M8972	Genes up-regulated in CD4 [GeneID=920] T cells treated with pioglitazone [PubChem=4829] and over-expressing: FOXP3 [GeneID=50943] and PPARg1 isoform of PPARG [GeneID=5468] versus FOXP3 [GeneID=50943].	0.0002179
HEALTHY	KIRC	POS10	Coexpression	M8027	Genes down-regulated in macrophages (12h): rosiglitazone [PubChem=77999] and IL4 [GeneID=3565] versus IL4 [GeneID=3565].	0.0002179
HEALTHY	KIRC	POS10	Coexpression	M2930	Genes down-regulated in skin after injection of Trypanosoma cruzi (strain Y): wildtype (129S1) versus IFNAR1 [GeneID=3454] knockout.	0.0002179
HEALTHY	KIRC	POS10	Coexpression	M9598	Genes up-regulated in T conv: peripheral lymph nodes versus thymic CD24 high [GeneID=100133941].	0.0002179
HEALTHY	KIRC	POS10	Coexpression	M9846	Genes down-regulated in CD40L and IL-2 IL-4 IL-5 stimulated at day 3 B cell IRF4high versus CD40L and IL-2 IL-4 IL-5 stimulated at day 3 B cell IRF4intermediate.	0.0002179
HEALTHY	KIRC	POS10	Coexpression	M4938	Genes down-regulated in comparison of B cells versus monocytes.	0.0002179
HEALTHY	KIRC	POS10	Coexpression	M5913	Genes up-regulated in response to IFNG [GeneID=3458].	0.0002179
HEALTHY	KIRC	POS10	Coexpression	M3237	Genes down-regulated in comparison of memory CD4 [GeneID=920] T cells treated with retinoic acid (tretinoin) [PubChem=444795] versus untreated memory CD4 [GeneID=920] T cells.	0.0002179
HEALTHY	KIRC	POS10	Coexpression	M4963	Genes up-regulated in comparison of monocytes from influenza vaccinee at day 7 post-vaccination versus plasmacytoid dendritic cells (mDC) at day 7 post-vaccination.	0.0002179
HEALTHY	KIRC	POS10	Coexpression	M9595	Genes down-regulated in thymic T conv: CD24 high [GeneID=100133941] versus CD24 low [GeneID=100133941].	0.0002179
HEALTHY	KIRC	POS10	Coexpression	M3013	Genes down-regulated in comparison of naive versus effector CD8 T cells at the peak expansion phase (day8 after LCMV-Armstrong infection).	0.0002179
HEALTHY	KIRC	POS10	Coexpression	M5932	Genes defining inflammatory response.	0.0002179
HEALTHY	KIRC	POS10	Coexpression	M8308	Genes up-regulated in naïve T cells: CD4 [GeneID=920] versus Va24- NKT.	0.0002179
HEALTHY	KIRC	POS10	Coexpression	M9033	Genes up-regulated in macrophages with knockout of HDAC3 [GeneID=8841]: untreated versus LPS.	0.0002179
HEALTHY	KIRC	POS10	Coexpression	M9570	Genes down-regulated in T reg from: peripheral lymph nodes versus thymic precursors.	0.0002179
HEALTHY	KIRC	POS10	Coexpression	16417408-Figure4	Human Breast_Chi06_123genes	0.0002179
HEALTHY	KIRC	POS10	Coexpression	M9192	Genes down-regulated in luminal-like breast cancer cell lines compared to the mesenchymal-like ones.	0.000244
HEALTHY	KIRC	POS10	Coexpression	M2298	Genes up-regulated in 9.5 days post coitus (dpc) embryos with COMMD1 [GeneID=150684] knockout compared to normal 8.5 dpc and 9.5 dpc embryos.	0.0002563
HEALTHY	KIRC	POS10	Coexpression	15171711-Table1	Human Breast_Cicatiello04_344genes	0.0002816
HEALTHY	KIRC	POS10	Coexpression	M18635	Genes down-regulated in APL (acute promyeolocytic leukemia) blasts expressing PML-RARA fusion [GeneID=5371;5914] compared to normal promyeloblasts.	0.000394
HEALTHY	KIRC	POS10	Coexpression	M1570	Genes up-regulated in non-apoptotic tissues (fetal liver) after MDM4 [GeneID=4194] knockout.	0.0004209
HEALTHY	KIRC	POS10	Coexpression	20165955-Table2	Human Liver_Simon10_81genes	0.0004234
HEALTHY	KIRC	POS10	Coexpression	16288205-GeneTable3	Human Breast_Charafe-Jauffret06_1309genes	0.000534
HEALTHY	KIRC	POS10	Coexpression	17683608-TableS3	Mouse StemCell_Ulloa-Montoya07_800genes	0.000534
HEALTHY	KIRC	POS10	Coexpression	16542501-SuppTable3	Human Colon_Graudens06_863genes	0.0005915
HEALTHY	KIRC	POS10	Coexpression	M2133	Genes up-regulated by hypoxia in TRAMP-C cells (prostatic cancer).	0.0005933
HEALTHY	KIRC	POS10	Coexpression	M9221	Genes up-regulated in primary fibroblast culture after treatment with interferon alpha for 6 h.	0.0007011
HEALTHY	KIRC	POS10	Coexpression	M2255	Genes commonly up-regulated in UET-13 cells (mesenchymal progenitor) by expression of EWSR1 [GeneID=2130] fusions with ETS transcription factors FLI1 and ERG [GeneID=2313 ,2078].	0.0008157
HEALTHY	KIRC	POS10	Coexpression	11493696-TableS2	Human Kidney_Takahashi01_32genes	0.0008541
HEALTHY	KIRC	POS10	Coexpression	M2129	Genes up-regulated in confluent IMR90 cells (fibroblast) after knockdown of RB1 [GeneID=5925] by RNAi.	0.0009353
HEALTHY	KIRC	POS10	Coexpression	16024625-Table1	Human Colon_Craene05_85genes	0.0009353
HEALTHY	KIRC	POS10	Coexpression	12406872-Table4	Human Lymphoma_Martinez-Climent03_431genes	0.0009434
HEALTHY	KIRC	POS10	Coexpression Atlas	gudmap_kidney_e15.5_SmlBldVes_Tie2_1000	kidney_e15.5_SmlBldVes_Tie2_top-relative-expression-ranked_1000	1.479e-07
HEALTHY	KIRC	POS10	Coexpression Atlas	gudmap_RNAseq_e15.5_Endothelial_2500	gudmap_RNAseq_e15.5_Endothelial_2500	2.298e-07
HEALTHY	KIRC	POS10	Coexpression Atlas	DevelopingKidney_e15.5_Endothelial cells_emap-29977_1000	DevelopingKidney_e15.5_Endothelial cells_emap-29977_top-relative-expression-ranked_1000	3.266e-06
HEALTHY	KIRC	POS10	Coexpression Atlas	gudmap_kidney_e15.5_SmlBldVes_Tie2_500	kidney_e15.5_SmlBldVes_Tie2_top-relative-expression-ranked_500	7.665e-06
HEALTHY	KIRC	POS10	Coexpression Atlas	DevelopingKidney_e15.5_Endothelial cells_emap-29977_k5_1000	DevelopingKidney_e15.5_Endothelial cells_emap-29977_k-means-cluster#5_top-relative-expression-ranked_1000	8.984e-06
HEALTHY	KIRC	POS10	Coexpression Atlas	gudmap_RNAseq_p2_Glomerlular Endothelial_2500	gudmap_RNAseq_p2_Glomerlular Endothelial_2500	1.005e-05
HEALTHY	KIRC	POS10	Coexpression Atlas	PCBC_ratio_PulmonMicrovasc_vs_SC_cfr-2X-p05	Pulmonary Microvascular_vs_Pluripotent Stem Cells-Confounder_removed-fold2.0_adjp0.05	1.531e-05
HEALTHY	KIRC	POS10	Coexpression Atlas	PCBC_ratio_PulmonMicrovasc_vs_SC_2X-p05	Pulmonary Microvascular_vs_Pluripotent Stem Cells-fold2.0_adjp0.05	2.537e-05
HEALTHY	KIRC	POS10	Coexpression Atlas	mendel_RNAseq_e18.5_Urothelium_Krt5CreRFP_2500	mendel_RNAseq_e18.5_Urothelium_Krt5CreRFP_2500	4.918e-05
HEALTHY	KIRC	POS10	Coexpression Atlas	gudmap_developingKidney_e15.5_Endothelial cells_1000_k1	DevelopingKidney_e15.5_Endothelial cells_emap-29965_k-means-cluster#1_top-relative-expression-ranked_1000	5.431e-05
HEALTHY	KIRC	POS10	Coexpression Atlas	PCBC_ratio_CardioEndothel_vs_SC_cfr-2X-p05	Cardiovascular Endothelial Cells_vs_Pluripotent Stem Cells-Confounder_removed-fold2.0_adjp0.05	8.215e-05
HEALTHY	KIRC	POS10	Coexpression Atlas	gudmap_developingKidney_e15.5_Endothelial cells_1000	DevelopingKidney_e15.5_Endothelial cells_emap-29965_top-relative-expression-ranked_1000	8.215e-05
HEALTHY	KIRC	POS10	Coexpression Atlas	gudmap_dev gonad_e11.5_F_ReproVasc_Flk_1000	dev gonad_e11.5_F_ReproVasc_Flk_top-relative-expression-ranked_1000	0.000153
HEALTHY	KIRC	POS10	Coexpression Atlas	ratio_SC_vs_ECTO_2500_K5	ratio_StemCell_vs_induced-Ectoderm_top-relative-expression-ranked_2500_k-means-cluster#5	0.0001687
HEALTHY	KIRC	POS10	Coexpression Atlas	gudmap_RNAseq_e11.5_Ureteric_bud_2500	gudmap_RNAseq_e11.5_Ureteric_bud_2500	0.0001725
HEALTHY	KIRC	POS10	Coexpression Atlas	gudmap_dev gonad_e12.5_M_gudmap_devVasTestis_Flk_1000	dev gonad_e12.5_M_DevVasTestis_Flk_top-relative-expression-ranked_1000	0.0001725
HEALTHY	KIRC	POS10	Coexpression Atlas	gudmap_kidney_adult_RenMedVasc_Tie2_1000	kidney_adult_RenMedVasc_Tie2_top-relative-expression-ranked_1000	0.0001725
HEALTHY	KIRC	POS10	Coexpression Atlas	gudmap_dev gonad_e12.5_M_gudmap_devVasTestis_Flk_k4_1000	dev gonad_e12.5_M_DevVasTestis_Flk_k-means-cluster#4_top-relative-expression-ranked_1000	0.0001769
HEALTHY	KIRC	POS10	Coexpression Atlas	Sample_Type by Project: Shred 1/TCGA-Stomach/Stomach Adenocarcinoma/Stomach Adenocarcinoma - Diffuse/5/2	Sample_Type by Project: Shred 1/TCGA-Stomach/Stomach Adenocarcinoma/Stomach Adenocarcinoma - Diffuse/5/2	0.0002036
HEALTHY	KIRC	POS10	Coexpression Atlas	PCBC_ratio_CardiacMyocyte_vs_SC_cfr-2X-p05	Cardiac Myocyte Cells_vs_Pluripotent Stem Cells-Confounder_removed-fold2.0_adjp0.05	0.0002343
HEALTHY	KIRC	POS10	Coexpression Atlas	GSM791119_500	Stem Cells, SC.GMP.BM, Lineage- sca1- ckithi CD34+ FcgRhi, Bone marrow, avg-3	0.0002343
HEALTHY	KIRC	POS10	Coexpression Atlas	gudmap_kidney_e15.5_SmlBldVes_Tie2_k4_1000	kidney_e15.5_SmlBldVes_Tie2_k-means-cluster#4_top-relative-expression-ranked_1000	0.0002593
HEALTHY	KIRC	POS10	Coexpression Atlas	gudmap_kidney_adult_RenMedVasc_Tie2_500	kidney_adult_RenMedVasc_Tie2_top-relative-expression-ranked_500	0.000261
HEALTHY	KIRC	POS10	Coexpression Atlas	gudmap_RNAseq_p2_CD2APMEISWT_2500	gudmap_RNAseq_p2_CD2APMEISWT_2500	0.0002911
HEALTHY	KIRC	POS10	Coexpression Atlas	JC_hmvEC_2500_K1	JC_hmvEC_top-relative-expression-ranked_2500_k-means-cluster#1	0.0003014
HEALTHY	KIRC	POS10	Coexpression Atlas	Tabula Muris Consortium/Tabula Muris Consortium/Tissues and cell class/Marrow/megakaryocyte-erythroid progenitor cell	Tabula Muris Consortium/Tabula Muris Consortium/Tissues and cell class/Marrow/megakaryocyte-erythroid progenitor cell	0.0003014
HEALTHY	KIRC	POS10	Coexpression Atlas	gudmap_kidney_adult_RenCorpuscGlomer_500	kidney_adult_RenCorpuscGlomer_top-relative-expression-ranked_500	0.000307
HEALTHY	KIRC	POS10	Coexpression Atlas	gudmap_RNAseq_e15.5_Endothelial_2500_K1	gudmap_RNAseq_e15.5_Endothelial_2500_K1	0.000307
HEALTHY	KIRC	POS10	Coexpression Atlas	PCBC_ratio_MESO-30 blastocyst_vs_MESO-30 amniotic fluid MSC_cfr-2X-p05	MESO-30 blastocyst_vs_MESO-30 amniotic fluid MSC-Confounder_removed-fold2.0_adjp0.05	0.000307
HEALTHY	KIRC	POS10	Coexpression Atlas	gudmap_RNAseq_e15.5_Podocytes_2500	gudmap_RNAseq_e15.5_Podocytes_2500	0.000307
HEALTHY	KIRC	POS10	Coexpression Atlas	gudmap_dev gonad_e13.5_F_gudmap_devVascOvary_Flk_1000	dev gonad_e13.5_F_DevVascOvary_Flk_top-relative-expression-ranked_1000	0.0006005
HEALTHY	KIRC	POS10	Coexpression Atlas	ratio_SC_vs_ECTO_1000_K3	ratio_StemCell_vs_induced-Ectoderm_top-relative-expression-ranked_1000_k-means-cluster#3	0.0007963
HEALTHY	KIRC	POS10	Coexpression Atlas	gudmap_kidney_adult_RenCorpuscGlomer_1000	kidney_adult_RenCorpuscGlomer_top-relative-expression-ranked_1000	0.0009123
HEALTHY	KIRC	POS10	Disease	C0700095	Central neuroblastoma	0.0008319
HEALTHY	KIRC	POS10	Disease	C0027819	Neuroblastoma	0.0008319
HEALTHY	KIRC	POS10	Disease	C0280100	solid tumor	0.0008418
HEALTHY	KIRC	POS10	Drug	ctd:D005472	Fluorouracil	3.296e-07
HEALTHY	KIRC	POS10	Drug	ctd:C022838	nickel chloride	3.296e-07
HEALTHY	KIRC	POS10	Drug	ctd:C089730	rosiglitazone	2.037e-06
HEALTHY	KIRC	POS10	Drug	ctd:D015655	1-Methyl-4-phenylpyridinium	3.004e-05
HEALTHY	KIRC	POS10	Drug	CID000000603	allulose 6-phosphate	8.75e-05
HEALTHY	KIRC	POS10	Drug	CID000000724	3-phosphoglycerate	0.0002336
HEALTHY	KIRC	POS10	Drug	ctd:C057693	troglitazone	0.0003794
HEALTHY	KIRC	POS10	GO: Biological Process	GO:0009628	response to abiotic stimulus	4.174e-06
HEALTHY	KIRC	POS10	GO: Biological Process	GO:0001666	response to hypoxia	4.174e-06
HEALTHY	KIRC	POS10	GO: Biological Process	GO:0036293	response to decreased oxygen levels	4.174e-06
HEALTHY	KIRC	POS10	GO: Biological Process	GO:0070482	response to oxygen levels	5.125e-06
HEALTHY	KIRC	POS10	GO: Biological Process	GO:0006915	apoptotic process	0.0001281
HEALTHY	KIRC	POS10	GO: Biological Process	GO:0042981	regulation of apoptotic process	0.0001281
HEALTHY	KIRC	POS10	GO: Biological Process	GO:0012501	programmed cell death	0.0001281
HEALTHY	KIRC	POS10	GO: Biological Process	GO:0043067	regulation of programmed cell death	0.0001281
HEALTHY	KIRC	POS10	GO: Biological Process	GO:0010941	regulation of cell death	0.0002587
HEALTHY	KIRC	POS10	GO: Biological Process	GO:0032880	regulation of protein localization	0.0002587
HEALTHY	KIRC	POS10	GO: Biological Process	GO:0006096	glycolytic process	0.0002587
HEALTHY	KIRC	POS10	GO: Biological Process	GO:0006007	glucose catabolic process	0.0002587
HEALTHY	KIRC	POS10	GO: Biological Process	GO:0006757	ATP generation from ADP	0.0002587
HEALTHY	KIRC	POS10	GO: Biological Process	GO:0006732	coenzyme metabolic process	0.000262
HEALTHY	KIRC	POS10	GO: Biological Process	GO:0046031	ADP metabolic process	0.0003642
HEALTHY	KIRC	POS10	GO: Biological Process	GO:0097191	extrinsic apoptotic signaling pathway	0.0003642
HEALTHY	KIRC	POS10	GO: Biological Process	GO:0097190	apoptotic signaling pathway	0.0003642
HEALTHY	KIRC	POS10	GO: Biological Process	GO:0006165	nucleoside diphosphate phosphorylation	0.0005128
HEALTHY	KIRC	POS10	GO: Biological Process	GO:0006734	NADH metabolic process	0.0005128
HEALTHY	KIRC	POS10	GO: Biological Process	GO:0034097	response to cytokine	0.0005128
HEALTHY	KIRC	POS10	GO: Biological Process	GO:0009135	purine nucleoside diphosphate metabolic process	0.0005597
HEALTHY	KIRC	POS10	GO: Biological Process	GO:0009179	purine ribonucleoside diphosphate metabolic process	0.0005597
HEALTHY	KIRC	POS10	GO: Biological Process	GO:0046939	nucleotide phosphorylation	0.0005597
HEALTHY	KIRC	POS10	GO: Biological Process	GO:0002274	myeloid leukocyte activation	0.0005597
HEALTHY	KIRC	POS10	GO: Biological Process	GO:0038190	VEGF-activated neuropilin signaling pathway	0.0005597
HEALTHY	KIRC	POS10	GO: Biological Process	GO:0038189	neuropilin signaling pathway	0.0005597
HEALTHY	KIRC	POS10	GO: Biological Process	GO:1902336	positive regulation of retinal ganglion cell axon guidance	0.0005597
HEALTHY	KIRC	POS10	GO: Biological Process	GO:0009185	ribonucleoside diphosphate metabolic process	0.0005597
HEALTHY	KIRC	POS10	GO: Biological Process	GO:0044093	positive regulation of molecular function	0.0005597
HEALTHY	KIRC	POS10	GO: Biological Process	GO:0051186	cofactor metabolic process	0.0005597
HEALTHY	KIRC	POS10	GO: Biological Process	GO:0070201	regulation of establishment of protein localization	0.0006988
HEALTHY	KIRC	POS10	GO: Biological Process	GO:0006090	pyruvate metabolic process	0.0006988
HEALTHY	KIRC	POS10	GO: Biological Process	GO:0019320	hexose catabolic process	0.0007541
HEALTHY	KIRC	POS10	GO: Biological Process	GO:0002682	regulation of immune system process	0.0007595
HEALTHY	KIRC	POS10	GO: Biological Process	GO:0051049	regulation of transport	0.0008079
HEALTHY	KIRC	POS10	GO: Biological Process	GO:0042592	homeostatic process	0.0009387
HEALTHY	KIRC	POS10	GO: Cellular Component	GO:0009986	cell surface	0.0001602
HEALTHY	KIRC	POS10	GO: Molecular Function	GO:0042802	identical protein binding	3.168e-06
HEALTHY	KIRC	POS10	MicroRNA	hsa-miR-593:mirSVR_lowEffct	hsa-miR-593:mirSVR_nonconserved_lowEffect-0.1-0.5	1.752e-09
HEALTHY	KIRC	POS10	MicroRNA	hsa-miR-505*:mirSVR_lowEffct	hsa-miR-505*:mirSVR_nonconserved_lowEffect-0.1-0.5	3.019e-09
HEALTHY	KIRC	POS10	MicroRNA	hsa-miR-3176:mirSVR_lowEffct	hsa-miR-3176:mirSVR_nonconserved_lowEffect-0.1-0.5	1.225e-05
HEALTHY	KIRC	POS10	MicroRNA	hsa-miR-92a-3p:Functional MTI (Weak)	Functional MTI (Weak)	1.225e-05
HEALTHY	KIRC	POS10	MicroRNA	hsa-miR-4288:mirSVR_lowEffct	hsa-miR-4288:mirSVR_nonconserved_lowEffect-0.1-0.5	2.241e-05
HEALTHY	KIRC	POS10	MicroRNA	hsa-miR-4298:mirSVR_lowEffct	hsa-miR-4298:mirSVR_nonconserved_lowEffect-0.1-0.5	4.362e-05
HEALTHY	KIRC	POS10	MicroRNA	hsa-miR-1202:mirSVR_lowEffct	hsa-miR-1202:mirSVR_nonconserved_lowEffect-0.1-0.5	4.402e-05
HEALTHY	KIRC	POS10	MicroRNA	hsa-miR-593*:mirSVR_lowEffct	hsa-miR-593*:mirSVR_nonconserved_lowEffect-0.1-0.5	4.944e-05
HEALTHY	KIRC	POS10	MicroRNA	hsa-miR-2114:mirSVR_lowEffct	hsa-miR-2114:mirSVR_nonconserved_lowEffect-0.1-0.5	6.317e-05
HEALTHY	KIRC	POS10	MicroRNA	hsa-miR-15b:mirSVR_highEffct	hsa-miR-15b:mirSVR_conserved_highEffect-0.5	7.339e-05
HEALTHY	KIRC	POS10	MicroRNA	hsa-miR-4259:mirSVR_lowEffct	hsa-miR-4259:mirSVR_nonconserved_lowEffect-0.1-0.5	7.339e-05
HEALTHY	KIRC	POS10	MicroRNA	hsa-miR-4254:mirSVR_lowEffct	hsa-miR-4254:mirSVR_nonconserved_lowEffect-0.1-0.5	7.339e-05
HEALTHY	KIRC	POS10	MicroRNA	hsa-miR-194*:mirSVR_lowEffct	hsa-miR-194*:mirSVR_nonconserved_lowEffect-0.1-0.5	7.339e-05
HEALTHY	KIRC	POS10	MicroRNA	hsa-miR-4302:mirSVR_lowEffct	hsa-miR-4302:mirSVR_nonconserved_lowEffect-0.1-0.5	7.339e-05
HEALTHY	KIRC	POS10	MicroRNA	hsa-miR-4296:mirSVR_highEffct	hsa-miR-4296:mirSVR_nonconserved_highEffect-0.5	7.339e-05
HEALTHY	KIRC	POS10	MicroRNA	hsa-miR-34a-5p:Functional MTI (Weak)	Functional MTI (Weak)	7.339e-05
HEALTHY	KIRC	POS10	MicroRNA	hsa-miR-4265:mirSVR_highEffct	hsa-miR-4265:mirSVR_nonconserved_highEffect-0.5	7.339e-05
HEALTHY	KIRC	POS10	MicroRNA	hsa-miR-1302:mirSVR_lowEffct	hsa-miR-1302:mirSVR_nonconserved_lowEffect-0.1-0.5	7.402e-05
HEALTHY	KIRC	POS10	MicroRNA	hsa-miR-186-5p:Functional MTI	Functional MTI	7.687e-05
HEALTHY	KIRC	POS10	MicroRNA	hsa-miR-4322:mirSVR_highEffct	hsa-miR-4322:mirSVR_nonconserved_highEffect-0.5	8.244e-05
HEALTHY	KIRC	POS10	MicroRNA	hsa-miR-153:mirSVR_lowEffct	hsa-miR-153:mirSVR_conserved_lowEffect-0.1-0.5	9.893e-05
HEALTHY	KIRC	POS10	MicroRNA	hsa-miR-3170:mirSVR_lowEffct	hsa-miR-3170:mirSVR_nonconserved_lowEffect-0.1-0.5	0.0001073
HEALTHY	KIRC	POS10	MicroRNA	hsa-miR-1289:mirSVR_lowEffct	hsa-miR-1289:mirSVR_nonconserved_lowEffect-0.1-0.5	0.0001389
HEALTHY	KIRC	POS10	MicroRNA	hsa-miR-1265:mirSVR_lowEffct	hsa-miR-1265:mirSVR_nonconserved_lowEffect-0.1-0.5	0.0001389
HEALTHY	KIRC	POS10	MicroRNA	hsa-miR-382:mirSVR_lowEffct	hsa-miR-382:mirSVR_conserved_lowEffect-0.1-0.5	0.0001561
HEALTHY	KIRC	POS10	MicroRNA	hsa-miR-668:mirSVR_lowEffct	hsa-miR-668:mirSVR_nonconserved_lowEffect-0.1-0.5	0.0001883
HEALTHY	KIRC	POS10	MicroRNA	hsa-miR-200c:mirSVR_highEffct	hsa-miR-200c:mirSVR_conserved_highEffect-0.5	0.0001998
HEALTHY	KIRC	POS10	MicroRNA	hsa-miR-320a:Functional MTI	Functional MTI	0.0001998
HEALTHY	KIRC	POS10	MicroRNA	hsa-miR-301a:mirSVR_lowEffct	hsa-miR-301a:mirSVR_conserved_lowEffect-0.1-0.5	0.0001998
HEALTHY	KIRC	POS10	MicroRNA	hsa-miR-497:mirSVR_highEffct	hsa-miR-497:mirSVR_conserved_highEffect-0.5	0.0002187
HEALTHY	KIRC	POS10	MicroRNA	hsa-miR-18a*:mirSVR_lowEffct	hsa-miR-18a*:mirSVR_nonconserved_lowEffect-0.1-0.5	0.0002238
HEALTHY	KIRC	POS10	MicroRNA	hsa-miR-26b-5p:Functional MTI (Weak)	Functional MTI (Weak)	0.0002238
HEALTHY	KIRC	POS10	MicroRNA	hsa-miR-221*:mirSVR_lowEffct	hsa-miR-221*:mirSVR_nonconserved_lowEffect-0.1-0.5	0.0002238
HEALTHY	KIRC	POS10	MicroRNA	hsa-miR-3184:mirSVR_lowEffct	hsa-miR-3184:mirSVR_nonconserved_lowEffect-0.1-0.5	0.0002287
HEALTHY	KIRC	POS10	MicroRNA	hsa-miR-338-3p:mirSVR_lowEffct	hsa-miR-338-3p:mirSVR_conserved_lowEffect-0.1-0.5	0.0002424
HEALTHY	KIRC	POS10	MicroRNA	hsa-miR-2115:mirSVR_lowEffct	hsa-miR-2115:mirSVR_nonconserved_lowEffect-0.1-0.5	0.0002424
HEALTHY	KIRC	POS10	MicroRNA	hsa-miR-498:mirSVR_highEffct	hsa-miR-498:mirSVR_nonconserved_highEffect-0.5	0.0002443
HEALTHY	KIRC	POS10	MicroRNA	hsa-miR-612:mirSVR_highEffct	hsa-miR-612:mirSVR_nonconserved_highEffect-0.5	0.0002443
HEALTHY	KIRC	POS10	MicroRNA	hsa-miR-182:mirSVR_lowEffct	hsa-miR-182:mirSVR_conserved_lowEffect-0.1-0.5	0.0002445
HEALTHY	KIRC	POS10	MicroRNA	hsa-miR-1261:mirSVR_highEffct	hsa-miR-1261:mirSVR_nonconserved_highEffect-0.5	0.0002445
HEALTHY	KIRC	POS10	MicroRNA	hsa-miR-124-3p:Functional MTI (Weak)	Functional MTI (Weak)	0.0002445
HEALTHY	KIRC	POS10	MicroRNA	hsa-miR-15a:mirSVR_highEffct	hsa-miR-15a:mirSVR_conserved_highEffect-0.5	0.0002562
HEALTHY	KIRC	POS10	MicroRNA	hsa-miR-424:mirSVR_highEffct	hsa-miR-424:mirSVR_conserved_highEffect-0.5	0.0002904
HEALTHY	KIRC	POS10	MicroRNA	hsa-miR-1911*:mirSVR_lowEffct	hsa-miR-1911*:mirSVR_nonconserved_lowEffect-0.1-0.5	0.0003629
HEALTHY	KIRC	POS10	MicroRNA	hsa-miR-328:mirSVR_highEffct	hsa-miR-328:mirSVR_conserved_highEffect-0.5	0.0003973
HEALTHY	KIRC	POS10	MicroRNA	hsa-miR-1259:mirSVR_highEffct	hsa-miR-1259:mirSVR_nonconserved_highEffect-0.5	0.0004753
HEALTHY	KIRC	POS10	MicroRNA	hsa-miR-1228:mirSVR_lowEffct	hsa-miR-1228:mirSVR_nonconserved_lowEffect-0.1-0.5	0.0004807
HEALTHY	KIRC	POS10	MicroRNA	hsa-miR-3164:mirSVR_lowEffct	hsa-miR-3164:mirSVR_nonconserved_lowEffect-0.1-0.5	0.0004807
HEALTHY	KIRC	POS10	MicroRNA	hsa-miR-190b:mirSVR_lowEffct	hsa-miR-190b:mirSVR_conserved_lowEffect-0.1-0.5	0.0005101
HEALTHY	KIRC	POS10	MicroRNA	hsa-miR-632:mirSVR_lowEffct	hsa-miR-632:mirSVR_nonconserved_lowEffect-0.1-0.5	0.0005434
HEALTHY	KIRC	POS10	MicroRNA	hsa-miR-361-5p:mirSVR_lowEffct	hsa-miR-361-5p:mirSVR_conserved_lowEffect-0.1-0.5	0.0005516
HEALTHY	KIRC	POS10	MicroRNA	hsa-miR-662:mirSVR_lowEffct	hsa-miR-662:mirSVR_nonconserved_lowEffect-0.1-0.5	0.0005709
HEALTHY	KIRC	POS10	MicroRNA	hsa-miR-1294:mirSVR_lowEffct	hsa-miR-1294:mirSVR_nonconserved_lowEffect-0.1-0.5	0.0005709
HEALTHY	KIRC	POS10	MicroRNA	hsa-miR-4327:mirSVR_lowEffct	hsa-miR-4327:mirSVR_nonconserved_lowEffect-0.1-0.5	0.0005709
HEALTHY	KIRC	POS10	MicroRNA	hsa-miR-940:mirSVR_highEffct	hsa-miR-940:mirSVR_nonconserved_highEffect-0.5	0.0005925
HEALTHY	KIRC	POS10	MicroRNA	hsa-miR-720:mirSVR_lowEffct	hsa-miR-720:mirSVR_nonconserved_lowEffect-0.1-0.5	0.0006296
HEALTHY	KIRC	POS10	MicroRNA	hsa-miR-367*:mirSVR_lowEffct	hsa-miR-367*:mirSVR_nonconserved_lowEffect-0.1-0.5	0.0006446
HEALTHY	KIRC	POS10	MicroRNA	hsa-miR-3116:mirSVR_lowEffct	hsa-miR-3116:mirSVR_nonconserved_lowEffect-0.1-0.5	0.0006446
HEALTHY	KIRC	POS10	MicroRNA	hsa-miR-675-5p:Functional MTI	Functional MTI	0.0006498
HEALTHY	KIRC	POS10	MicroRNA	hsa-miR-130b:mirSVR_lowEffct	hsa-miR-130b:mirSVR_conserved_lowEffect-0.1-0.5	0.0006666
HEALTHY	KIRC	POS10	MicroRNA	hsa-miR-4304:mirSVR_lowEffct	hsa-miR-4304:mirSVR_nonconserved_lowEffect-0.1-0.5	0.0006666
HEALTHY	KIRC	POS10	MicroRNA	hsa-miR-4524b-3p:Functional MTI (Weak)	Functional MTI (Weak)	0.000758
HEALTHY	KIRC	POS10	MicroRNA	hsa-miR-193b-3p:Functional MTI	Functional MTI	0.0007909
HEALTHY	KIRC	POS10	MicroRNA	hsa-miR-32:mirSVR_lowEffct	hsa-miR-32:mirSVR_conserved_lowEffect-0.1-0.5	0.0008013
HEALTHY	KIRC	POS10	MicroRNA	hsa-miR-301b:mirSVR_lowEffct	hsa-miR-301b:mirSVR_conserved_lowEffect-0.1-0.5	0.0008079
HEALTHY	KIRC	POS10	MicroRNA	hsa-miR-875-3p:mirSVR_highEffct	hsa-miR-875-3p:mirSVR_nonconserved_highEffect-0.5	0.0008671
HEALTHY	KIRC	POS10	MicroRNA	hsa-miR-25-3p:Functional MTI	Functional MTI	0.0008916
HEALTHY	KIRC	POS10	MicroRNA	hsa-miR-1285:mirSVR_highEffct	hsa-miR-1285:mirSVR_nonconserved_highEffect-0.5	0.0009335
HEALTHY	KIRC	POS10	MicroRNA	hsa-miR-615-3p:Functional MTI	Functional MTI	0.0009335
HEALTHY	KIRC	POS10	MicroRNA	hsa-miR-342-3p:mirSVR_lowEffct	hsa-miR-342-3p:mirSVR_conserved_lowEffect-0.1-0.5	0.0009533
HEALTHY	KIRC	POS10	MicroRNA	hsa-miR-659:mirSVR_lowEffct	hsa-miR-659:mirSVR_nonconserved_lowEffect-0.1-0.5	0.0009542
HEALTHY	KIRC	POS10	MicroRNA	hsa-miR-4276:mirSVR_lowEffct	hsa-miR-4276:mirSVR_nonconserved_lowEffect-0.1-0.5	0.0009553
HEALTHY	KIRC	POS10	MicroRNA	hsa-miR-627:mirSVR_highEffct	hsa-miR-627:mirSVR_nonconserved_highEffect-0.5	0.0009566
HEALTHY	KIRC	POS10	MicroRNA	hsa-miR-15a*:mirSVR_lowEffct	hsa-miR-15a*:mirSVR_nonconserved_lowEffect-0.1-0.5	0.0009914
HEALTHY	KIRC	POS10	MicroRNA	hsa-miR-575:mirSVR_lowEffct	hsa-miR-575:mirSVR_nonconserved_lowEffect-0.1-0.5	0.0009914
HEALTHY	KIRC	POS10	MicroRNA	hsa-miR-1-3p:Functional MTI (Weak)	Functional MTI (Weak)	0.0009914
HEALTHY	KIRC	POS10	MicroRNA	hsa-miR-378*:mirSVR_lowEffct	hsa-miR-378*:mirSVR_nonconserved_lowEffect-0.1-0.5	0.0009914
HEALTHY	KIRC	POS10	MicroRNA	hsa-miR-1914:mirSVR_lowEffct	hsa-miR-1914:mirSVR_nonconserved_lowEffect-0.1-0.5	0.0009914
HEALTHY	KIRC	POS10	Pathway	138045	HIF-1-alpha transcription factor network	0.0009109
HEALTHY	KIRC	POS10	Pubmed	20185832	Hearts of hypoxia-inducible factor prolyl 4-hydroxylase-2 hypomorphic mice show protection against acute ischemia-reperfusion injury.	1.373e-05
HEALTHY	KIRC	POS10	Pubmed	26416771	Maternal bile acid transporter deficiency promotes neonatal demise.	6.477e-05
HEALTHY	KIRC	POS10	Pubmed	20458337	MHC class II-associated proteins in B-cell exosomes and potential functional implications for exosome biogenesis.	0.0001151
HEALTHY	KIRC	POS10	Pubmed	20926767	Late-gestational systemic hypoxia leads to a similar early gene response in mouse placenta and developing brain.	0.0004928
HEALTHY	KIRC	POS10	Pubmed	27732581	Fetal liver endothelium regulates the seeding of tissue-resident macrophages.	0.0004928
HEALTHY	KIRC	POS10	Pubmed	8125298	Oligo-capping: a simple method to replace the cap structure of eukaryotic mRNAs with oligoribonucleotides.	0.0004928
HEALTHY	KIRC	POS10	Pubmed	28245920	Spatiotemporal Analysis of a Glycolytic Activity Gradient Linked to Mouse Embryo Mesoderm Development.	0.0004928
HEALTHY	KIRC	POS10	Pubmed	28378742	Fancd2 in vivo interaction network reveals a non-canonical role in mitochondrial function.	0.0004944
HEALTHY	KIRC	POS10	Pubmed	24711643	Identifying biological pathways that underlie primordial short stature using network analysis.	0.0004944
HEALTHY	KIRC	POS10	Pubmed	22863883	A high-throughput approach for measuring temporal changes in the interactome.	0.0004944
HEALTHY	KIRC	POS10	Pubmed	25958091	Heterozygous expression of the oncogenic Pik3ca(H1047R) mutation during murine development results in fatal embryonic and extraembryonic defects.	0.0004944
HEALTHY	KIRC	POS10	Pubmed	28452633	Post-spinal cord injury astrocyte-mediated functional recovery in rats after intraspinal injection of the recombinant adenoviral vectors Ad5-VEGF and Ad5-ANG.	0.0004944
HEALTHY	KIRC	POS10	Pubmed	19175293	Neuropilin-1/GIPC1 signaling regulates alpha5beta1 integrin traffic and function in endothelial cells.	0.0004944
HEALTHY	KIRC	POS10	Pubmed	24401755	High lactate dehydrogenase 5 expression correlates with high tumoral and stromal vascular endothelial growth factor expression in gastric cancer.	0.0004944
HEALTHY	KIRC	POS10	Pubmed	21897119	Overexpression of VEGF189 in breast cancer cells induces apoptosis via NRP1 under stress conditions.	0.0004944
HEALTHY	KIRC	POS10	Pubmed	28851877	VEGF amplifies transcription through ETS1 acetylation to enable angiogenesis.	0.0004944
HEALTHY	KIRC	POS10	Pubmed	15075209	Mechanisms of caspase-1 activation by P2X7 receptor-mediated K+ release.	0.0004944
HEALTHY	KIRC	POS10	Pubmed	11847008	Blood levels of angiogenin and vascular endothelial growth factor are elevated in myelodysplastic syndromes and in acute myeloid leukemia.	0.0004944
HEALTHY	KIRC	POS10	Pubmed	16937522	Increased expression of angiogenin in gastric carcinoma in correlation with tumor angiogenesis and proliferation.	0.0004944
HEALTHY	KIRC	POS10	Pubmed	23398358	Peritumoral brain edema in angiomatous supratentorial meningiomas: an investigation of the vascular endothelial growth factor A pathway.	0.0004944
HEALTHY	KIRC	POS10	Pubmed	25889301	Vascular endothelial growth factor is an autocrine growth factor, signaling through neuropilin-1 in non-small cell lung cancer.	0.0004944
HEALTHY	KIRC	POS10	Pubmed	20072992	Inhibition of neuropilin-1 by RNA-interference and its angiostatic potential in the treatment of hepatocellular carcinoma.	0.0004944
HEALTHY	KIRC	POS10	Pubmed	22012397	A vascular niche and a VEGF-Nrp1 loop regulate the initiation and stemness of skin tumours.	0.0004944
HEALTHY	KIRC	POS10	Pubmed	26877262	Neuropilin 1 Receptor Is Up-Regulated in Dysplastic Epithelium and Oral Squamous Cell Carcinoma.	0.0004944
HEALTHY	KIRC	POS10	Pubmed	14514674	Neuropilin-1-mediated vascular permeability factor/vascular endothelial growth factor-dependent endothelial cell migration.	0.0004944
HEALTHY	KIRC	POS10	Pubmed	20137109	[Expression of angiogenin-2 and VEGF in acute leukemia and its significance].	0.0004944
HEALTHY	KIRC	POS10	Pubmed	25864912	Expression of angiopoietin-like protein 4 at the fracture site: Regulation by hypoxia and osteoblastic differentiation.	0.0004944
HEALTHY	KIRC	POS10	Pubmed	26708340	Placental NRP1 and VEGF expression in pre-eclamptic women and in a homocysteine-treated mouse model of pre-eclampsia.	0.0004944
HEALTHY	KIRC	POS10	Pubmed	9529250	Neuropilin-1 is expressed by endothelial and tumor cells as an isoform-specific receptor for vascular endothelial growth factor.	0.0004944
HEALTHY	KIRC	POS10	Pubmed	18523309	A key role for redox signaling in rapid P2X7 receptor-induced IL-1 beta processing in human monocytes.	0.0004944
HEALTHY	KIRC	POS10	Pubmed	19706683	VEGF and inhibitors of TGFbeta type-I receptor kinase synergistically promote blood-vessel formation by inducing alpha5-integrin expression.	0.0004944
HEALTHY	KIRC	POS10	Pubmed	22694909	Hypoxia-induced up-regulation of angiogenin, besides VEGF, is related to progression of oral cancer.	0.0004944
HEALTHY	KIRC	POS10	Pubmed	19270265	HTLV-1 uses HSPG and neuropilin-1 for entry by molecular mimicry of VEGF165.	0.0004944
HEALTHY	KIRC	POS10	Pubmed	16107693	Vascular endothelial growth factor induces branching morphogenesis/tubulogenesis in renal epithelial cells in a neuropilin-dependent fashion.	0.0004944
HEALTHY	KIRC	POS10	Pubmed	22318724	Structural basis for selective vascular endothelial growth factor-A (VEGF-A) binding to neuropilin-1.	0.0004944
HEALTHY	KIRC	POS10	Pubmed	17113198	Absence of angiogenic genes modification in Italian ALS patients.	0.0004944
HEALTHY	KIRC	POS10	Pubmed	24218483	NLRP1 is an inflammasome sensor for Toxoplasma gondii.	0.0004944
HEALTHY	KIRC	POS10	Pubmed	18231921	Neuropilin-1 in acute myeloid leukemia: expression and role in proliferation and migration of leukemia cells.	0.0004944
HEALTHY	KIRC	POS10	Pubmed	20363638	Sugar-based peptidomimetics as potential inhibitors of the vascular endothelium growth factor binding to neuropilin-1.	0.0004944
HEALTHY	KIRC	POS10	Pubmed	29179185	VEGF-A/Neuropilin 1 Pathway Confers Cancer Stemness via Activating Wnt/?-Catenin Axis in Breast Cancer Cells.	0.0004944
HEALTHY	KIRC	POS10	Pubmed	26804163	VEGF-A acts via neuropilin-1 to enhance epidermal cancer stem cell survival and formation of aggressive and highly vascularized tumors.	0.0004944
HEALTHY	KIRC	POS10	Pubmed	17491021	Differential requirement of P2X7 receptor and intracellular K+ for caspase-1 activation induced by intracellular and extracellular bacteria.	0.0004944
HEALTHY	KIRC	POS10	Pubmed	14593238	Vascular endothelial growth factor and angiogenin levels during fetal development and in maternal diabetes.	0.0004944
HEALTHY	KIRC	POS10	Pubmed	22627768	PV-1 is recognized by the PAL-E antibody and forms complexes with NRP-1.	0.0004944
HEALTHY	KIRC	POS10	Pubmed	10706669	Cutting edge: the Ets1 transcription factor is required for the development of NK T cells in mice.	0.0004944
HEALTHY	KIRC	POS10	Pubmed	27068564	Autoantibodies against TYMS and PDLIM1 proteins detected as circulatory signatures in Indian breast cancer patients.	0.0004944
HEALTHY	KIRC	POS10	Pubmed	28262664	Motor neurons control blood vessel patterning in the developing spinal cord.	0.0005324
HEALTHY	KIRC	POS10	Pubmed	19738201	Proteomic analysis of integrin-associated complexes identifies RCC2 as a dual regulator of Rac1 and Arf6.	0.00062
HEALTHY	KIRC	POS10	Pubmed	21044950	Genome-wide YFP fluorescence complementation screen identifies new regulators for telomere signaling in human cells.	0.0007652
HEALTHY	KIRC	POS10	Pubmed	18300426	Role of the neuropilin ligands VEGF164 and SEMA3A in neuronal and vascular patterning in the mouse.	0.0007652
HEALTHY	KIRC	POS10	Pubmed	26091541	NLRP3 Inflammasome Is Expressed and Functional in Mouse Brain Microglia but Not in Astrocytes.	0.0007652
HEALTHY	KIRC	POS10	Pubmed	26060214	Extracellular ATP protects against sepsis through macrophage P2X7 purinergic receptors by enhancing intracellular bacterial killing.	0.0007652
HEALTHY	KIRC	POS10	Pubmed	18728224	Enhanced angiogenesis in obesity and in response to PPARgamma activators through adipocyte VEGF and ANGPTL4 production.	0.0007652
HEALTHY	KIRC	POS10	Pubmed	26877061	Neutrophil P2X7 receptors mediate NLRP3 inflammasome-dependent IL-1? secretion in response to ATP.	0.0007652
HEALTHY	KIRC	POS10	Pubmed	17222790	Blocking neuropilin-1 function has an additive effect with anti-VEGF to inhibit tumor growth.	0.0007652
HEALTHY	KIRC	POS10	Pubmed	19474288	Intra-amniotic infection upregulates decidual cell vascular endothelial growth factor (VEGF) and neuropilin-1 and -2 expression: implications for infection-related preterm birth.	0.0007652
HEALTHY	KIRC	POS10	Pubmed	18471880	Signal regulatory protein alpha negatively regulates both TLR3 and cytoplasmic pathways in type I interferon induction.	0.0007652
HEALTHY	KIRC	POS10	Pubmed	17575273	Neuropilin-1 binds to VEGF121 and regulates endothelial cell migration and sprouting.	0.0007652
HEALTHY	KIRC	POS10	Pubmed	16301672	Inhibitory effects of chloride on the activation of caspase-1, IL-1beta secretion, and cytolysis by the P2X7 receptor.	0.0007652
HEALTHY	KIRC	POS10	Pubmed	16511555	Genetics of susceptibility to leishmaniasis in mice: four novel loci and functional heterogeneity of gene effects.	0.0007652
HEALTHY	KIRC	POS10	Pubmed	25837251	Velcro engineering of high affinity CD47 ectodomain as signal regulatory protein ? (SIRP?) antagonists that enhance antibody-dependent cellular phagocytosis.	0.0007652
HEALTHY	KIRC	POS10	Pubmed	14672622	Hexokinase II and VEGF expression in liver tumors: correlation with hypoxia-inducible factor 1 alpha and its significance.	0.0007652
HEALTHY	KIRC	POS10	Pubmed	16490744	Hypoxic conditions stimulate the production of angiogenin and vascular endothelial growth factor by human renal proximal tubular epithelial cells in culture.	0.0007652
HEALTHY	KIRC	POS10	Pubmed	25077433	SOX2 is a cancer-specific regulator of tumour initiating potential in cutaneous squamous cell carcinoma.	0.0007652
HEALTHY	KIRC	POS10	Pubmed	26805761	VEGF/NRP-1axis promotes progression of breast cancer via enhancement of epithelial-mesenchymal transition and activation of NF-?B and ?-catenin.	0.0007652
HEALTHY	KIRC	POS10	Pubmed	16423422	A peptide competing with VEGF165 binding on neuropilin-1 mediates targeting of a chlorin-type photosensitizer and potentiates its photodynamic activity in human endothelial cells.	0.0007652
HEALTHY	KIRC	POS10	Pubmed	17237405	Combined TLR/CD40 stimulation mediates potent cellular immunity by regulating dendritic cell expression of CD70 in vivo.	0.0007652
HEALTHY	KIRC	POS10	Pubmed	16648151	Expression and regulation of vascular endothelial growth factor ligands and receptors during menstruation and post-menstrual repair of human endometrium.	0.0007652
HEALTHY	KIRC	POS10	Pubmed	19036703	Cooperation between integrin alpha5 and tetraspan TM4SF5 regulates VEGF-mediated angiogenic activity.	0.0007652
HEALTHY	KIRC	POS10	Pubmed	23795287	Photoreceptor avascular privilege is shielded by soluble VEGF receptor-1.	0.0007652
HEALTHY	KIRC	POS10	Pubmed	26761211	Hypoxia-inducible factor 1 upregulation of both VEGF and ANGPTL4 is required to promote the angiogenic phenotype in uveal melanoma.	0.0007652
HEALTHY	KIRC	POS10	Pubmed	21179282	Engagement of toll-like receptor 3 induces vascular endothelial growth factor and interleukin-8 in human rheumatoid synovial fibroblasts.	0.0007652
HEALTHY	KIRC	POS10	Pubmed	21730794	Gene expression of vascular endothelial growth factor A, thymidylate synthase, and tissue inhibitor of metalloproteinase 3 in prediction of response to bevacizumab treatment in colorectal cancer patients.	0.0007652
HEALTHY	KIRC	POS10	Pubmed	21876188	Identification of a de novo thymidylate biosynthesis pathway in mammalian mitochondria.	0.0007652
HEALTHY	KIRC	POS10	Pubmed	28510725	IFITM3, TLR3, and CD55 Gene SNPs and Cumulative Genetic Risks for Severe Outcomes in Chinese Patients With H7N9/H1N1pdm09 Influenza.	0.0007652
HEALTHY	KIRC	POS10	Pubmed	18325345	Distinct heparin binding sites on VEGF165 and its receptors revealed by their interaction with a non sulfated glycoaminoglycan (NaPaC).	0.0007652
HEALTHY	KIRC	POS10	Pubmed	10705382	Differential expression of VEGF isoforms and VEGF(164)-specific receptor neuropilin-1 in the mouse uterus suggests a role for VEGF(164) in vascular permeability and angiogenesis during implantation.	0.0007652
HEALTHY	KIRC	POS10	Pubmed	16513643	Characterization of a bicyclic peptide neuropilin-1 (NP-1) antagonist (EG3287) reveals importance of vascular endothelial growth factor exon 8 for NP-1 binding and role of NP-1 in KDR signaling.	0.0007652
HEALTHY	KIRC	POS10	Pubmed	28636974	SEMA3A partially reverses VEGF effects through binding to neuropilin-1.	0.0007652
HEALTHY	KIRC	POS10	Pubmed	24641672	Heparin binding VEGF isoforms attenuate hyperoxic embryonic lung growth retardation via a FLK1-neuropilin-1-PKC dependent pathway.	0.0007652
HEALTHY	KIRC	POS10	Pubmed	11986311	Neuropilin-1 binds vascular endothelial growth factor 165, placenta growth factor-2, and heparin via its b1b2 domain.	0.0007652
HEALTHY	KIRC	POS10	Pubmed	11342617	Differential regulation of Th1 and Th2 functions of NKT cells by CD28 and CD40 costimulatory pathways.	0.0007652
HEALTHY	KIRC	POS10	Pubmed	15920019	Neuropilin-1 regulates vascular endothelial growth factor-mediated endothelial permeability.	0.0007652
HEALTHY	KIRC	POS10	Pubmed	22864531	Response of VEGF to activation of viral receptors and TNF? in human mesangial cells.	0.0007652
HEALTHY	KIRC	POS10	Pubmed	18284215	VEGF-A165 induces human aortic smooth muscle cell migration by activating neuropilin-1-VEGFR1-PI3K axis.	0.0007652
HEALTHY	KIRC	POS10	Pubmed	16763549	Glycosaminoglycan modification of neuropilin-1 modulates VEGFR2 signaling.	0.0007652
HEALTHY	KIRC	POS10	Pubmed	23145112	Mechanism of selective VEGF-A binding by neuropilin-1 reveals a basis for specific ligand inhibition.	0.0007652
HEALTHY	KIRC	POS10	Pubmed	15126502	Anti-chemorepulsive effects of vascular endothelial growth factor and placental growth factor-2 in dorsal root ganglion neurons are mediated via neuropilin-1 and cyclooxygenase-derived prostanoid production.	0.0007652
HEALTHY	KIRC	POS10	Pubmed	23959876	Hypoxic retinal Muller cells promote vascular permeability by HIF-1-dependent up-regulation of angiopoietin-like 4.	0.0007652
HEALTHY	KIRC	POS10	Pubmed	18554416	Identification of transcripts with enriched expression in the developing and adult pancreas.	0.0009676
HEALTHY	KICH	NEG10	Coexpression	M1475	Genes down-regulated in kidney biopsies from patients with acute transplant rejection compared to the biopsies from patients with well functioning kidneys more than 1-year post transplant.	2.072e-11
HEALTHY	KICH	NEG10	Coexpression	M5934	Genes encoding proteins involved in processing of drugs and other xenobiotics.	3.686e-10
HEALTHY	KICH	NEG10	Coexpression	M9911	Genes negatively correlated with recurrence free survival in patients with hepatitis B-related (HBV) hepatocellular carcinoma (HCC).	3.082e-07
HEALTHY	KICH	NEG10	Coexpression	11493696-TableS3	Human Kidney_Takahashi01_77genes	1.906e-06
HEALTHY	KICH	NEG10	Coexpression	M1432	Top genes down-regulated at day 5 of Cre-Lox induced APC [GeneID=324] knockout in the intestine.	3.28e-05
HEALTHY	KICH	NEG10	Coexpression	M13283	Liver selective genes	0.0003543
HEALTHY	KICH	NEG10	Coexpression	18318837-TableS1	Human MesenchymalStemCells_Yamamoto08_1252genes	0.0004121
HEALTHY	KICH	NEG10	Coexpression	17205517-Top100GoodPrognosisGenes	Human Breast_O'Brien07_Top100GoodPrognosisGenes	0.0004121
HEALTHY	KICH	NEG10	Coexpression	M16932	Top 200 marker genes down-regulated in the 'proliferation' subclass of hepatocellular carcinoma (HCC); characterized by increased proliferation, high levels of serum AFP [GeneID=174], and chromosomal instability.	0.0006575
HEALTHY	KICH	NEG10	Coexpression	M6145	Genes highly expressed in hepatocellular carcinoma with good survival.	0.0007166
HEALTHY	KICH	NEG10	Coexpression	M5949	Genes encoding components of peroxisome.	0.000727
HEALTHY	KICH	NEG10	Coexpression	M5948	Genes involve in metabolism of bile acids and salts.	0.0009604
HEALTHY	KICH	NEG10	Coexpression Atlas	kidney	kidney	2.733e-21
HEALTHY	KICH	NEG10	Coexpression Atlas	gudmap_kidney_adult_JuxtaGlom_Ren1_1000	kidney_adult_JuxtaGlom_Ren1_top-relative-expression-ranked_1000	1.775e-16
HEALTHY	KICH	NEG10	Coexpression Atlas	gudmap_kidney_adult_JuxtaGlom_Ren1_500	kidney_adult_JuxtaGlom_Ren1_top-relative-expression-ranked_500	3.486e-15
HEALTHY	KICH	NEG10	Coexpression Atlas	gudmap_kidney_adult_RenalCortexMixed_Std_500	kidney_adult_RenalCortexMixed_Std_top-relative-expression-ranked_500	6.94e-15
HEALTHY	KICH	NEG10	Coexpression Atlas	gudmap_kidney_adult_JuxtaGlom_Ren1_Captopr_k2_1000	kidney_adult_JuxtaGlom_Ren1_Captopr_k-means-cluster#2_top-relative-expression-ranked_1000	1.071e-14
HEALTHY	KICH	NEG10	Coexpression Atlas	gudmap_kidney_adult_CortVasc_Tie2_k1_1000	kidney_adult_CortVasc_Tie2_k-means-cluster#1_top-relative-expression-ranked_1000	4.153e-14
HEALTHY	KICH	NEG10	Coexpression Atlas	gudmap_kidney_adult_JuxtaGlom_Ren1_Captopr_500	kidney_adult_JuxtaGlom_Ren1_Captopr_top-relative-expression-ranked_500	5.501e-14
HEALTHY	KICH	NEG10	Coexpression Atlas	gudmap_kidney_adult_RenalCortexMixed_Std_k4_500	kidney_adult_RenalCortexMixed_Std_k-means-cluster#4_top-relative-expression-ranked_500	5.501e-14
HEALTHY	KICH	NEG10	Coexpression Atlas	gudmap_kidney_adult_CortVasc_Tie2_1000	kidney_adult_CortVasc_Tie2_top-relative-expression-ranked_1000	1.007e-12
HEALTHY	KICH	NEG10	Coexpression Atlas	gudmap_kidney_adult_RenalCortexMixed_Std_1000	kidney_adult_RenalCortexMixed_Std_top-relative-expression-ranked_1000	1.245e-12
HEALTHY	KICH	NEG10	Coexpression Atlas	Tabula Muris Consortium/Tabula Muris Consortium/Tissues and cell class/Kidney/epithelial cell of proximal tubule	Tabula Muris Consortium/Tabula Muris Consortium/Tissues and cell class/Kidney/epithelial cell of proximal tubule	1.302e-12
HEALTHY	KICH	NEG10	Coexpression Atlas	gudmap_kidney_adult_JuxtaGlom_Ren1_k2_1000	kidney_adult_JuxtaGlom_Ren1_k-means-cluster#2_top-relative-expression-ranked_1000	1.457e-12
HEALTHY	KICH	NEG10	Coexpression Atlas	gudmap_kidney_adult_CortVasc_Tie2_k4_500	kidney_adult_CortVasc_Tie2_k-means-cluster#4_top-relative-expression-ranked_500	2.361e-12
HEALTHY	KICH	NEG10	Coexpression Atlas	gudmap_kidney_adult_JuxtaGlom_Ren1_Captopr_1000	kidney_adult_JuxtaGlom_Ren1_Captopr_top-relative-expression-ranked_1000	2.625e-12
HEALTHY	KICH	NEG10	Coexpression Atlas	gudmap_kidney_adult_RenalCortexMixed_Std_k2_1000	kidney_adult_RenalCortexMixed_Std_k-means-cluster#2_top-relative-expression-ranked_1000	3.344e-12
HEALTHY	KICH	NEG10	Coexpression Atlas	gudmap_kidney_adult_JuxtaGlom_Ren1_200	kidney_adult_JuxtaGlom_Ren1_top-relative-expression-ranked_200	7.065e-12
HEALTHY	KICH	NEG10	Coexpression Atlas	gudmap_kidney_adult_JuxtaGlom_Ren1_100	kidney_adult_JuxtaGlom_Ren1_top-relative-expression-ranked_100	1.536e-11
HEALTHY	KICH	NEG10	Coexpression Atlas	gudmap_kidney_adult_CortVasc_Tie2_500	kidney_adult_CortVasc_Tie2_top-relative-expression-ranked_500	2.168e-11
HEALTHY	KICH	NEG10	Coexpression Atlas	BM Top 100 - kidney cortex	BM Top 100 - kidney cortex	2.168e-11
HEALTHY	KICH	NEG10	Coexpression Atlas	Tabula Muris Consortium/Tabula Muris Consortium/Tissues and cell class/Kidney	Tabula Muris Consortium/Tabula Muris Consortium/Tissues and cell class/Kidney	3.058e-11
HEALTHY	KICH	NEG10	Coexpression Atlas	gudmap_kidney_adult_JuxtaGlom_Ren1_Captopr_200	kidney_adult_JuxtaGlom_Ren1_Captopr_top-relative-expression-ranked_200	1.556e-10
HEALTHY	KICH	NEG10	Coexpression Atlas	gudmap_kidney_adult_RenalCortexMixed_Std_200	kidney_adult_RenalCortexMixed_Std_top-relative-expression-ranked_200	1.797e-10
HEALTHY	KICH	NEG10	Coexpression Atlas	gudmap_kidney single cell_adult_RenalCortexMixed_Scamp_1000	kidney single cell_adult_RenalCortexMixed_StemCellamp_top-relative-expression-ranked_1000	2.09e-10
HEALTHY	KICH	NEG10	Coexpression Atlas	gudmap_kidney_adult_JuxtaGlom_Ren1_Captopr_100	kidney_adult_JuxtaGlom_Ren1_Captopr_top-relative-expression-ranked_100	5.531e-10
HEALTHY	KICH	NEG10	Coexpression Atlas	gudmap_kidney single cell_adult_RenalCortexMixed_Scamp_k1_1000	kidney single cell_adult_RenalCortexMixed_StemCellamp_k-means-cluster#1_top-relative-expression-ranked_1000	9.611e-10
HEALTHY	KICH	NEG10	Coexpression Atlas	gudmap_developingKidney_e15.5_early proxim tubul_1000	DevelopingKidney_e15.5_early proxim tubul_emap-28005_top-relative-expression-ranked_1000	5.393e-09
HEALTHY	KICH	NEG10	Coexpression Atlas	liver	liver	6.455e-09
HEALTHY	KICH	NEG10	Coexpression Atlas	gudmap_kidney single cell_adult_RenalCortexMixed_Scamp_200	kidney single cell_adult_RenalCortexMixed_StemCellamp_top-relative-expression-ranked_200	6.663e-09
HEALTHY	KICH	NEG10	Coexpression Atlas	gudmap_kidney_adult_JuxtaGlom_Ren1_k4_100	kidney_adult_JuxtaGlom_Ren1_k-means-cluster#4_top-relative-expression-ranked_100	1.092e-08
HEALTHY	KICH	NEG10	Coexpression Atlas	gudmap_kidney_adult_JuxtaGlom_Ren1_k1_200	kidney_adult_JuxtaGlom_Ren1_k-means-cluster#1_top-relative-expression-ranked_200	2.505e-08
HEALTHY	KICH	NEG10	Coexpression Atlas	gudmap_kidney single cell_adult_RenalCortexMixed_Scamp_k4_500	kidney single cell_adult_RenalCortexMixed_StemCellamp_k-means-cluster#4_top-relative-expression-ranked_500	5.036e-08
HEALTHY	KICH	NEG10	Coexpression Atlas	gudmap_kidney single cell_adult_RenalCortexMixed_Scamp_k3_200	kidney single cell_adult_RenalCortexMixed_StemCellamp_k-means-cluster#3_top-relative-expression-ranked_200	9.226e-08
HEALTHY	KICH	NEG10	Coexpression Atlas	gudmap_kidney_P0_JuxtaGlom_Ren1_k4_1000	kidney_P0_JuxtaGlom_Ren1_k-means-cluster#4_top-relative-expression-ranked_1000	2.958e-07
HEALTHY	KICH	NEG10	Coexpression Atlas	gudmap_kidney_adult_JuxtaGlom_Ren1_Captopr_k4_100	kidney_adult_JuxtaGlom_Ren1_Captopr_k-means-cluster#4_top-relative-expression-ranked_100	2.958e-07
HEALTHY	KICH	NEG10	Coexpression Atlas	gudmap_developingKidney_e15.5_early proxim tubul_500	DevelopingKidney_e15.5_early proxim tubul_emap-28005_top-relative-expression-ranked_500	7.46e-07
HEALTHY	KICH	NEG10	Coexpression Atlas	gudmap_kidney_adult_RenalCortexMixed_Std_100	kidney_adult_RenalCortexMixed_Std_top-relative-expression-ranked_100	9.425e-07
HEALTHY	KICH	NEG10	Coexpression Atlas	gudmap_kidney_adult_JuxtaGlom_Ren1_Captopr_k4_200	kidney_adult_JuxtaGlom_Ren1_Captopr_k-means-cluster#4_top-relative-expression-ranked_200	2.255e-06
HEALTHY	KICH	NEG10	Coexpression Atlas	gudmap_developingKidney_e15.5_Proximal Tubules_200	DevelopingKidney_e15.5_Proximal Tubules_emap-28005_top-relative-expression-ranked_200	2.255e-06
HEALTHY	KICH	NEG10	Coexpression Atlas	gudmap_kidney_P0_JuxtaGlom_Ren1_k1_200	kidney_P0_JuxtaGlom_Ren1_k-means-cluster#1_top-relative-expression-ranked_200	2.466e-06
HEALTHY	KICH	NEG10	Coexpression Atlas	gudmap_kidney_P0_JuxtaGlom_Ren1_500	kidney_P0_JuxtaGlom_Ren1_top-relative-expression-ranked_500	2.659e-06
HEALTHY	KICH	NEG10	Coexpression Atlas	Tabula Muris Consortium/Tabula Muris Consortium/Tissues and cell class/Liver	Tabula Muris Consortium/Tabula Muris Consortium/Tissues and cell class/Liver	2.869e-06
HEALTHY	KICH	NEG10	Coexpression Atlas	gudmap_developingKidney_e15.5_Proximal Tubules_1000	DevelopingKidney_e15.5_Proximal Tubules_emap-28005_top-relative-expression-ranked_1000	3.329e-06
HEALTHY	KICH	NEG10	Coexpression Atlas	gudmap_developingKidney_e14.5 whole kidney - wildtype_emap-6674_1000	DevelopingKidney_e14.5 whole kidney - wildtype_emap-6674_top-relative-expression-ranked_1000	3.346e-06
HEALTHY	KICH	NEG10	Coexpression Atlas	gudmap_developingKidney_e15.5_early proxim tubul_1000_k4	DevelopingKidney_e15.5_early proxim tubul_emap-28005_k-means-cluster#4_top-relative-expression-ranked_1000	5.439e-06
HEALTHY	KICH	NEG10	Coexpression Atlas	gudmap_kidney_adult_JuxtaGlom_Ren1_k1_500	kidney_adult_JuxtaGlom_Ren1_k-means-cluster#1_top-relative-expression-ranked_500	5.754e-06
HEALTHY	KICH	NEG10	Coexpression Atlas	gudmap_developingKidney_e14.5 whole kidney - wildtype_1000_k5	DevelopingKidney_e14.5 whole kidney - wildtype_emap-6674_k-means-cluster#5_top-relative-expression-ranked_1000	5.836e-06
HEALTHY	KICH	NEG10	Coexpression Atlas	gudmap_developingKidney_e14.5 whole kidney - wildtype_emap-6674_500	DevelopingKidney_e14.5 whole kidney - wildtype_emap-6674_top-relative-expression-ranked_500	6.9e-06
HEALTHY	KICH	NEG10	Coexpression Atlas	gudmap_kidney_adult_CortVasc_Tie2_k1_200	kidney_adult_CortVasc_Tie2_k-means-cluster#1_top-relative-expression-ranked_200	7.786e-06
HEALTHY	KICH	NEG10	Coexpression Atlas	PCBC_ratio_MESO-15_vs_MESO-5_cfr-2X-p05	Mesoderm Day 15_vs_Mesoderm Day 5-Confounder_removed-fold2.0_adjp0.05	1.535e-05
HEALTHY	KICH	NEG10	Coexpression Atlas	gudmap_developingKidney_e15.5_early proxim tubul_100_k2	DevelopingKidney_e15.5_early proxim tubul_emap-28005_k-means-cluster#2_top-relative-expression-ranked_100	1.824e-05
HEALTHY	KICH	NEG10	Coexpression Atlas	gudmap_kidney_P0_JuxtaGlom_Ren1_1000	kidney_P0_JuxtaGlom_Ren1_top-relative-expression-ranked_1000	1.86e-05
HEALTHY	KICH	NEG10	Coexpression Atlas	gudmap_developingKidney_e15.5_early proxim tubul_100	DevelopingKidney_e15.5_early proxim tubul_emap-28005_top-relative-expression-ranked_100	3.366e-05
HEALTHY	KICH	NEG10	Coexpression Atlas	gudmap_developingKidney_e14.5 whole kidney - wildtype_emap-6674_200	DevelopingKidney_e14.5 whole kidney - wildtype_emap-6674_top-relative-expression-ranked_200	4.46e-05
HEALTHY	KICH	NEG10	Coexpression Atlas	gudmap_developingKidney_e15.5_early proxim tubul_200	DevelopingKidney_e15.5_early proxim tubul_emap-28005_top-relative-expression-ranked_200	4.46e-05
HEALTHY	KICH	NEG10	Coexpression Atlas	gudmap_kidney single cell_adult_RenalCortexMixed_Scamp_100	kidney single cell_adult_RenalCortexMixed_StemCellamp_top-relative-expression-ranked_100	5.57e-05
HEALTHY	KICH	NEG10	Coexpression Atlas	Sample_Type by Project: Shred 1/TCGA-Stomach/Stomach Adenocarcinoma/Stomach Adenocarcinoma - Mucinous/2/3	Sample_Type by Project: Shred 1/TCGA-Stomach/Stomach Adenocarcinoma/Stomach Adenocarcinoma - Mucinous/2/3	5.817e-05
HEALTHY	KICH	NEG10	Coexpression Atlas	gudmap_developingKidney_e15.5_Proximal Tubules_200_k1	DevelopingKidney_e15.5_Proximal Tubules_emap-28005_k-means-cluster#1_top-relative-expression-ranked_200	7.359e-05
HEALTHY	KICH	NEG10	Coexpression Atlas	gudmap_developingKidney_e15.5_Proximal Tubules_500	DevelopingKidney_e15.5_Proximal Tubules_emap-28005_top-relative-expression-ranked_500	7.992e-05
HEALTHY	KICH	NEG10	Coexpression Atlas	gudmap_developingKidney_e15.5_Proximal Tubules_500_k4	DevelopingKidney_e15.5_Proximal Tubules_emap-28005_k-means-cluster#4_top-relative-expression-ranked_500	9.026e-05
HEALTHY	KICH	NEG10	Coexpression Atlas	gudmap_kidney_e15.5_Podocyte_MafB_k4_1000	kidney_e15.5_Podocyte_MafB_k-means-cluster#4_top-relative-expression-ranked_1000	9.088e-05
HEALTHY	KICH	NEG10	Coexpression Atlas	Tabula Muris Consortium/Tabula Muris Consortium/Tissues and cell class/Kidney/kidney collecting duct epithelial cell	Tabula Muris Consortium/Tabula Muris Consortium/Tissues and cell class/Kidney/kidney collecting duct epithelial cell	9.195e-05
HEALTHY	KICH	NEG10	Coexpression Atlas	gudmap_developingKidney_e15.5_Proximal Tubules_1000_k5	DevelopingKidney_e15.5_Proximal Tubules_emap-28005_k-means-cluster#5_top-relative-expression-ranked_1000	9.911e-05
HEALTHY	KICH	NEG10	Coexpression Atlas	gudmap_developingKidney_e15.5_stage III -IV renal corpusc_500_k3	DevelopingKidney_e15.5_stage III -IV renal corpusc_emap-27945_k-means-cluster#3_top-relative-expression-ranked_500	9.927e-05
HEALTHY	KICH	NEG10	Coexpression Atlas	gudmap_developingKidney_e15.5_early proxim tubul_500_k4	DevelopingKidney_e15.5_early proxim tubul_emap-28005_k-means-cluster#4_top-relative-expression-ranked_500	0.0001302
HEALTHY	KICH	NEG10	Coexpression Atlas	gudmap_kidney_adult_JuxtaGlom_Ren1_k4_1000	kidney_adult_JuxtaGlom_Ren1_k-means-cluster#4_top-relative-expression-ranked_1000	0.0001663
HEALTHY	KICH	NEG10	Coexpression Atlas	PCBC_ratio_MESO-15 blastocyst_vs_MESO-15 amniotic fluid MSC_cfr-2X-p05	MESO-15 blastocyst_vs_MESO-15 amniotic fluid MSC-Confounder_removed-fold2.0_adjp0.05	0.0001742
HEALTHY	KICH	NEG10	Coexpression Atlas	gudmap_developingKidney_e15.5_Proximal Tubules_1000_k4	DevelopingKidney_e15.5_Proximal Tubules_emap-28005_k-means-cluster#4_top-relative-expression-ranked_1000	0.000224
HEALTHY	KICH	NEG10	Coexpression Atlas	PCBC_MESO-5_fibroblast_1000	Progenitor-Cell-Biology-Consortium_induced-Mesoderm_from_inducedPluripotentialStemCells_derived from_from_fibroblast_top-relative-expression-ranked_1000	0.0002454
HEALTHY	KICH	NEG10	Coexpression Atlas	gudmap_developingLowerUrinaryTract_e15.5_ureteral tissue_1000	DevelopingLowerUrinaryTract_e15.5_ureteral tissue_emap-8234_top-relative-expression-ranked_1000	0.0002766
HEALTHY	KICH	NEG10	Coexpression Atlas	PCBC_ratio_MESO-15_vs_SC_cfr-2X-p05	Mesoderm Day 15_vs_Pluripotent Stem Cells-Confounder_removed-fold2.0_adjp0.05	0.0002979
HEALTHY	KICH	NEG10	Coexpression Atlas	gudmap_kidney_e15.5_Podocyte_MafB_1000	kidney_e15.5_Podocyte_MafB_top-relative-expression-ranked_1000	0.0002995
HEALTHY	KICH	NEG10	Coexpression Atlas	gudmap_kidney_e15.5_Podocyte_MafB_k4_200	kidney_e15.5_Podocyte_MafB_k-means-cluster#4_top-relative-expression-ranked_200	0.0004892
HEALTHY	KICH	NEG10	Coexpression Atlas	ratio_DE_vs_SC_1000_K2	ratio_induced-DefinitiveEndoderm_vs_StemCell_top-relative-expression-ranked_1000_k-means-cluster#2	0.0005571
HEALTHY	KICH	NEG10	Coexpression Atlas	gudmap_kidney_adult_RenalCortexMixed_Std_k3_100	kidney_adult_RenalCortexMixed_Std_k-means-cluster#3_top-relative-expression-ranked_100	0.000701
HEALTHY	KICH	NEG10	Coexpression Atlas	ratio_DE_vs_SC_1000_K5	ratio_induced-DefinitiveEndoderm_vs_StemCell_top-relative-expression-ranked_1000_k-means-cluster#5	0.000701
HEALTHY	KICH	NEG10	Coexpression Atlas	BM Top 100 - kidney medulla	BM Top 100 - kidney medulla	0.0007306
HEALTHY	KICH	NEG10	Coexpression Atlas	Sample_Type by Project: Shred 1/TCGA-Lung/Lung Carcinoma/Lung Mucinous Adenocarcinoma/3/2	Sample_Type by Project: Shred 1/TCGA-Lung/Lung Carcinoma/Lung Mucinous Adenocarcinoma/3/2	0.000734
HEALTHY	KICH	NEG10	Coexpression Atlas	gudmap_kidney_adult_JuxtaGlom_Ren1_Captopr_k1_100	kidney_adult_JuxtaGlom_Ren1_Captopr_k-means-cluster#1_top-relative-expression-ranked_100	0.0007527
HEALTHY	KICH	NEG10	Coexpression Atlas	gudmap_developingKidney_e15.5_Proximal Tubules_100_k5	DevelopingKidney_e15.5_Proximal Tubules_emap-28005_k-means-cluster#5_top-relative-expression-ranked_100	0.0007527
HEALTHY	KICH	NEG10	Coexpression Atlas	gudmap_developingKidney_e15.5_Proximal Tubules_100	DevelopingKidney_e15.5_Proximal Tubules_emap-28005_top-relative-expression-ranked_100	0.0007715
HEALTHY	KICH	NEG10	Coexpression Atlas	gudmap_kidney_adult_CortVasc_Tie2_200	kidney_adult_CortVasc_Tie2_top-relative-expression-ranked_200	0.000917
HEALTHY	KICH	NEG10	Coexpression Atlas	BM Top 100 - liver	BM Top 100 - liver	0.0009221
HEALTHY	KICH	NEG10	Coexpression Atlas	Tabula Muris Consortium/Tabula Muris Consortium/Tissues and cell class/Liver/hepatocyte	Tabula Muris Consortium/Tabula Muris Consortium/Tissues and cell class/Liver/hepatocyte	0.0009489
HEALTHY	KICH	NEG10	Coexpression Atlas	gudmap_kidney_e15.5_Podocyte_MafB_100	kidney_e15.5_Podocyte_MafB_top-relative-expression-ranked_100	0.0009816
HEALTHY	KICH	NEG10	Coexpression Atlas	gudmap_kidney_e15.5_Podocyte_MafB_k1_500	kidney_e15.5_Podocyte_MafB_k-means-cluster#1_top-relative-expression-ranked_500	0.0009816
HEALTHY	KICH	NEG10	Disease	C0151747	Renal tubular disorder	8.901e-05
HEALTHY	KICH	NEG10	Disease	C0027709	Nephrocalcinosis	8.901e-05
HEALTHY	KICH	NEG10	Disease	C0020438	Hypercalciuria	8.901e-05
HEALTHY	KICH	NEG10	Disease	C1835171	Hypomagnesemia 2, renal	0.0003221
HEALTHY	KICH	NEG10	Drug	ctd:C029297	vinylidene chloride	1.038e-12
HEALTHY	KICH	NEG10	Drug	ctd:C016104	sodium bichromate	8.251e-08
HEALTHY	KICH	NEG10	Drug	ctd:D013752	Tetracycline	1.39e-07
HEALTHY	KICH	NEG10	Drug	CID000000961	hydroxyl radicals	1.39e-07
HEALTHY	KICH	NEG10	Drug	ctd:D014640	Vancomycin	4.844e-07
HEALTHY	KICH	NEG10	Drug	ctd:C089730	rosiglitazone	1.202e-06
HEALTHY	KICH	NEG10	Drug	ctd:C500085	muraglitazar	1.907e-06
HEALTHY	KICH	NEG10	Drug	CID000000304	epicholesterol	5.004e-06
HEALTHY	KICH	NEG10	Drug	ctd:C057693	troglitazone	5.004e-06
HEALTHY	KICH	NEG10	Drug	CID000000930	NADP(H	7.399e-06
HEALTHY	KICH	NEG10	Drug	ctd:C023035	3,4,5,3',4'-pentachlorobiphenyl	1.169e-05
HEALTHY	KICH	NEG10	Drug	CID000439177	glycogen	1.566e-05
HEALTHY	KICH	NEG10	Drug	ctd:C501413	tesaglitazar	4.855e-05
HEALTHY	KICH	NEG10	Drug	CID000003339	fenofibrate	6.211e-05
HEALTHY	KICH	NEG10	Drug	CID000099058	6-o-phosphonohexose	6.59e-05
HEALTHY	KICH	NEG10	Drug	CID000000719	AC1Q6RZ4	0.0001223
HEALTHY	KICH	NEG10	Drug	ctd:D028321	Plant Preparations	0.0001547
HEALTHY	KICH	NEG10	Drug	ctd:D013311	Streptozocin	0.0001735
HEALTHY	KICH	NEG10	Drug	CID000000751	glyceraldehyde	0.0002216
HEALTHY	KICH	NEG10	Drug	ctd:D011092	Polyethylene Glycols	0.0002245
HEALTHY	KICH	NEG10	Drug	ctd:D000431	Ethanol	0.0002245
HEALTHY	KICH	NEG10	Drug	CID000000311	citric acid	0.0002801
HEALTHY	KICH	NEG10	Drug	ctd:D005632	Fructose	0.0003125
HEALTHY	KICH	NEG10	Drug	ctd:D019324	beta-Naphthoflavone	0.0003291
HEALTHY	KICH	NEG10	Drug	ctd:D000638	Amiodarone	0.0003814
HEALTHY	KICH	NEG10	Drug	CID000000603	allulose 6-phosphate	0.0003814
HEALTHY	KICH	NEG10	Drug	CID000006009	aminopyrine	0.000497
HEALTHY	KICH	NEG10	Drug	CID000003910	Leupeptin hydrochloride	0.000497
HEALTHY	KICH	NEG10	Drug	CID000005244	dehydroepiandrosterone sulfate	0.000497
HEALTHY	KICH	NEG10	Drug	CID000004098	histidyl	0.000497
HEALTHY	KICH	NEG10	Drug	ctd:D007654	Ketoconazole	0.000497
HEALTHY	KICH	NEG10	Drug	CID000001060	pyruvic acid	0.0006967
HEALTHY	KICH	NEG10	Drug	CID000089293	avenaciolide	0.0008837
HEALTHY	KICH	NEG10	Drug	CID000000925	coenzyme 1	0.0008837
HEALTHY	KICH	NEG10	Drug	6175_UP	LY 294002; Up 200; 0.1uM; HL60; HT_HG-U133A	0.0008837
HEALTHY	KICH	NEG10	Drug	CID000005505	tolbutamide	0.0008837
HEALTHY	KICH	NEG10	GO: Biological Process	GO:0006082	organic acid metabolic process	1.944e-07
HEALTHY	KICH	NEG10	GO: Biological Process	GO:0043436	oxoacid metabolic process	6.46e-06
HEALTHY	KICH	NEG10	GO: Biological Process	GO:0019752	carboxylic acid metabolic process	7.017e-05
HEALTHY	KICH	NEG10	GO: Biological Process	GO:0051186	cofactor metabolic process	0.0003671
HEALTHY	KICH	NEG10	GO: Molecular Function	GO:0050308	sugar-phosphatase activity	0.000486
HEALTHY	KICH	NEG10	GO: Molecular Function	GO:0019203	carbohydrate phosphatase activity	0.000486
HEALTHY	KICH	NEG10	Human Phenotype	HP:0012607	Abnormal urine magnesium concentration	0.0002681
HEALTHY	KICH	NEG10	MicroRNA	hsa-miR-328:mirSVR_lowEffct	hsa-miR-328:mirSVR_conserved_lowEffect-0.1-0.5	2.928e-05
HEALTHY	KICH	NEG10	MicroRNA	hsa-miR-221*:mirSVR_lowEffct	hsa-miR-221*:mirSVR_nonconserved_lowEffect-0.1-0.5	3.532e-05
HEALTHY	KICH	NEG10	MicroRNA	hsa-miR-541:mirSVR_lowEffct	hsa-miR-541:mirSVR_nonconserved_lowEffect-0.1-0.5	0.0001139
HEALTHY	KICH	NEG10	MicroRNA	hsa-miR-633:mirSVR_lowEffct	hsa-miR-633:mirSVR_nonconserved_lowEffect-0.1-0.5	0.0001632
HEALTHY	KICH	NEG10	MicroRNA	hsa-miR-194*:mirSVR_lowEffct	hsa-miR-194*:mirSVR_nonconserved_lowEffect-0.1-0.5	0.0002244
HEALTHY	KICH	NEG10	MicroRNA	hsa-miR-331-3p:mirSVR_lowEffct	hsa-miR-331-3p:mirSVR_nonconserved_lowEffect-0.1-0.5	0.0002244
HEALTHY	KICH	NEG10	MicroRNA	hsa-miR-3188:mirSVR_lowEffct	hsa-miR-3188:mirSVR_nonconserved_lowEffect-0.1-0.5	0.0004537
HEALTHY	KICH	NEG10	MicroRNA	hsa-miR-376a*:mirSVR_lowEffct	hsa-miR-376a*:mirSVR_nonconserved_lowEffect-0.1-0.5	0.0005655
HEALTHY	KICH	NEG10	MicroRNA	hsa-miR-3176:mirSVR_lowEffct	hsa-miR-3176:mirSVR_nonconserved_lowEffect-0.1-0.5	0.0006045
HEALTHY	KICH	NEG10	MicroRNA	hsa-miR-26b*:mirSVR_highEffct	hsa-miR-26b*:mirSVR_nonconserved_highEffect-0.5	0.0006045
HEALTHY	KICH	NEG10	MicroRNA	hsa-miR-124-3p.2:TargetScan	hsa-miR-124-3p.2	0.0006045
HEALTHY	KICH	NEG10	MicroRNA	hsa-miR-506-3p:TargetScan	hsa-miR-506-3p	0.0006045
HEALTHY	KICH	NEG10	MicroRNA	hsa-miR-202*:mirSVR_lowEffct	hsa-miR-202*:mirSVR_nonconserved_lowEffect-0.1-0.5	0.0006045
HEALTHY	KICH	NEG10	MicroRNA	hsa-miR-579:mirSVR_highEffct	hsa-miR-579:mirSVR_nonconserved_highEffect-0.5	0.0006045
HEALTHY	KICH	NEG10	MicroRNA	hsa-miR-150:mirSVR_lowEffct	hsa-miR-150:mirSVR_conserved_lowEffect-0.1-0.5	0.0007264
HEALTHY	KICH	NEG10	Pubmed	23376485	Proteomic analysis of podocyte exosome-enriched fraction from normal human urine.	4.984e-15
HEALTHY	KICH	NEG10	Pubmed	19056867	Large-scale proteomics and phosphoproteomics of urinary exosomes.	4.312e-08
HEALTHY	KICH	NEG10	Pubmed	23260145	Diabetes risk gene and Wnt effector Tcf7l2/TCF4 controls hepatic response to perinatal and adult metabolic demand.	6.163e-06
HEALTHY	KICH	NEG10	Pubmed	27689697	Mtu1-Mediated Thiouridine Formation of Mitochondrial tRNAs Is Required for Mitochondrial Translation and Is Involved in Reversible Infantile Liver Injury.	0.0001687
HEALTHY	KICH	NEG10	Pubmed	10205167	Fetal liver development requires a paracrine action of oncostatin M through the gp130 signal transducer.	0.0003213
HEALTHY	KICH	NEG10	Pubmed	22874919	A Sox9/Fgf feed-forward loop maintains pancreatic organ identity.	0.0003213
HEALTHY	KICH	NEG10	Pubmed	19185577	Sall4 regulates cell fate decision in fetal hepatic stem/progenitor cells.	0.0003213
HEALTHY	KICH	NEG10	Pubmed	24655003	WNK4 is the major WNK positively regulating NCC in the mouse kidney.	0.0003213
HEALTHY	KICH	NEG10	Pubmed	18391101	A single nucleotide polymorphism in the CYP4F2 but not CYP4A11 gene is associated with increased 20-HETE excretion and blood pressure.	0.0003213
HEALTHY	KICH	NEG10	Pubmed	26959478	Interaction Between CYP4F2 rs2108622 and CPY4A11 rs9333025 Variants Is Significantly Correlated with Susceptibility to Ischemic Stroke and 20-Hydroxyeicosatetraenoic Acid Level.	0.0003213
HEALTHY	KICH	NEG10	Pubmed	22846565	Phosphorylation of Na-Cl cotransporter by OSR1 and SPAK kinases regulates its ubiquitination.	0.0003213
HEALTHY	KICH	NEG10	Pubmed	18574070	The V433M variant of the CYP4F2 is associated with ischemic stroke in male Swedes beyond its effect on blood pressure.	0.0003213
HEALTHY	KICH	NEG10	Pubmed	24026181	Development of enzyme-linked immunosorbent assays for urinary thiazide-sensitive Na-Cl cotransporter measurement.	0.0003213
HEALTHY	KICH	NEG10	Pubmed	24277929	Cholesterol sulfate and cholesterol sulfotransferase inhibit gluconeogenesis by targeting hepatocyte nuclear factor 4?.	0.0003213
HEALTHY	KICH	NEG10	Pubmed	18163890	HNF4 alpha orchestrates a set of 14 genes to down-regulate cell proliferation in kidney cells.	0.0003213
HEALTHY	KICH	NEG10	Pubmed	12515852	Molecular pathogenesis of inherited hypertension with hyperkalemia: the Na-Cl cotransporter is inhibited by wild-type but not mutant WNK4.	0.0003213
HEALTHY	KICH	NEG10	Pubmed	18433732	Cytochrome P450 omega hydroxylase (CYP4) function in fatty acid metabolism and metabolic diseases.	0.0003213
HEALTHY	KICH	NEG10	Pubmed	16964266	Wnk4 controls blood pressure and potassium homeostasis via regulation of mass and activity of the distal convoluted tubule.	0.0003213
HEALTHY	KICH	NEG10	Pubmed	22422540	Familial hypomagnesemia with hypercalciuria and nephrocalcinosis: phenotype-genotype correlation and outcome in 32 patients with CLDN16 or CLDN19 mutations.	0.0003213
HEALTHY	KICH	NEG10	Pubmed	23596325	In vivo hepatic lipid quantification using MRS at 7 Tesla in a mouse model of glycogen storage disease type 1a.	0.0003213
HEALTHY	KICH	NEG10	Pubmed	15309683	Identification of 108 SNPs in TSC, WNK1, and WNK4 and their association with hypertension in a Japanese general population.	0.0003213
HEALTHY	KICH	NEG10	Pubmed	25734770	Cytochrome 4A11 Genetic Polymorphisms Increase Susceptibility to Ischemic Stroke and Associate with Atherothrombotic Events After Stroke in Chinese.	0.0003213
HEALTHY	KICH	NEG10	Pubmed	29484037	A Novel Polymorphism in the Promoter of the	0.0003213
HEALTHY	KICH	NEG10	Pubmed	23993962	WNK4 inhibits plasma membrane targeting of NCC through regulation of syntaxin13 SNARE formation.	0.0003213
HEALTHY	KICH	NEG10	Pubmed	19633012	Targeted disruption of the Wnk4 gene decreases phosphorylation of Na-Cl cotransporter, increases Na excretion and lowers blood pressure.	0.0003213
HEALTHY	KICH	NEG10	Pubmed	17033971	Mutations in the tight-junction gene claudin 19 (CLDN19) are associated with renal magnesium wasting, renal failure, and severe ocular involvement.	0.0003213
HEALTHY	KICH	NEG10	Pubmed	22241473	Suppression of hepatocyte proliferation by hepatocyte nuclear factor 4? in adult mice.	0.0003213
HEALTHY	KICH	NEG10	Pubmed	16688122	WNK4 kinase regulates surface expression of the human sodium chloride cotransporter in mammalian cells.	0.0003213
HEALTHY	KICH	NEG10	Pubmed	20130494	Association of common variants of CYP4A11 and CYP4F2 with stroke in the Han Chinese population.	0.0003213
HEALTHY	KICH	NEG10	Pubmed	9799565	Role of human CYP4F2 in hepatic catabolism of the proinflammatory agent leukotriene B4.	0.0003213
HEALTHY	KICH	NEG10	Pubmed	21109326	Targeted deletion of liver glucose-6 phosphatase mimics glycogen storage disease type 1a including development of multiple adenomas.	0.0003213
HEALTHY	KICH	NEG10	Pubmed	21196779	Identification of a novel WNK4 mutation in Chinese patients with pseudohypoaldosteronism type II.	0.0003213
HEALTHY	KICH	NEG10	Pubmed	24952961	A high-resolution spatiotemporal atlas of gene expression of the developing mouse brain.	0.0003355
HEALTHY	KICH	NEG10	Pubmed	21386911	Identification of anchor genes during kidney development defines ontological relationships, molecular subcompartments and regulatory pathways.	0.0005497
HEALTHY	KICH	NEG10	Pubmed	23386589	Wnt5a signaling mediates biliary differentiation of fetal hepatic stem/progenitor cells in mice.	0.0005497
HEALTHY	KICH	NEG10	Pubmed	27754788	Hepatic Glucocorticoid Receptor Plays a Greater Role Than Adipose GR in Metabolic Syndrome Despite Renal Compensation.	0.0005497
HEALTHY	KICH	NEG10	Pubmed	16788137	Regulation of the expression of the Na/Cl cotransporter by WNK4 and WNK1: evidence that accelerated dynamin-dependent endocytosis is not involved.	0.0005497
HEALTHY	KICH	NEG10	Pubmed	14557487	Expression of betaglycan, an inhibin coreceptor, in normal human ovaries and ovarian sex cord-stromal tumors and its regulation in cultured human granulosa-luteal cells.	0.0005497
HEALTHY	KICH	NEG10	Pubmed	27631137	The suppression of hepatic glucose production improves metabolism and insulin sensitivity in subcutaneous adipose tissue in mice.	0.0005497
HEALTHY	KICH	NEG10	Pubmed	29566023	CCAAT-enhancer binding protein-? (C/EBP?) and hepatocyte nuclear factor 4? (HNF4?) regulate expression of the human fructose-1,6-bisphosphatase 1 (FBP1) gene in human hepatocellular carcinoma HepG2 cells.	0.0005497
HEALTHY	KICH	NEG10	Pubmed	19240212	Angiotensin II signaling increases activity of the renal Na-Cl cotransporter through a WNK4-SPAK-dependent pathway.	0.0005497
HEALTHY	KICH	NEG10	Pubmed	27752141	Diabetes-linked transcription factor HNF4? regulates metabolism of endogenous methylarginines and ?-aminoisobutyric acid by controlling expression of alanine-glyoxylate aminotransferase 2.	0.0005497
HEALTHY	KICH	NEG10	Pubmed	26728390	Chronic Metabolic Acidosis Activates Renal Tubular Sodium Chloride Cotransporter through Angiotension II-dependent WNK4-SPAK Phosphorylation Pathway.	0.0005497
HEALTHY	KICH	NEG10	Pubmed	23755305	Suppression of gluconeogenic gene expression by LSD1-mediated histone demethylation.	0.0005497
HEALTHY	KICH	NEG10	Pubmed	22013018	Control of blood glucose in the absence of hepatic glucose production during prolonged fasting in mice: induction of renal and intestinal gluconeogenesis by glucagon.	0.0005497
HEALTHY	KICH	NEG10	Pubmed	18704925	Hepatocyte nuclear factor 4alpha is implicated in endoplasmic reticulum stress-induced acute phase response by regulating expression of cyclic adenosine monophosphate responsive element binding protein H.	0.0005497
HEALTHY	KICH	NEG10	Pubmed	19706394	Claudin-16 and claudin-19 interaction is required for their assembly into tight junctions and for renal reabsorption of magnesium.	0.0005497
HEALTHY	KICH	NEG10	Pubmed	19875813	WNK4 enhances the degradation of NCC through a sortilin-mediated lysosomal pathway.	0.0005497
HEALTHY	KICH	NEG10	Pubmed	29784585	Inhibition of Glycogen Synthase II with RNAi Prevents Liver Injury in Mouse Models of Glycogen Storage Diseases.	0.0005497
HEALTHY	KICH	NEG10	Pubmed	28558013	Downregulation of SIRT1 signaling underlies hepatic autophagy impairment in glycogen storage disease type Ia.	0.0005497
HEALTHY	KICH	NEG10	Pubmed	25061558	A link between hepatic glucose production and peripheral energy metabolism via hepatokines.	0.0005497
HEALTHY	KICH	NEG10	Pubmed	19690383	Aldosterone mediates activation of the thiazide-sensitive Na-Cl cotransporter through an SGK1 and WNK4 signaling pathway.	0.0005497
HEALTHY	KICH	NEG10	Pubmed	19401467	WNK4 diverts the thiazide-sensitive NaCl cotransporter to the lysosome and stimulates AP-3 interaction.	0.0005497
HEALTHY	KICH	NEG10	Pubmed	12416993	Hepatocyte nuclear factor-4 alpha mediates the stimulatory effect of peroxisome proliferator-activated receptor gamma co-activator-1 alpha (PGC-1 alpha) on glucose-6-phosphatase catalytic subunit gene transcription in H4IIE cells.	0.0005497
HEALTHY	KICH	NEG10	Pubmed	24066149	Regulation of the F11, Klkb1, Cyp4v3 gene cluster in livers of metabolically challenged mice.	0.0005497
HEALTHY	KICH	NEG10	Pubmed	17975670	The thiazide-sensitive Na-Cl cotransporter is regulated by a WNK kinase signaling complex.	0.0005497
HEALTHY	KICH	NEG10	Pubmed	23533145	In-depth proteomic analyses of exosomes isolated from expressed prostatic secretions in urine.	0.000649
HEALTHY	KICH	NEG10	Pubmed	25910212	Widespread macromolecular interaction perturbations in human genetic disorders.	0.0008813
HEALTHY	KICH	NEG10	Pubmed	26003733	Epigenetic control of EMT/MET dynamics: HNF4? impacts DNMT3s through miRs-29.	0.0008916
HEALTHY	KICH	NEG10	Pubmed	18800028	Dietary salt regulates the phosphorylation of OSR1/SPAK kinases and the sodium chloride cotransporter through aldosterone.	0.0008916
HEALTHY	KICH	NEG10	Pubmed	10660572	Formation of 20-hydroxyeicosatetraenoic acid, a vasoactive and natriuretic eicosanoid, in human kidney. Role of Cyp4F2 and Cyp4A11.	0.0008916
HEALTHY	KICH	NEG10	Pubmed	11461119	Peroxisome proliferator-activated receptor alpha-responsive genes induced in the newborn but not prenatal liver of peroxisomal fatty acyl-CoA oxidase null mice.	0.0008916
HEALTHY	KICH	NEG10	Pubmed	23665031	Disease-causing mutations in KLHL3 impair its effect on WNK4 degradation.	0.0008916
HEALTHY	KICH	NEG10	Pubmed	9618440	Metabolism of arachidonic acid to 20-hydroxy-5,8,11, 14-eicosatetraenoic acid by P450 enzymes in human liver: involvement of CYP4F2 and CYP4A11.	0.0008916
HEALTHY	KICH	NEG10	Pubmed	18805788	A combination of HNF-4 and Foxo1 is required for reciprocal transcriptional regulation of glucokinase and glucose-6-phosphatase genes in response to fasting and feeding.	0.0008916
HEALTHY	KICH	NEG10	Pubmed	16781659	Molecular organization of peroxisomal enzymes: protein-protein interactions in the membrane and in the matrix.	0.0008916
HEALTHY	KICH	NEG10	Pubmed	25422324	Decreased expression of hepatocyte nuclear factor 4? (Hnf4?)/microRNA-122 (miR-122) axis in hepatitis B virus-associated hepatocellular carcinoma enhances potential oncogenic GALNT10 protein activity.	0.0008916
HEALTHY	KICH	NEG10	Pubmed	24206662	Mineralocorticoid receptor phosphorylation regulates ligand binding and renal response to volume depletion and hyperkalemia.	0.0008916
HEALTHY	KICH	NEG10	Pubmed	19015022	Multi-stage analysis of gene expression and transcription regulation in C57/B6 mouse liver development.	0.0008916
HEALTHY	KICH	NEG10	ToppCell Atlas	MouseAtlasFACS Mouse Multiple tissue Adult epithelial Subtype kidney tubule cell	MouseAtlasFACS Mouse Multiple tissue Adult epithelial Subtype kidney tubule cell	4.375e-14
HEALTHY	KICH	NEG10	ToppCell Atlas	MouseAtlasFACS Mouse Multiple tissue Adult mesenchymal Subtype fibroblast of Kidney	MouseAtlasFACS Mouse Multiple tissue Adult mesenchymal Subtype fibroblast of Kidney	5.682e-10
HEALTHY	KICH	NEG10	ToppCell Atlas	MouseAtlasFACS Mouse Multiple tissue Adult liver Subtype hepatocyte of Liver	MouseAtlasFACS Mouse Multiple tissue Adult liver Subtype hepatocyte of Liver	2.503e-05
HEALTHY	KICH	POS10	Coexpression	15902281-TableS1b	Human Leukemia_Schoch05_1693genes	3.748e-05
HEALTHY	KICH	POS10	Coexpression	M18491	Genes up-regulated by ESRRA [GeneID=2101] only.	0.0001732
HEALTHY	KICH	POS10	Coexpression	M9788	Genes up-regulated in differentiating C2C12 cells (myoblasts) upon expression of PPARGC1A [GeneID=10891] off an adenoviral vector.	0.0002116
HEALTHY	KICH	POS10	Coexpression	M5936	Genes encoding proteins involved in oxidative phosphorylation.	0.0004787
HEALTHY	KICH	POS10	Coexpression	M843	Genes regulated by ESRRA [GeneID=2101] in MCF-7 cells (breast cancer).	0.0007913
HEALTHY	KICH	POS10	Cytoband	11q13	11q13	4.062e-06
HEALTHY	KICH	POS10	Domain	PF02807	ATP-gua_PtransN	0.0006697
HEALTHY	KICH	POS10	Domain	PS51509	PHOSPHAGEN_KINASE_N	0.0006697
HEALTHY	KICH	POS10	Domain	PF00217	ATP-gua_Ptrans	0.0006697
HEALTHY	KICH	POS10	Domain	IPR022414	ATP-guanido_PTrfase_cat	0.0006697
HEALTHY	KICH	POS10	Domain	IPR022413	ATP-guanido_PTrfase_N	0.0006697
HEALTHY	KICH	POS10	Domain	PS00112	PHOSPHAGEN_KINASE	0.0006697
HEALTHY	KICH	POS10	Domain	1.10.135.10	-	0.0006697
HEALTHY	KICH	POS10	Domain	IPR022415	ATP-guanido_PTrfase_AS	0.0006697
HEALTHY	KICH	POS10	Domain	PS51510	PHOSPHAGEN_KINASE_C	0.0006697
HEALTHY	KICH	POS10	GO: Biological Process	GO:0071375	cellular response to peptide hormone stimulus	0.0001403
HEALTHY	KICH	POS10	GO: Biological Process	GO:1901653	cellular response to peptide	0.0001403
HEALTHY	KICH	POS10	GO: Biological Process	GO:1901699	cellular response to nitrogen compound	0.0005107
HEALTHY	KICH	POS10	GO: Biological Process	GO:0043434	response to peptide hormone	0.0005107
HEALTHY	KICH	POS10	GO: Biological Process	GO:0032869	cellular response to insulin stimulus	0.0006012
HEALTHY	KICH	POS10	GO: Biological Process	GO:1901652	response to peptide	0.0006012
HEALTHY	KICH	POS10	GO: Biological Process	GO:0008286	insulin receptor signaling pathway	0.0008186
HEALTHY	KICH	POS10	GO: Biological Process	GO:0071417	cellular response to organonitrogen compound	0.0008186
HEALTHY	KICH	POS10	MicroRNA	hsa-miR-513b:mirSVR_highEffct	hsa-miR-513b:mirSVR_nonconserved_highEffect-0.5	0.0002577
HEALTHY	KICH	POS10	MicroRNA	hsa-miR-3199:mirSVR_lowEffct	hsa-miR-3199:mirSVR_nonconserved_lowEffect-0.1-0.5	0.0003484
HEALTHY	KICH	POS10	Pubmed	10221984	Vacuolar and plasma membrane proton-adenosinetriphosphatases.	0.0006117
HEALTHY	KICH	POS10	Pubmed	9210392	The vacuolar H+-ATPase: a universal proton pump of eukaryotes.	0.0006117
HEALTHY	KICH	POS10	Pubmed	10440860	Animal plasma membrane energization by proton-motive V-ATPases.	0.0006117
HEALTHY	KICH	POS10	Pubmed	10340843	Introduction: V-ATPases 1992-1998.	0.0006117
HEALTHY	KICH	POS10	Pubmed	10224039	Structure and properties of the vacuolar (H+)-ATPases.	0.0006117
HEALTHY	KICH	POS10	Pubmed	9442887	Structure, function and regulation of the vacuolar (H+)-ATPase.	0.0006117
HEALTHY	KICH	POS10	Pubmed	16024613	Epidermal growth factor-induced signaling in breast cancer cells results in selective target gene activation by orphan nuclear receptor estrogen-related receptor alpha.	0.000633
