# Supplementary material for: Cellular State Transformations Using Deep Learning for Precision Medicine Applications
Source: Patterns (N Y). 2020 Aug 17;1(6):100087. doi: 10.1016/j.patter.2020.100087 (PMC7660411; doi:10.1016/j.patter.2020.100087)
Supplement: Table S4. Functional Enrichment Results for the Tumor-Upregulated genes (n=444) and Tumor-Downregulated genes (n=418) which TSPG Identified as Significant for BP’s Tumor Sample Perturbations Toward Normal [file mmc5.xlsx]

## Sheet: Cover
Cellular state transformations using deep learning for precision medicine applications
Supplemental Table S4
1Colin Targonskia, 1M. Reed Benderb, Benjamin T. Shealya, Benafsh Husainb, Bill Pasemanc, Melissa C. Smitha, F. Alex Feltusb, d, e, *
aDepartment of Electrical and Computer Engineering, Clemson University, Clemson, SC 29634
bDepartment of Biomedical Data Science and Informatics, Clemson University, Clemson, SC 29634
crarekidneycancer.org
dDepartment of Genetics and Biochemistry, Clemson University, Clemson, SC 29634
eCenter for Human Genetics, Clemson University, Greenwood, SC 292646
1Authors contributed equally to this study
*F. Alex Feltus. Tel.: +1-864-656-3231. Email: ffeltus@clemson.edu

## Sheet: S4
Supplemental Table S4. Functional Enrichment Results for the Tumor-upregulated genes (n=444) and Tumor-downregulated genes (n=418) which TSPG Identified as Significant for BP's Tumor Sample Perturbations Towards Normal.
Source Tissue	Target Tissue	Direction	Term Category	Term ID	Term Description	q-value FDR B&H
BP Tumor	Normal	tumor-down	Coexpression	M9898	Set 'Suz12 targets': genes identified by ChIP on chip as targets of the Polycomb protein SUZ12 [GeneID=23512] in human embryonic stem cells.	3.73e-13
BP Tumor	Normal	tumor-down	Coexpression	M1941	Genes with high-CpG-density promoters (HCP) bearing histone H3 dimethylation at K4 (H3K4me2) and trimethylation at K27 (H3K27me3) in brain.	1.1e-11
BP Tumor	Normal	tumor-down	Coexpression	M1884	Genes up-regulated in vascular smooth muscle cells (VSMC) by MAPK8 (JNK1) [GeneID=5599].	3.13e-11
BP Tumor	Normal	tumor-down	Coexpression	19605494-TableS1	Mouse Skin_Driskell09_1322genes	6.97e-11
BP Tumor	Normal	tumor-down	Coexpression	20421987-TableS2	Human Lung_Hou10_187genes	8.17e-11
BP Tumor	Normal	tumor-down	Coexpression	M10371	Set 'H3K27 bound': genes posessing the trimethylated H3K27 (H3K27me3) mark in their promoters in human embryonic stem cells, as identified by ChIP on chip.	3.14e-10
BP Tumor	Normal	tumor-down	Coexpression	20421987-TableS1	Human Lung_Hou10_1067genes	6.01e-10
BP Tumor	Normal	tumor-down	Coexpression	M14791	Genes down-regulated in colorectal adenoma compared to normal mucosa samples.	1.59e-09
BP Tumor	Normal	tumor-down	Coexpression	M15472	Down-regulated genes distinguishing between early gastric cancer (EGC) and normal tissue samples.	1.05e-08
BP Tumor	Normal	tumor-down	Coexpression	M7617	Set 'Eed targets': genes identified by ChIP on chip as targets of the Polycomb protein EED [GeneID=8726] in human embryonic stem cells.	1.12e-08
BP Tumor	Normal	tumor-down	Coexpression	15785748-Table3	Human Uterine_Santin05_178genes	1.3e-08
BP Tumor	Normal	tumor-down	Coexpression	11493696-TableS3	Human Kidney_Takahashi01_77genes	1.4e-08
BP Tumor	Normal	tumor-down	Coexpression	M2009	Genes with high-CpG-density promoters (HCP) bearing histone H3 trimethylation mark at K27 (H3K27me3) in neural progenitor cells (NPC).	3.88e-08
BP Tumor	Normal	tumor-down	Coexpression	M8448	Set 'PRC2 targets': Polycomb Repression Complex 2 (PRC) targets; identified by ChIP on chip on human embryonic stem cells as genes that: posess the trimethylated H3K27 mark in their promoters and are bound by SUZ12 [GeneID=23512] and EED [GeneID=8726] Polycomb proteins.	1.67e-07
BP Tumor	Normal	tumor-down	Coexpression	18318837-TableS1	Human MesenchymalStemCells_Yamamoto08_1252genes	2.12e-07
BP Tumor	Normal	tumor-down	Coexpression	M2098	Genes up-regulated in NB4 cells (acute promyelocytic leukemia, APL) in response to tretinoin [PubChem=444795]; based on Chip-seq data.	7.5e-07
BP Tumor	Normal	tumor-down	Coexpression	16498405-TableS3	Mouse Kidney_Takemoto06_388genes_cat1	1.7e-06
BP Tumor	Normal	tumor-down	Coexpression	M13273	Genes down-regulated in papillary thyroid carcinoma (PTC) compared to normal tissue.	2.1e-06
BP Tumor	Normal	tumor-down	Coexpression	M2324	Genes up-regulated in uterus upon knockout of BMP2 [GeneID=650].	4.52e-06
BP Tumor	Normal	tumor-down	Coexpression	M1949	Genes with high-CpG-density promoters (HCP) bearing histone H3 dimethylation mark at K4 (H3K4me2) and trimethylation mark at K27 (H3K27me3) in neural precursor cells (NPC).	4.85e-06
BP Tumor	Normal	tumor-down	Coexpression	19061838-TableS13	Mouse Viral_Cairo08_620genes	6.53e-06
BP Tumor	Normal	tumor-down	Coexpression	M1350	Genes up-regulated in the urogenital sinus (UGS) of day E16 females exposed to the androgen dihydrotestosterone [PubChem=10635] for 48 h.	1.3e-05
BP Tumor	Normal	tumor-down	Coexpression	M1475	Genes down-regulated in kidney biopsies from patients with acute transplant rejection compared to the biopsies from patients with well functioning kidneys more than 1-year post transplant.	3.85e-05
BP Tumor	Normal	tumor-down	Coexpression	M2571	Genes down-regulated during prostate cancer progression in the JOCK1 model due to inducible activation of FGFR1 [GeneID=2260] gene in prostate.	3.89e-05
BP Tumor	Normal	tumor-down	Coexpression	M1351	Genes down-regulated in the urogenital sinus (UGS) of day E16 females exposed to the androgen dihydrotestosterone [PubChem=10635] for 48 h.	4.66e-05
BP Tumor	Normal	tumor-down	Coexpression	18614019-TableS4c	Mouse StemCell_Fazzio08_2031genes	4.78e-05
BP Tumor	Normal	tumor-down	Coexpression	15642130-TableS1b	Rat Immune_Rioja04_188genes	4.78e-05
BP Tumor	Normal	tumor-down	Coexpression	M1533	All significantly down-regulated genes in kidney glomeruli isolated from TCF21 [Gene ID=6943] knockout mice.	4.82e-05
BP Tumor	Normal	tumor-down	Coexpression	14766275-Fig.2	Human Uterine_Ferguson04_101genes	4.85e-05
BP Tumor	Normal	tumor-down	Coexpression	M2892	Genes up-regulated in epithelial kidney cancer cell lines over-expressing an oncogenic form of KRAS [Gene ID=3845] gene.	5.6e-05
BP Tumor	Normal	tumor-down	Coexpression	16498405-TableS5	Mouse Kidney_Takemoto06_177genes_cat3	6.06e-05
BP Tumor	Normal	tumor-down	Coexpression	M1578	Genes down-regulated in freshly isolated CD31- [GeneID=5175] (stromal stem cells from adipose tissue) versus the CD31+ (non-stem) counterparts.	6.41e-05
BP Tumor	Normal	tumor-down	Coexpression	19168792-TableS3	Human Leukemia_Figueroa09_1035genes	6.42e-05
BP Tumor	Normal	tumor-down	Coexpression Atlas	kidney	kidney	5.46e-40
BP Tumor	Normal	tumor-down	Coexpression Atlas	PCBC_EB_blastocyst_1000	Progenitor-Cell-Biology-Consortium_EmbryoidBody_fromBlastocyst-derived-humanEmbryonicStemCells_top-relative-expression-ranked_1000	3.61e-26
BP Tumor	Normal	tumor-down	Coexpression Atlas	gudmap_kidney_adult_JuxtaGlom_Ren1_1000	kidney_adult_JuxtaGlom_Ren1_top-relative-expression-ranked_1000	3.18e-23
BP Tumor	Normal	tumor-down	Coexpression Atlas	PCBC_EB_1000	Progenitor-Cell-Biology-Consortium_EmbryoidBody_top-relative-expression-ranked_1000	9.21e-23
BP Tumor	Normal	tumor-down	Coexpression Atlas	gudmap_RNAseq_e15.5_Podocytes_2500	gudmap_RNAseq_e15.5_Podocytes_2500	9.76e-21
BP Tumor	Normal	tumor-down	Coexpression Atlas	gudmap_kidney_adult_JuxtaGlom_Ren1_k2_1000	kidney_adult_JuxtaGlom_Ren1_k-means-cluster#2_top-relative-expression-ranked_1000	3.49e-19
BP Tumor	Normal	tumor-down	Coexpression Atlas	gudmap_kidney_P0_JuxtaGlom_Ren1_1000	kidney_P0_JuxtaGlom_Ren1_top-relative-expression-ranked_1000	1.89e-18
BP Tumor	Normal	tumor-down	Coexpression Atlas	gudmap_kidney_adult_JuxtaGlom_Ren1_Captopr_1000	kidney_adult_JuxtaGlom_Ren1_Captopr_top-relative-expression-ranked_1000	2.17e-18
BP Tumor	Normal	tumor-down	Coexpression Atlas	gudmap_kidney_adult_JuxtaGlom_Ren1_500	kidney_adult_JuxtaGlom_Ren1_top-relative-expression-ranked_500	3.55e-17
BP Tumor	Normal	tumor-down	Coexpression Atlas	gudmap_kidney_P0_JuxtaGlom_Ren1_500	kidney_P0_JuxtaGlom_Ren1_top-relative-expression-ranked_500	6.16e-16
BP Tumor	Normal	tumor-down	Coexpression Atlas	gudmap_kidney_adult_RenCorpuscGlomer_500	kidney_adult_RenCorpuscGlomer_top-relative-expression-ranked_500	7.79e-16
BP Tumor	Normal	tumor-down	Coexpression Atlas	gudmap_kidney_adult_RenCorpuscGlomer_1000	kidney_adult_RenCorpuscGlomer_top-relative-expression-ranked_1000	2.1e-15
BP Tumor	Normal	tumor-down	Coexpression Atlas	PCBC_EB_blastocyst_500	Progenitor-Cell-Biology-Consortium_EmbryoidBody_fromBlastocyst-derived-humanEmbryonicStemCells_top-relative-expression-ranked_500	2.13e-15
BP Tumor	Normal	tumor-down	Coexpression Atlas	gudmap_developingKidney_e13.5_podocyte cells_500	DevelopingKidney_e13.5_podocyte cells_emap-27773_top-relative-expression-ranked_500	2.13e-15
BP Tumor	Normal	tumor-down	Coexpression Atlas	gudmap_RNAseq_e15.5_Podocytes_2500_K0	gudmap_RNAseq_e15.5_Podocytes_2500_K0	2.14e-15
BP Tumor	Normal	tumor-down	Coexpression Atlas	PCBC_ratio_EB_vs_SC_1000	ratio_EmbryoidBody_vs_StemCell_top-relative-expression-ranked_1000	2.14e-15
BP Tumor	Normal	tumor-down	Coexpression Atlas	PCBC_EB_fibroblast_1000	Progenitor-Cell-Biology-Consortium_EmbryoidBody_from_inducedPluripotentialStemCells_derived from_from_fibroblast_top-relative-expression-ranked_1000	6.46e-15
BP Tumor	Normal	tumor-down	Coexpression Atlas	PCBC_EB_500	Progenitor-Cell-Biology-Consortium_EmbryoidBody_top-relative-expression-ranked_500	9.72e-15
BP Tumor	Normal	tumor-down	Coexpression Atlas	gudmap_kidney_e15.5_Podocyte_MafB_500	kidney_e15.5_Podocyte_MafB_top-relative-expression-ranked_500	1.34e-14
BP Tumor	Normal	tumor-down	Coexpression Atlas	gudmap_kidney_adult_CortVasc_Tie2_500	kidney_adult_CortVasc_Tie2_top-relative-expression-ranked_500	1.92e-14
BP Tumor	Normal	tumor-down	Coexpression Atlas	PCBC_EB_fibroblast_500	Progenitor-Cell-Biology-Consortium_EmbryoidBody_from_inducedPluripotentialStemCells_derived from_from_fibroblast_top-relative-expression-ranked_500	4.59e-14
BP Tumor	Normal	tumor-down	Coexpression Atlas	gudmap_kidney_e15.5_Podocyte_MafB_1000	kidney_e15.5_Podocyte_MafB_top-relative-expression-ranked_1000	6.52e-14
BP Tumor	Normal	tumor-down	Coexpression Atlas	gudmap_developingKidney_e15.5_Podocyte cells_500	DevelopingKidney_e15.5_Podocyte cells_emap-27915_top-relative-expression-ranked_500	7.85e-14
BP Tumor	Normal	tumor-down	Coexpression Atlas	gudmap_developingLowerUrinaryTract_P1_ureter_1000	DevelopingLowerUrinaryTract_P1_ureter_emap-30363_top-relative-expression-ranked_1000	1.34e-13
BP Tumor	Normal	tumor-down	Coexpression Atlas	gudmap_kidney_adult_JuxtaGlom_Ren1_Captopr_500	kidney_adult_JuxtaGlom_Ren1_Captopr_top-relative-expression-ranked_500	2.26e-13
BP Tumor	Normal	tumor-down	Coexpression Atlas	Arv_EB-LF_2500_K2	AravindRamakr_EmbryoidBody-LF_top-relative-expression-ranked_2500_k-means-cluster#2	2.32e-13
BP Tumor	Normal	tumor-down	Coexpression Atlas	gudmap_developingKidney_e15.5_Pelvic Mesenchyme_500	DevelopingKidney_e15.5_Pelvic Mesenchyme_emap-8241_top-relative-expression-ranked_500	3.09e-13
BP Tumor	Normal	tumor-down	Coexpression Atlas	Arv_EB-LF_1000_K4	AravindRamakr_EmbryoidBody-LF_top-relative-expression-ranked_1000_k-means-cluster#4	3.23e-13
BP Tumor	Normal	tumor-down	Coexpression Atlas	PCBC_ratio_EB_vs_SC_500	ratio_EmbryoidBody_vs_StemCell_top-relative-expression-ranked_500	9.24e-13
BP Tumor	Normal	tumor-down	Coexpression Atlas	gudmap_developingKidney_e13.5_podocyte cells_1000	DevelopingKidney_e13.5_podocyte cells_emap-27773_top-relative-expression-ranked_1000	1.37e-12
BP Tumor	Normal	tumor-down	Coexpression Atlas	gudmap_developingKidney_e15.5_stage III -IV renal corpusc_1000	DevelopingKidney_e15.5_stage III -IV renal corpusc_emap-27945_top-relative-expression-ranked_1000	2.16e-12
BP Tumor	Normal	tumor-down	Coexpression Atlas	cerebral cortex	cerebral cortex	2.16e-12
BP Tumor	Normal	tumor-down	Coexpression Atlas	gudmap_RNAseq_e15.5_CollectIng Duct_2500	gudmap_RNAseq_e15.5_CollectIng Duct_2500	2.18e-12
BP Tumor	Normal	tumor-down	Coexpression Atlas	BM Top 100 - kidney medulla	BM Top 100 - kidney medulla	2.55e-12
BP Tumor	Normal	tumor-down	Coexpression Atlas	gudmap_kidney_adult_CortVasc_Tie2_1000	kidney_adult_CortVasc_Tie2_top-relative-expression-ranked_1000	3.16e-12
BP Tumor	Normal	tumor-down	Coexpression Atlas	PCBC_ECTO_blastocyst_1000	Progenitor-Cell-Biology-Consortium_induced-Ectoderm_fromBlastocyst-derived-humanEmbryonicStemCells_top-relative-expression-ranked_1000	7.4e-12
BP Tumor	Normal	tumor-down	Coexpression Atlas	gudmap_developingKidney_e15.5_stage III -IV renal corpusc_500	DevelopingKidney_e15.5_stage III -IV renal corpusc_emap-27945_top-relative-expression-ranked_500	8.08e-12
BP Tumor	Normal	tumor-down	Coexpression Atlas	gudmap_developingKidney_e15.5_S-shaped body_1000	DevelopingKidney_e15.5_S-shaped body_emap-27855_top-relative-expression-ranked_1000	8.08e-12
BP Tumor	Normal	tumor-down	Coexpression Atlas	Arv_EB-LF_1000	AravindRamakr_EmbryoidBody-LF_top-relative-expression-ranked_1000	8.08e-12
BP Tumor	Normal	tumor-down	Coexpression Atlas	PCBC_SC_1000	Progenitor-Cell-Biology-Consortium_StemCell_top-relative-expression-ranked_1000	8.93e-12
BP Tumor	Normal	tumor-down	Coexpression Atlas	gudmap_developingKidney_e13.5_podocyte cells_200	DevelopingKidney_e13.5_podocyte cells_emap-27773_top-relative-expression-ranked_200	9.67e-12
BP Tumor	Normal	tumor-down	Coexpression Atlas	gudmap_developingKidney_e15.5_Pelvic Mesenchyme_500_k4	DevelopingKidney_e15.5_Pelvic Mesenchyme_emap-8241_k-means-cluster#4_top-relative-expression-ranked_500	2.24e-11
BP Tumor	Normal	tumor-down	Coexpression Atlas	gudmap_developingKidney_e15.5_ureter tip_200_flank cortic collct	DevelopingKidney_e15.5_ureter tip_flank cortic collct_emap-27752_top-relative-expression-ranked_200	2.24e-11
BP Tumor	Normal	tumor-down	Coexpression Atlas	gudmap_developingKidney_e15.5_Podocyte cells_1000	DevelopingKidney_e15.5_Podocyte cells_emap-27915_top-relative-expression-ranked_1000	2.24e-11
BP Tumor	Normal	tumor-down	Coexpression Atlas	gudmap_kidney_adult_JuxtaGlom_Ren1_Captopr_k2_1000	kidney_adult_JuxtaGlom_Ren1_Captopr_k-means-cluster#2_top-relative-expression-ranked_1000	4.56e-11
BP Tumor	Normal	tumor-down	Coexpression Atlas	ratio_EB_vs_SC_1000_K5	ratio_EmbryoidBody_vs_StemCell_top-relative-expression-ranked_1000_k-means-cluster#5	4.56e-11
BP Tumor	Normal	tumor-down	Coexpression Atlas	ratio_EB_vs_SC_2500_K3	ratio_EmbryoidBody_vs_StemCell_top-relative-expression-ranked_2500_k-means-cluster#3	4.77e-11
BP Tumor	Normal	tumor-down	Coexpression Atlas	gudmap_developingKidney_e15.5_cortic collect duct_1000	DevelopingKidney_e15.5_cortic collect duct_emap-28132_top-relative-expression-ranked_1000	7.02e-11
BP Tumor	Normal	tumor-down	Coexpression Atlas	gudmap_developingKidney_e15.5_Pelvic Mesenchyme_1000	DevelopingKidney_e15.5_Pelvic Mesenchyme_emap-8241_top-relative-expression-ranked_1000	8.49e-11
BP Tumor	Normal	tumor-down	Coexpression Atlas	gudmap_developingKidney_e15.5_S-shaped body_500	DevelopingKidney_e15.5_S-shaped body_emap-27855_top-relative-expression-ranked_500	9.57e-11
BP Tumor	Normal	tumor-down	Coexpression Atlas	gudmap_RNAseq_e11.5_Ureteric_tips_2500	gudmap_RNAseq_e11.5_Ureteric_tips_2500	1.39e-10
BP Tumor	Normal	tumor-down	Coexpression Atlas	gudmap_developingKidney_e15.5_anlage of loop of Henle_1000	DevelopingKidney_e15.5_anlage of loop of Henle_emap-31283_top-relative-expression-ranked_1000	1.65e-10
BP Tumor	Normal	tumor-down	Coexpression Atlas	gudmap_developingKidney_e15.5_Podocyte cells_200	DevelopingKidney_e15.5_Podocyte cells_emap-27915_top-relative-expression-ranked_200	1.65e-10
BP Tumor	Normal	tumor-down	Coexpression Atlas	gudmap_developingLowerUrinaryTract_P1_ureter_500	DevelopingLowerUrinaryTract_P1_ureter_emap-30363_top-relative-expression-ranked_500	1.76e-10
BP Tumor	Normal	tumor-down	Coexpression Atlas	gudmap_developingKidney_e15.5_Pelvic Mesenchyme_200	DevelopingKidney_e15.5_Pelvic Mesenchyme_emap-8241_top-relative-expression-ranked_200	2.59e-10
BP Tumor	Normal	tumor-down	Coexpression Atlas	gudmap_kidney_P4_CapMesRenVes_Crym_500	kidney_P4_CapMesRenVes_Crym_top-relative-expression-ranked_500	2.72e-10
BP Tumor	Normal	tumor-down	Coexpression Atlas	ratio_EB_vs_SC_500_K3	ratio_EmbryoidBody_vs_StemCell_top-relative-expression-ranked_500_k-means-cluster#3	3.4e-10
BP Tumor	Normal	tumor-down	Coexpression Atlas	gudmap_RNAseq_e11.5_Ureteric_bud_2500	gudmap_RNAseq_e11.5_Ureteric_bud_2500	3.96e-10
BP Tumor	Normal	tumor-down	Coexpression Atlas	gudmap_developingKidney_e15.5_ureter tip_500_flank cortic collct	DevelopingKidney_e15.5_ureter tip_flank cortic collct_emap-27752_top-relative-expression-ranked_500	4.1e-10
BP Tumor	Normal	tumor-down	Coexpression Atlas	gudmap_kidney_e15.5_Podocyte_MafB_200	kidney_e15.5_Podocyte_MafB_top-relative-expression-ranked_200	4.27e-10
BP Tumor	Normal	tumor-down	Coexpression Atlas	gudmap_developingKidney_e13.5_podocyte cells_1000_k3	DevelopingKidney_e13.5_podocyte cells_emap-27773_k-means-cluster#3_top-relative-expression-ranked_1000	5.4e-10
BP Tumor	Normal	tumor-down	Coexpression Atlas	gudmap_developingKidney_e15.5_cortic collect duct_500	DevelopingKidney_e15.5_cortic collect duct_emap-28132_top-relative-expression-ranked_500	6.81e-10
BP Tumor	Normal	tumor-down	Coexpression Atlas	gudmap_dev gonad_e13.5_M_InterstitFLeydig_MafB_1000	dev gonad_e13.5_M_InterstitFLeydig_MafB_top-relative-expression-ranked_1000	6.82e-10
BP Tumor	Normal	tumor-down	Coexpression Atlas	gudmap_developingLowerUrinaryTract_e15.5_ureteral tissue_1000	DevelopingLowerUrinaryTract_e15.5_ureteral tissue_emap-8234_top-relative-expression-ranked_1000	7.62e-10
BP Tumor	Normal	tumor-down	Coexpression Atlas	PCBC_ECTO_fibroblast_1000	Progenitor-Cell-Biology-Consortium_induced-Ectoderm_from_inducedPluripotentialStemCells_derived from_from_fibroblast_top-relative-expression-ranked_1000	8.54e-10
BP Tumor	Normal	tumor-down	Coexpression Atlas	gudmap_RNAseq_e15.5_Mesangium_2500	gudmap_RNAseq_e15.5_Mesangium_2500	8.83e-10
BP Tumor	Normal	tumor-down	Coexpression Atlas	gudmap_kidney_adult_RenalCortexMixed_Std_k2_1000	kidney_adult_RenalCortexMixed_Std_k-means-cluster#2_top-relative-expression-ranked_1000	9.25e-10
BP Tumor	Normal	tumor-down	Coexpression Atlas	placenta	placenta	1.01e-09
BP Tumor	Normal	tumor-down	Coexpression Atlas	gudmap_developingKidney_e15.5_Medullary collecting duct_1000	DevelopingKidney_e15.5_Medullary collecting duct_emap-28063_top-relative-expression-ranked_1000	1.09e-09
BP Tumor	Normal	tumor-down	Coexpression Atlas	gudmap_kidney_adult_JuxtaGlom_Ren1_200	kidney_adult_JuxtaGlom_Ren1_top-relative-expression-ranked_200	1.48e-09
BP Tumor	Normal	tumor-down	Coexpression Atlas	PCBC_ECTO_blastocyst_500	Progenitor-Cell-Biology-Consortium_induced-Ectoderm_fromBlastocyst-derived-humanEmbryonicStemCells_top-relative-expression-ranked_500	2.42e-09
BP Tumor	Normal	tumor-down	Coexpression Atlas	gudmap_developingKidney_e15.5_S-shaped body_1000_k2	DevelopingKidney_e15.5_S-shaped body_emap-27855_k-means-cluster#2_top-relative-expression-ranked_1000	2.77e-09
BP Tumor	Normal	tumor-down	Coexpression Atlas	gudmap_kidney_e10.5_UretericTrunk_HoxB7_500	kidney_e10.5_UretericTrunk_HoxB7_top-relative-expression-ranked_500	4.13e-09
BP Tumor	Normal	tumor-down	Coexpression Atlas	gudmap_kidney_P4_CapMesRenVes_Crym_200	kidney_P4_CapMesRenVes_Crym_top-relative-expression-ranked_200	5.17e-09
BP Tumor	Normal	tumor-down	Coexpression Atlas	gudmap_kidney_adult_JuxtaGlom_Ren1_Captopr_200	kidney_adult_JuxtaGlom_Ren1_Captopr_top-relative-expression-ranked_200	5.58e-09
BP Tumor	Normal	tumor-down	Coexpression Atlas	gudmap_kidney_adult_JuxtaGlom_Ren1_k1_200	kidney_adult_JuxtaGlom_Ren1_k-means-cluster#1_top-relative-expression-ranked_200	5.61e-09
BP Tumor	Normal	tumor-down	Coexpression Atlas	gudmap_kidney_P0_JuxtaGlom_Ren1_200	kidney_P0_JuxtaGlom_Ren1_top-relative-expression-ranked_200	6.11e-09
BP Tumor	Normal	tumor-down	Coexpression Atlas	gudmap_developingKidney_e15.5_ureter tip_1000_flank cortic collct	DevelopingKidney_e15.5_ureter tip_flank cortic collct_emap-27752_top-relative-expression-ranked_1000	6.22e-09
BP Tumor	Normal	tumor-down	Coexpression Atlas	gudmap_developingKidney_e15.5_cortic collect duct_1000_k3	DevelopingKidney_e15.5_cortic collect duct_emap-28132_k-means-cluster#3_top-relative-expression-ranked_1000	7.11e-09
BP Tumor	Normal	tumor-down	Coexpression Atlas	gudmap_dev gonad_e13.5_M_InterstitTestis_Sma_1000	dev gonad_e13.5_M_InterstitTestis_Sma_top-relative-expression-ranked_1000	8.28e-09
BP Tumor	Normal	tumor-down	Coexpression Atlas	facebase_RNAseq_e14.5_palate_poster_oral_Tgfbr2_WT_2500	facebase_RNAseq_e14.5_palate_poster_oral_Tgfbr2_WT_2500	9.09e-09
BP Tumor	Normal	tumor-down	Coexpression Atlas	gudmap_kidney_adult_CortVasc_Tie2_200	kidney_adult_CortVasc_Tie2_top-relative-expression-ranked_200	9.71e-09
BP Tumor	Normal	tumor-down	Coexpression Atlas	gudmap_kidney_adult_CortVasc_Tie2_k3_500	kidney_adult_CortVasc_Tie2_k-means-cluster#3_top-relative-expression-ranked_500	9.71e-09
BP Tumor	Normal	tumor-down	Coexpression Atlas	gudmap_developingLowerUrinaryTract_e15.5_urothelium_1000	DevelopingLowerUrinaryTract_e15.5_Urothelium_emap-28091_top-relative-expression-ranked_1000	1.04e-08
BP Tumor	Normal	tumor-down	Coexpression Atlas	PCBC_ECTO_fibroblast_500	Progenitor-Cell-Biology-Consortium_induced-Ectoderm_from_inducedPluripotentialStemCells_derived from_from_fibroblast_top-relative-expression-ranked_500	1.38e-08
BP Tumor	Normal	tumor-down	Coexpression Atlas	gudmap_developingKidney_e15.5_Medullary collecting duct_500	DevelopingKidney_e15.5_Medullary collecting duct_emap-28063_top-relative-expression-ranked_500	1.45e-08
BP Tumor	Normal	tumor-down	Coexpression Atlas	cervix, uterine	cervix, uterine	1.54e-08
BP Tumor	Normal	tumor-down	Coexpression Atlas	gudmap_developingKidney_e15.5_stage III -IV renal corpusc_1000_k1	DevelopingKidney_e15.5_stage III -IV renal corpusc_emap-27945_k-means-cluster#1_top-relative-expression-ranked_1000	1.54e-08
BP Tumor	Normal	tumor-down	Coexpression Atlas	gudmap_dev lower uro neuro_e15.5_PelvicGanglion_Sox10_1000	dev lower uro neuro_e15.5_PelvicGanglion_Sox10_top-relative-expression-ranked_1000	1.56e-08
BP Tumor	Normal	tumor-down	Coexpression Atlas	gudmap_developingKidney_e15.5_ureter tip_100_flank cortic collct	DevelopingKidney_e15.5_ureter tip_flank cortic collct_emap-27752_top-relative-expression-ranked_100	1.62e-08
BP Tumor	Normal	tumor-down	Coexpression Atlas	gudmap_kidney_adult_RenalCortexMixed_Std_1000	kidney_adult_RenalCortexMixed_Std_top-relative-expression-ranked_1000	1.65e-08
BP Tumor	Normal	tumor-down	Coexpression Atlas	parathyroid gland	parathyroid gland	1.65e-08
BP Tumor	Normal	tumor-down	Coexpression Atlas	GSM777063_500	Stromal Cells, LEC.SLN, gp38+ CD31+, Lymph Node, avg-4	1.65e-08
BP Tumor	Normal	tumor-down	Coexpression Atlas	gudmap_dev gonad_e13.5_F_VascAssocMesenchStromOvary_Sma_500	dev gonad_e13.5_F_VascAssocMesenchStromOvary_Sma_top-relative-expression-ranked_500	1.73e-08
BP Tumor	Normal	tumor-down	Coexpression Atlas	gudmap_kidney_adult_RenCorpuscGlomer_k2_500	kidney_adult_RenCorpuscGlomer_k-means-cluster#2_top-relative-expression-ranked_500	1.89e-08
BP Tumor	Normal	tumor-down	Coexpression Atlas	PCBC_ctl_geo-heart_1000	geo_heart_top-relative-expression-ranked_1000	1.9e-08
BP Tumor	Normal	tumor-down	Coexpression Atlas	gudmap_kidney_adult_RenCorpuscGlomer_200	kidney_adult_RenCorpuscGlomer_top-relative-expression-ranked_200	2.1e-08
BP Tumor	Normal	tumor-down	Coexpression Atlas	gudmap_RNAseq_e11.5_Ureteric_stalks_2500	gudmap_RNAseq_e11.5_Ureteric_stalks_2500	2.22e-08
BP Tumor	Normal	tumor-down	Coexpression Atlas	gudmap_kidney_adult_GlomCapSys_Tie2_200	kidney_adult_GlomCapSys_Tie2_top-relative-expression-ranked_200	2.28e-08
BP Tumor	Normal	tumor-down	Coexpression Atlas	gudmap_developingKidney_e15.5_Pelvic Mesenchyme_1000_k2	DevelopingKidney_e15.5_Pelvic Mesenchyme_emap-8241_k-means-cluster#2_top-relative-expression-ranked_1000	2.37e-08
BP Tumor	Normal	tumor-down	Coexpression Atlas	gudmap_developingKidney_e15.5_anlage of loop of Henle_200	DevelopingKidney_e15.5_anlage of loop of Henle_emap-31283_top-relative-expression-ranked_200	2.56e-08
BP Tumor	Normal	tumor-down	Coexpression Atlas	gudmap_developingKidney_e15.5_cortic collect duct_200	DevelopingKidney_e15.5_cortic collect duct_emap-28132_top-relative-expression-ranked_200	2.82e-08
BP Tumor	Normal	tumor-down	Coexpression Atlas	thyroid gland	thyroid gland	3.12e-08
BP Tumor	Normal	tumor-down	Coexpression Atlas	JC_iEC_2500_K3	JC_iEC_top-relative-expression-ranked_2500_k-means-cluster#3	3.65e-08
BP Tumor	Normal	tumor-down	Coexpression Atlas	PCBC_DE_blastocyst_1000	Progenitor-Cell-Biology-Consortium_inducedDefinitiveEndoderm_fromBlastocyst-derived-iPSC_top-relative-expression-ranked_1000	4.29e-08
BP Tumor	Normal	tumor-down	Coexpression Atlas	PCBC_SC_blastocyst_1000	Progenitor-Cell-Biology-Consortium_StemCell_fromBlastocyst-derived-humanEmbryonicStemCells_top-relative-expression-ranked_1000	5.01e-08
BP Tumor	Normal	tumor-down	Coexpression Atlas	gudmap_kidney_adult_Podocyte_MafB_k4_100	kidney_adult_Podocyte_MafB_k-means-cluster#4_top-relative-expression-ranked_100	7.07e-08
BP Tumor	Normal	tumor-down	Coexpression Atlas	gudmap_kidney_adult_GlomCapSys_Tie2_500	kidney_adult_GlomCapSys_Tie2_top-relative-expression-ranked_500	7.41e-08
BP Tumor	Normal	tumor-down	Coexpression Atlas	gudmap_developingKidney_e15.5_Podocyte cells_100	DevelopingKidney_e15.5_Podocyte cells_emap-27915_top-relative-expression-ranked_100	7.88e-08
BP Tumor	Normal	tumor-down	Coexpression Atlas	gudmap_developingKidney_e15.5_stage III -IV renal corpusc_200	DevelopingKidney_e15.5_stage III -IV renal corpusc_emap-27945_top-relative-expression-ranked_200	7.91e-08
BP Tumor	Normal	tumor-down	Coexpression Atlas	gudmap_developingKidney_e15.5_anlage of loop of Henle_500	DevelopingKidney_e15.5_anlage of loop of Henle_emap-31283_top-relative-expression-ranked_500	7.91e-08
BP Tumor	Normal	tumor-down	Coexpression Atlas	gudmap_kidney_adult_JuxtaGlom_Ren1_100	kidney_adult_JuxtaGlom_Ren1_top-relative-expression-ranked_100	9.01e-08
BP Tumor	Normal	tumor-down	Coexpression Atlas	Arv_SC-LF_2500_K5	AravindRamakr_StemCell-LF_top-relative-expression-ranked_2500_k-means-cluster#5	1e-07
BP Tumor	Normal	tumor-down	Coexpression Atlas	gudmap_developingKidney_e15.5_anlage of loop of Henle_100	DevelopingKidney_e15.5_anlage of loop of Henle_emap-31283_top-relative-expression-ranked_100	1.03e-07
BP Tumor	Normal	tumor-down	Coexpression Atlas	gudmap_kidney_e10.5_UretericTrunk_HoxB7_100	kidney_e10.5_UretericTrunk_HoxB7_top-relative-expression-ranked_100	1.03e-07
BP Tumor	Normal	tumor-down	Coexpression Atlas	gudmap_kidney_e10.5_UretericTip_HoxB7_500	kidney_e10.5_UretericTip_HoxB7_top-relative-expression-ranked_500	1.2e-07
BP Tumor	Normal	tumor-down	Coexpression Atlas	gudmap_kidney_adult_RenMedVasc_Tie2_200	kidney_adult_RenMedVasc_Tie2_top-relative-expression-ranked_200	1.2e-07
BP Tumor	Normal	tumor-down	Coexpression Atlas	gudmap_kidney_adult_JuxtaGlom_Ren1_Captopr_k4_200	kidney_adult_JuxtaGlom_Ren1_Captopr_k-means-cluster#4_top-relative-expression-ranked_200	1.25e-07
BP Tumor	Normal	tumor-down	Coexpression Atlas	GSM777059_500	Stromal Cells, LEC.MLN, gp38+ CD31+, Lymph Node, avg-4	1.26e-07
BP Tumor	Normal	tumor-down	Coexpression Atlas	gudmap_developingLowerUrinaryTract_adult_bladder_1000	DevelopingLowerUrinaryTract_adult_bladder_emap-29457_top-relative-expression-ranked_1000	1.36e-07
BP Tumor	Normal	tumor-down	Coexpression Atlas	gudmap_kidney_adult_RenMedVasc_Tie2_500	kidney_adult_RenMedVasc_Tie2_top-relative-expression-ranked_500	1.63e-07
BP Tumor	Normal	tumor-down	Coexpression Atlas	Facebase_RNAseq_e8.5_Paraxial Mesoderm_1000	FacebaseRNAseq_e8.5_Paraxial Mesoderm_top-relative-expression-ranked_1000	1.64e-07
BP Tumor	Normal	tumor-down	Coexpression Atlas	gudmap_dev gonad_e13.5_F_VascAssocMesenchStromOvary_MafB_200	dev gonad_e13.5_F_VascAssocMesenchStromOvary_MafB_top-relative-expression-ranked_200	1.75e-07
BP Tumor	Normal	tumor-down	Coexpression Atlas	gudmap_developingKidney_e11.5_ureteric bud_100	DevelopingKidney_e11.5_ureteric bud_emap-3844_top-relative-expression-ranked_100	1.75e-07
BP Tumor	Normal	tumor-down	Coexpression Atlas	Facebase_RNAseq_e9.5_Olfactory Placode_1000	FacebaseRNAseq_e9.5_Olfactory Placode_top-relative-expression-ranked_1000	1.76e-07
BP Tumor	Normal	tumor-down	Coexpression Atlas	gudmap_developingLowerUrinaryTract_P2_bladder urothelium (LCM)_1000	DevelopingLowerUrinaryTract_P2_bladder urothelium (LCM)_emap-30380_top-relative-expression-ranked_1000	2.03e-07
BP Tumor	Normal	tumor-down	Coexpression Atlas	gudmap_kidney_e15.5_SmlBldVes_Tie2_200	kidney_e15.5_SmlBldVes_Tie2_top-relative-expression-ranked_200	2.08e-07
BP Tumor	Normal	tumor-down	Coexpression Atlas	gudmap_kidney_adult_Podocyte_MafB_200	kidney_adult_Podocyte_MafB_top-relative-expression-ranked_200	2.08e-07
BP Tumor	Normal	tumor-down	Coexpression Atlas	gudmap_developingKidney_e14.5 whole kidney - Wnt4 KO_200	DevelopingKidney_e14.5 whole kidney - Wnt4 KO_emap-6674_top-relative-expression-ranked_200	2.35e-07
BP Tumor	Normal	tumor-down	Coexpression Atlas	gudmap_developingKidney_e11.5_metaneph mesench_200	DevelopingKidney_e11.5_metaneph mesench_emap-3843_top-relative-expression-ranked_200	2.35e-07
BP Tumor	Normal	tumor-down	Coexpression Atlas	facebase_RNAseq_e14.5_palate_poster_distal_ERK2_WT_2500	facebase_RNAseq_e14.5_palate_poster_distal_ERK2_WT_2500	2.51e-07
BP Tumor	Normal	tumor-down	Coexpression Atlas	gudmap_dev gonad_e11.5_F_GonadVasMes_Flk_200	dev gonad_e11.5_F_GonadVasMes_Flk_top-relative-expression-ranked_200	2.54e-07
BP Tumor	Normal	tumor-down	Coexpression Atlas	geo_heart_1000_K5	geo_heart_top-relative-expression-ranked_1000_k-means-cluster#5	2.61e-07
BP Tumor	Normal	tumor-down	Coexpression Atlas	GSM777032_500	Stromal Cells, BEC.MLN, gp38- CD31+, Lymph Node, avg-5	2.62e-07
BP Tumor	Normal	tumor-down	Coexpression Atlas	gudmap_developingKidney_e13.5_podocyte cells_500_k1	DevelopingKidney_e13.5_podocyte cells_emap-27773_k-means-cluster#1_top-relative-expression-ranked_500	2.69e-07
BP Tumor	Normal	tumor-down	Coexpression Atlas	gudmap_developingKidney_e13.5_podocyte cells_100	DevelopingKidney_e13.5_podocyte cells_emap-27773_top-relative-expression-ranked_100	2.85e-07
BP Tumor	Normal	tumor-down	Coexpression Atlas	gudmap_kidney_adult_JuxtaGlom_Ren1_k4_100	kidney_adult_JuxtaGlom_Ren1_k-means-cluster#4_top-relative-expression-ranked_100	3.16e-07
BP Tumor	Normal	tumor-down	Coexpression Atlas	gudmap_dev gonad_e13.5_F_VascAssocMesenchStromOvary_Sma_200	dev gonad_e13.5_F_VascAssocMesenchStromOvary_Sma_top-relative-expression-ranked_200	3.22e-07
BP Tumor	Normal	tumor-down	Coexpression Atlas	gudmap_dev gonad_e12.5_F_VasAssocMesStromOvary_Sma_1000	dev gonad_e12.5_F_VasAssocMesStromOvary_Sma_top-relative-expression-ranked_1000	3.46e-07
BP Tumor	Normal	tumor-down	Coexpression Atlas	gudmap_developingKidney_e15.5_stage III -IV renal corpusc_500_k2	DevelopingKidney_e15.5_stage III -IV renal corpusc_emap-27945_k-means-cluster#2_top-relative-expression-ranked_500	3.48e-07
BP Tumor	Normal	tumor-down	Coexpression Atlas	gudmap_dev gonad_e11.5_F_GonadVasMes_Flk_1000	dev gonad_e11.5_F_GonadVasMes_Flk_top-relative-expression-ranked_1000	3.57e-07
BP Tumor	Normal	tumor-down	Coexpression Atlas	gudmap_kidney_P0_JuxtaGlom_Ren1_k4_1000	kidney_P0_JuxtaGlom_Ren1_k-means-cluster#4_top-relative-expression-ranked_1000	4.29e-07
BP Tumor	Normal	tumor-down	Coexpression Atlas	Arv_SC-LF_1000_K3	AravindRamakr_StemCell-LF_top-relative-expression-ranked_1000_k-means-cluster#3	4.6e-07
BP Tumor	Normal	tumor-down	Coexpression Atlas	gudmap_dev gonad_e12.5_F_VasAssocMesStromOvary_Sma_500	dev gonad_e12.5_F_VasAssocMesStromOvary_Sma_top-relative-expression-ranked_500	4.61e-07
BP Tumor	Normal	tumor-down	Coexpression Atlas	gudmap_kidney_adult_Podocyte_MafB_100	kidney_adult_Podocyte_MafB_top-relative-expression-ranked_100	4.61e-07
BP Tumor	Normal	tumor-down	Coexpression Atlas	Facebase_RNAseq_e9.5_Olfactory Placode_1000_K3	FacebaseRNAseq_e9.5_Olfactory Placode_top-relative-expression-ranked_1000_k-means-cluster#3	4.68e-07
BP Tumor	Normal	tumor-down	Coexpression Atlas	ratio_SC_vs_ECTO_1000_K1	ratio_StemCell_vs_induced-Ectoderm_top-relative-expression-ranked_1000_k-means-cluster#1	4.68e-07
BP Tumor	Normal	tumor-down	Coexpression Atlas	Arv_EB-LF_500	AravindRamakr_EmbryoidBody-LF_top-relative-expression-ranked_500	4.69e-07
BP Tumor	Normal	tumor-down	Coexpression Atlas	gudmap_dev gonad_e13.5_M_InterstitTestis_Sma_500	dev gonad_e13.5_M_InterstitTestis_Sma_top-relative-expression-ranked_500	5.18e-07
BP Tumor	Normal	tumor-down	Coexpression Atlas	gudmap_dev gonad_e13.5_M_gudmap_devVasTestis_Flk_1000	dev gonad_e13.5_M_DevVasTestis_Flk_top-relative-expression-ranked_1000	5.36e-07
BP Tumor	Normal	tumor-down	Coexpression Atlas	gudmap_kidney_e10.5_UretericTrunk_HoxB7_200	kidney_e10.5_UretericTrunk_HoxB7_top-relative-expression-ranked_200	5.83e-07
BP Tumor	Normal	tumor-down	Coexpression Atlas	DevelopingKidney_e15.5_Medullary collecting duct_emap-28063_100	DevelopingKidney_e15.5_Medullary collecting duct_emap-28063_top-relative-expression-ranked_100	6.01e-07
BP Tumor	Normal	tumor-down	Coexpression Atlas	gudmap_developingKidney_e15.5_cortic collect duct_500_k2	DevelopingKidney_e15.5_cortic collect duct_emap-28132_k-means-cluster#2_top-relative-expression-ranked_500	6.01e-07
BP Tumor	Normal	tumor-down	Coexpression Atlas	gudmap_developingLowerUrinaryTract_P2_bladder stroma (LCM)_1000	DevelopingLowerUrinaryTract_P2_bladder stroma (LCM)_emap-30396_top-relative-expression-ranked_1000	6.12e-07
BP Tumor	Normal	tumor-down	Coexpression Atlas	gudmap_dev gonad_e12.5_F_VasAssMesen_MafB_200	dev gonad_e12.5_F_VasAssMesen_MafB_top-relative-expression-ranked_200	6.24e-07
BP Tumor	Normal	tumor-down	Coexpression Atlas	PCBC_DE_1000	Progenitor-Cell-Biology-Consortium_induced-DefinitiveEndoderm_top-relative-expression-ranked_1000	6.98e-07
BP Tumor	Normal	tumor-down	Coexpression Atlas	PCBC_ratio_SC_vs_ECTO_1000	ratio_StemCell_vs_induced-Ectoderm_top-relative-expression-ranked_1000	7.08e-07
BP Tumor	Normal	tumor-down	Coexpression Atlas	gudmap_kidney_e15.5_SmlBldVes_Tie2_k2_200	kidney_e15.5_SmlBldVes_Tie2_k-means-cluster#2_top-relative-expression-ranked_200	7.08e-07
BP Tumor	Normal	tumor-down	Coexpression Atlas	gudmap_RNAseq_e11.5_Ureteric_bud_2500_K4	gudmap_RNAseq_e11.5_Ureteric_bud_2500_K4	7.08e-07
BP Tumor	Normal	tumor-down	Coexpression Atlas	gudmap_dev gonad_e11.5_F_GonadVasMes_Flk_500	dev gonad_e11.5_F_GonadVasMes_Flk_top-relative-expression-ranked_500	7.08e-07
BP Tumor	Normal	tumor-down	Coexpression Atlas	gudmap_developingKidney_e15.5_S-shaped body_100	DevelopingKidney_e15.5_S-shaped body_emap-27855_top-relative-expression-ranked_100	7.62e-07
BP Tumor	Normal	tumor-down	Coexpression Atlas	PCBC_ECTO_1000	Progenitor-Cell-Biology-Consortium_induced-Ectoderm_top-relative-expression-ranked_1000	8.03e-07
BP Tumor	Normal	tumor-down	Coexpression Atlas	geo_heart_2500_K2	geo_heart_top-relative-expression-ranked_2500_k-means-cluster#2	8.11e-07
BP Tumor	Normal	tumor-down	Coexpression Atlas	gudmap_dev gonad_e13.5_F_VascAssocMesenchStromOvary_Sma_1000	dev gonad_e13.5_F_VascAssocMesenchStromOvary_Sma_top-relative-expression-ranked_1000	8.82e-07
BP Tumor	Normal	tumor-down	Coexpression Atlas	gudmap_developingLowerUrinaryTract_adult_ureter_500	DevelopingLowerUrinaryTract_adult_ureter_emap-29479_top-relative-expression-ranked_500	8.82e-07
BP Tumor	Normal	tumor-down	Coexpression Atlas	gudmap_dev gonad_e12.5_M_InterstitTestis_Sma_500	dev gonad_e12.5_M_InterstitTestis_Sma_top-relative-expression-ranked_500	8.82e-07
BP Tumor	Normal	tumor-down	Coexpression Atlas	gudmap_dev gonad_e13.5_M_gudmap_devVasTestis_Flk_500	dev gonad_e13.5_M_DevVasTestis_Flk_top-relative-expression-ranked_500	9.07e-07
BP Tumor	Normal	tumor-down	Coexpression Atlas	GSM777037_500	Stromal Cells, BEC.SLN, gp38- CD31+, Lymph Node, avg-4	9.25e-07
BP Tumor	Normal	tumor-down	Coexpression Atlas	Facebase_RNAseq_e9.5_Facial Mesenchyne_1000	FacebaseRNAseq_e9.5_Facial Mesenchyne_top-relative-expression-ranked_1000	9.34e-07
BP Tumor	Normal	tumor-down	Coexpression Atlas	gudmap_dev gonad_e12.5_M_InterstitLeydig_MafB_1000	dev gonad_e12.5_M_InterstitLeydig_MafB_top-relative-expression-ranked_1000	9.76e-07
BP Tumor	Normal	tumor-down	Coexpression Atlas	gudmap_developingKidney_e13.5_podocyte cells_200_k4	DevelopingKidney_e13.5_podocyte cells_emap-27773_k-means-cluster#4_top-relative-expression-ranked_200	1.06e-06
BP Tumor	Normal	tumor-down	Coexpression Atlas	gudmap_dev gonad_e12.5_F_VasAssocMesStromOvary_Sma_200	dev gonad_e12.5_F_VasAssocMesStromOvary_Sma_top-relative-expression-ranked_200	1.07e-06
BP Tumor	Normal	tumor-down	Coexpression Atlas	gudmap_developingKidney_e15.5_stage III -IV renal corpusc_100	DevelopingKidney_e15.5_stage III -IV renal corpusc_emap-27945_top-relative-expression-ranked_100	1.07e-06
BP Tumor	Normal	tumor-down	Coexpression Atlas	gudmap_kidney_adult_RenMedVasc_Tie2_100	kidney_adult_RenMedVasc_Tie2_top-relative-expression-ranked_100	1.07e-06
BP Tumor	Normal	tumor-down	Coexpression Atlas	gudmap_developingLowerUrinaryTract_adult_bladder_500	DevelopingLowerUrinaryTract_adult_bladder_emap-29457_top-relative-expression-ranked_500	1.08e-06
BP Tumor	Normal	tumor-down	Coexpression Atlas	gudmap_developingLowerUrinaryTract_P1_bladder_1000_J	DevelopingLowerUrinaryTract_P1_bladder_J_emap-30374_top-relative-expression-ranked_1000	1.11e-06
BP Tumor	Normal	tumor-down	Coexpression Atlas	DevelopingLowerUrinaryTract_e14.5_ urethra_emap-30902_1000	DevelopingLowerUrinaryTract_e14.5_ urethra_emap-30902_top-relative-expression-ranked_1000	1.11e-06
BP Tumor	Normal	tumor-down	Coexpression Atlas	gudmap_dev gonad_e11.5_F_GonMes_Sma_500	dev gonad_e11.5_F_GonMes_Sma_top-relative-expression-ranked_500	1.19e-06
BP Tumor	Normal	tumor-down	Coexpression Atlas	gudmap_developingKidney_e15.5_Podocyte cells_1000_k2	DevelopingKidney_e15.5_Podocyte cells_emap-27915_k-means-cluster#2_top-relative-expression-ranked_1000	1.19e-06
BP Tumor	Normal	tumor-down	Coexpression Atlas	gudmap_kidney_adult_RenCorpuscGlomer_k3_500	kidney_adult_RenCorpuscGlomer_k-means-cluster#3_top-relative-expression-ranked_500	1.28e-06
BP Tumor	Normal	tumor-down	Coexpression Atlas	gudmap_dev gonad_e11.5_M_GonadVasMes_Flk_200	dev gonad_e11.5_M_GonadVasMes_Flk_top-relative-expression-ranked_200	1.31e-06
BP Tumor	Normal	tumor-down	Coexpression Atlas	gudmap_developingKidney_e15.5_S-shaped body_200	DevelopingKidney_e15.5_S-shaped body_emap-27855_top-relative-expression-ranked_200	1.31e-06
BP Tumor	Normal	tumor-down	Coexpression Atlas	gudmap_developingKidney_e11.5_ureteric bud_200	DevelopingKidney_e11.5_ureteric bud_emap-3844_top-relative-expression-ranked_200	1.31e-06
BP Tumor	Normal	tumor-down	Coexpression Atlas	gudmap_developingKidney_e15.5_Pelvic Mesenchyme_100	DevelopingKidney_e15.5_Pelvic Mesenchyme_emap-8241_top-relative-expression-ranked_100	1.32e-06
BP Tumor	Normal	tumor-down	Coexpression Atlas	gudmap_developingKidney_e15.5_Pelvic Mesenchyme_200_k1	DevelopingKidney_e15.5_Pelvic Mesenchyme_emap-8241_k-means-cluster#1_top-relative-expression-ranked_200	1.32e-06
BP Tumor	Normal	tumor-down	Coexpression Atlas	gudmap_kidney_adult_Podocyte_MafB_k1_200	kidney_adult_Podocyte_MafB_k-means-cluster#1_top-relative-expression-ranked_200	1.32e-06
BP Tumor	Normal	tumor-down	Coexpression Atlas	gudmap_developingKidney_e15.5_500_k1	DevelopingKidney_e15.5_anlage of loop of Henle_emap-31283_k-means-cluster#1_top-relative-expression-ranked_500	1.33e-06
BP Tumor	Normal	tumor-down	Coexpression Atlas	PCBC_MESO-5_1000	Progenitor-Cell-Biology-Consortium_induced-Mesoderm_top-relative-expression-ranked_1000	1.34e-06
BP Tumor	Normal	tumor-down	Coexpression Atlas	gudmap_kidney_adult_RenalCortexMixed_Std_k4_500	kidney_adult_RenalCortexMixed_Std_k-means-cluster#4_top-relative-expression-ranked_500	1.34e-06
BP Tumor	Normal	tumor-down	Coexpression Atlas	gudmap_kidney_e15.5_SmlBldVes_Tie2_500	kidney_e15.5_SmlBldVes_Tie2_top-relative-expression-ranked_500	1.36e-06
BP Tumor	Normal	tumor-down	Coexpression Atlas	gudmap_dev gonad_e13.5_F_VascAssocMesenchStromOvary_MafB_500	dev gonad_e13.5_F_VascAssocMesenchStromOvary_MafB_top-relative-expression-ranked_500	1.37e-06
BP Tumor	Normal	tumor-down	Coexpression Atlas	PCBC_DE_fibroblast_1000	Progenitor-Cell-Biology-Consortium_inducedDefinitiveEndoderm_fromFibroblast-derived-iPSC_top-relative-expression-ranked_1000	1.39e-06
BP Tumor	Normal	tumor-down	Coexpression Atlas	gudmap_dev gonad_e13.5_M_gudmap_devVasTestis_Flk_k2_200	dev gonad_e13.5_M_DevVasTestis_Flk_k-means-cluster#2_top-relative-expression-ranked_200	1.41e-06
BP Tumor	Normal	tumor-down	Coexpression Atlas	gudmap_kidney_P0_JuxtaGlom_Ren1_100	kidney_P0_JuxtaGlom_Ren1_top-relative-expression-ranked_100	1.42e-06
BP Tumor	Normal	tumor-down	Coexpression Atlas	gudmap_kidney_P4_CapMesRenVes_Crym_1000	kidney_P4_CapMesRenVes_Crym_top-relative-expression-ranked_1000	1.42e-06
BP Tumor	Normal	tumor-down	Coexpression Atlas	Arv_SC-H9hpx_1000	AravindRamakr_StemCell-H9hpx_top-relative-expression-ranked_1000	1.42e-06
BP Tumor	Normal	tumor-down	Coexpression Atlas	Arv_SC-hpx_blastocyst_1000	AravindRamakr_StemCell-hypoxiaGrown_fromBlastocyst-derived-humanEmbryonicStemCells_top-relative-expression-ranked_1000	1.42e-06
BP Tumor	Normal	tumor-down	Coexpression Atlas	Arv_SC_fibroblast_1000	AravindRamakr_StemCell_from_inducedPluripotentialStemCells_derived from_from_fibroblast_top-relative-expression-ranked_1000	1.42e-06
BP Tumor	Normal	tumor-down	Coexpression Atlas	Arv_SC-HD_1000	AravindRamakr_StemCell-HD_top-relative-expression-ranked_1000	1.42e-06
BP Tumor	Normal	tumor-down	Coexpression Atlas	Arv_EB-LF_500_K2	AravindRamakr_EmbryoidBody-LF_top-relative-expression-ranked_500_k-means-cluster#2	1.42e-06
BP Tumor	Normal	tumor-down	Coexpression Atlas	breast	breast	1.5e-06
BP Tumor	Normal	tumor-down	Coexpression Atlas	PCBC_SC_fibroblast_1000	Progenitor-Cell-Biology-Consortium_StemCell_from_inducedPluripotentialStemCells_derived from_from_fibroblast_top-relative-expression-ranked_1000	1.53e-06
BP Tumor	Normal	tumor-down	Coexpression Atlas	gudmap_dev gonad_e12.5_F_VasAssMesen_MafB_500	dev gonad_e12.5_F_VasAssMesen_MafB_top-relative-expression-ranked_500	1.55e-06
BP Tumor	Normal	tumor-down	Coexpression Atlas	Facebase_RNAseq_e8.5_Paraxial Mesoderm_1000_K3	FacebaseRNAseq_e8.5_Paraxial Mesoderm_top-relative-expression-ranked_1000_k-means-cluster#3	1.63e-06
BP Tumor	Normal	tumor-down	Coexpression Atlas	gudmap_kidney_e10.5_UretericTip_HoxB7_200	kidney_e10.5_UretericTip_HoxB7_top-relative-expression-ranked_200	1.63e-06
BP Tumor	Normal	tumor-down	Coexpression Atlas	gudmap_kidney_P3_CapMes_Crym_200	kidney_P3_CapMes_Crym_top-relative-expression-ranked_200	1.63e-06
BP Tumor	Normal	tumor-down	Coexpression Atlas	gudmap_dev gonad_e11.5_M_GonadVasMes_Flk_500	dev gonad_e11.5_M_GonadVasMes_Flk_top-relative-expression-ranked_500	1.66e-06
BP Tumor	Normal	tumor-down	Coexpression Atlas	gudmap_developingLowerUrinaryTract_P2_bladder urothelium (LCM)_500	DevelopingLowerUrinaryTract_P2_bladder urothelium (LCM)_emap-30380_top-relative-expression-ranked_500	1.67e-06
BP Tumor	Normal	tumor-down	Coexpression Atlas	gudmap_dev gonad_e13.5_M_InterstitFLeydig_MafB_200	dev gonad_e13.5_M_InterstitFLeydig_MafB_top-relative-expression-ranked_200	1.76e-06
BP Tumor	Normal	tumor-down	Coexpression Atlas	gudmap_dev lower uro neuro_e15.5_PelvicGanglion_Sox10_k3_200	dev lower uro neuro_e15.5_PelvicGanglion_Sox10_k-means-cluster#3_top-relative-expression-ranked_200	1.79e-06
BP Tumor	Normal	tumor-down	Coexpression Atlas	gudmap_kidney_e15.5_SmlBldVes_Tie2_k4_500	kidney_e15.5_SmlBldVes_Tie2_k-means-cluster#4_top-relative-expression-ranked_500	1.87e-06
BP Tumor	Normal	tumor-down	Coexpression Atlas	smooth muscle	smooth muscle	1.93e-06
BP Tumor	Normal	tumor-down	Coexpression Atlas	Facebase_RNAseq_e9.5_Maxillary Arch_1000	FacebaseRNAseq_e9.5_Maxillary Arch_top-relative-expression-ranked_1000	2.04e-06
BP Tumor	Normal	tumor-down	Coexpression Atlas	gudmap_kidney_adult_RenalCortexMixed_Std_500	kidney_adult_RenalCortexMixed_Std_top-relative-expression-ranked_500	2.13e-06
BP Tumor	Normal	tumor-down	Coexpression Atlas	gudmap_developingLowerUrinaryTract_adult_ureter_1000	DevelopingLowerUrinaryTract_adult_ureter_emap-29479_top-relative-expression-ranked_1000	2.38e-06
BP Tumor	Normal	tumor-down	Coexpression Atlas	Arv_SC-LF_500_K3	AravindRamakr_StemCell-LF_top-relative-expression-ranked_500_k-means-cluster#3	2.4e-06
BP Tumor	Normal	tumor-down	Coexpression Atlas	gudmap_developingKidney_e15.5_cortic collect duct_500_k5	DevelopingKidney_e15.5_cortic collect duct_emap-28132_k-means-cluster#5_top-relative-expression-ranked_500	2.42e-06
BP Tumor	Normal	tumor-down	Coexpression Atlas	gudmap_RNAseq_e11.5_Ureteric_stalks_2500_K4	gudmap_RNAseq_e11.5_Ureteric_stalks_2500_K4	2.51e-06
BP Tumor	Normal	tumor-down	Coexpression Atlas	gudmap_developingKidney_e15.5_1000_k2	DevelopingKidney_e15.5_anlage of loop of Henle_emap-31283_k-means-cluster#2_top-relative-expression-ranked_1000	2.51e-06
BP Tumor	Normal	tumor-down	Coexpression Atlas	Arv_SC_fibroblast_2500_K2	AravindRamakr_StemCell_from_inducedPluripotentialStemCells_derived from_from_fibroblast_top-relative-expression-ranked_2500_k-means-cluster#2	2.52e-06
BP Tumor	Normal	tumor-down	Coexpression Atlas	gudmap_kidney_adult_GlomCapSys_Tie2_k1_200	kidney_adult_GlomCapSys_Tie2_k-means-cluster#1_top-relative-expression-ranked_200	2.53e-06
BP Tumor	Normal	tumor-down	Coexpression Atlas	gudmap_developingKidney_e11.5_ureteric bud_500	DevelopingKidney_e11.5_ureteric bud_emap-3844_top-relative-expression-ranked_500	2.53e-06
BP Tumor	Normal	tumor-down	Coexpression Atlas	gudmap_developingLowerUrinaryTract_P1_ureter_1000_k4	DevelopingLowerUrinaryTract_P1_ureter_emap-30363_k-means-cluster#4_top-relative-expression-ranked_1000	2.58e-06
BP Tumor	Normal	tumor-down	Coexpression Atlas	gudmap_kidney_P0_JuxtaGlom_Ren1_k3_1000	kidney_P0_JuxtaGlom_Ren1_k-means-cluster#3_top-relative-expression-ranked_1000	2.59e-06
BP Tumor	Normal	tumor-down	Coexpression Atlas	Arv_SC-HD_2500_K2	AravindRamakr_StemCell-HD_top-relative-expression-ranked_2500_k-means-cluster#2	2.81e-06
BP Tumor	Normal	tumor-down	Coexpression Atlas	gudmap_dev gonad_e12.5_F_VasAssMesen_MafB_1000	dev gonad_e12.5_F_VasAssMesen_MafB_top-relative-expression-ranked_1000	3.54e-06
BP Tumor	Normal	tumor-down	Coexpression Atlas	GSM777046_500	Stromal Cells, Fi.Sk, gp38+ CD140a+, Skin, avg-4	3.61e-06
BP Tumor	Normal	tumor-down	Coexpression Atlas	PCBC_ECTO_500	Progenitor-Cell-Biology-Consortium_induced-Ectoderm_top-relative-expression-ranked_500	3.7e-06
BP Tumor	Normal	tumor-down	Coexpression Atlas	ratio_ECTO_vs_SC_2500_K3	ratio_induced-Ectoderm_vs_StemCell_top-relative-expression-ranked_2500_k-means-cluster#3	3.73e-06
BP Tumor	Normal	tumor-down	Coexpression Atlas	endometrium	endometrium	3.8e-06
BP Tumor	Normal	tumor-down	Coexpression Atlas	gudmap_developingKidney_e15.5_ureter tip_flank cortic collct_200_k5	DevelopingKidney_e15.5_ureter tip_flank cortic collct_emap-27752_k-means-cluster#5_top-relative-expression-ranked_200	3.9e-06
BP Tumor	Normal	tumor-down	Coexpression Atlas	gudmap_developingKidney_e15.5_Medullary collecting duct_1000_k1	DevelopingKidney_e15.5_Medullary collecting duct_emap-28063_k-means-cluster#1_top-relative-expression-ranked_1000	3.9e-06
BP Tumor	Normal	tumor-down	Coexpression Atlas	gudmap_dev gonad_e13.5_M_gudmap_devVasTestis_Flk_200	dev gonad_e13.5_M_DevVasTestis_Flk_top-relative-expression-ranked_200	4.08e-06
BP Tumor	Normal	tumor-down	Coexpression Atlas	gudmap_dev gonad_e13.5_M_InterstitFLeydig_MafB_500	dev gonad_e13.5_M_InterstitFLeydig_MafB_top-relative-expression-ranked_500	4.08e-06
BP Tumor	Normal	tumor-down	Coexpression Atlas	gudmap_kidney_adult_CortVasc_Tie2_k2_1000	kidney_adult_CortVasc_Tie2_k-means-cluster#2_top-relative-expression-ranked_1000	4.09e-06
BP Tumor	Normal	tumor-down	Coexpression Atlas	gudmap_developingKidney_e14.5 whole kidney - Wnt4 KO_1000	DevelopingKidney_e14.5 whole kidney - Wnt4 KO_emap-6674_top-relative-expression-ranked_1000	4.21e-06
BP Tumor	Normal	tumor-down	Coexpression Atlas	gudmap_dev gonad_e11.5_F_GonMes_Sma_1000	dev gonad_e11.5_F_GonMes_Sma_top-relative-expression-ranked_1000	4.31e-06
BP Tumor	Normal	tumor-down	Coexpression Atlas	gudmap_kidney_adult_RenCorpuscGlomer_k2_1000	kidney_adult_RenCorpuscGlomer_k-means-cluster#2_top-relative-expression-ranked_1000	4.34e-06
BP Tumor	Normal	tumor-down	Coexpression Atlas	gudmap_kidney_adult_GlomCapSys_Tie2_k4_500	kidney_adult_GlomCapSys_Tie2_k-means-cluster#4_top-relative-expression-ranked_500	4.43e-06
BP Tumor	Normal	tumor-down	Coexpression Atlas	gudmap_RNAseq_e11.5_Ureteric_tips_2500_K2	gudmap_RNAseq_e11.5_Ureteric_tips_2500_K2	4.47e-06
BP Tumor	Normal	tumor-down	Coexpression Atlas	gudmap_kidney_adult_Podocyte_MafB_500	kidney_adult_Podocyte_MafB_top-relative-expression-ranked_500	4.62e-06
BP Tumor	Normal	tumor-down	Coexpression Atlas	gudmap_developingKidney_e14.5 whole kidney - Wnt4 KO_500	DevelopingKidney_e14.5 whole kidney - Wnt4 KO_emap-6674_top-relative-expression-ranked_500	4.78e-06
BP Tumor	Normal	tumor-down	Coexpression Atlas	Arv_SC-H9hpx_1000_K5	AravindRamakr_StemCell-H9hpx_top-relative-expression-ranked_1000_k-means-cluster#5	4.8e-06
BP Tumor	Normal	tumor-down	Coexpression Atlas	facebase_RNAseq_e14.5_palate_poster_oral_Tgfbr2_WT_2500_K4	facebase_RNAseq_e14.5_palate_poster_oral_Tgfbr2_WT_2500_K4	5e-06
BP Tumor	Normal	tumor-down	Coexpression Atlas	gudmap_developingKidney_e15.5_Medullary collecting duct_200	DevelopingKidney_e15.5_Medullary collecting duct_emap-28063_top-relative-expression-ranked_200	5e-06
BP Tumor	Normal	tumor-down	Coexpression Atlas	gudmap_developingKidney_e15.5_Podocyte cells_1000_k3	DevelopingKidney_e15.5_Podocyte cells_emap-27915_k-means-cluster#3_top-relative-expression-ranked_1000	5e-06
BP Tumor	Normal	tumor-down	Coexpression Atlas	gudmap_developingGonad_P2_epididymis_1000	DevelopingGonad_P2_epididymis_emap-30199_top-relative-expression-ranked_1000	5e-06
BP Tumor	Normal	tumor-down	Coexpression Atlas	liver	liver	5.18e-06
BP Tumor	Normal	tumor-down	Coexpression Atlas	gudmap_kidney_e15.5_Podocyte_MafB_100	kidney_e15.5_Podocyte_MafB_top-relative-expression-ranked_100	5.27e-06
BP Tumor	Normal	tumor-down	Coexpression Atlas	gudmap_developingKidney_e14.5 whole kidney - Wnt4 KO_200_k2	DevelopingKidney_e14.5 whole kidney - Wnt4 KO_emap-6674_k-means-cluster#2_top-relative-expression-ranked_200	5.27e-06
BP Tumor	Normal	tumor-down	Coexpression Atlas	Facebase_RNAseq_e9.5_Olfactory Placode_2500_K5	FacebaseRNAseq_e9.5_Olfactory Placode_top-relative-expression-ranked_2500_k-means-cluster#5	5.3e-06
BP Tumor	Normal	tumor-down	Coexpression Atlas	gudmap_kidney_e10.5_UretericTrunk_HoxB7_1000	kidney_e10.5_UretericTrunk_HoxB7_top-relative-expression-ranked_1000	5.53e-06
BP Tumor	Normal	tumor-down	Coexpression Atlas	gudmap_dev gonad_e12.5_M_InterstitLeydig_MafB_500	dev gonad_e12.5_M_InterstitLeydig_MafB_top-relative-expression-ranked_500	5.59e-06
BP Tumor	Normal	tumor-down	Coexpression Atlas	gudmap_RNAseq_e15.5_CollectIng Duct_2500_K0	gudmap_RNAseq_e15.5_CollectIng Duct_2500_K0	5.65e-06
BP Tumor	Normal	tumor-down	Coexpression Atlas	gudmap_developingKidney_e15.5_ureter tip_flank cortic collct_500_k1	DevelopingKidney_e15.5_ureter tip_flank cortic collct_emap-27752_k-means-cluster#1_top-relative-expression-ranked_500	5.65e-06
BP Tumor	Normal	tumor-down	Coexpression Atlas	gudmap_developingKidney_e15.5_cortic collect duct_100	DevelopingKidney_e15.5_cortic collect duct_emap-28132_top-relative-expression-ranked_100	5.83e-06
BP Tumor	Normal	tumor-down	Coexpression Atlas	gudmap_developingKidney_e15.5_Ureteral Smooth Musc_1000	DevelopingKidney_e15.5_Ureteral Smooth Musc_emap-28812_top-relative-expression-ranked_1000	6.11e-06
BP Tumor	Normal	tumor-down	Coexpression Atlas	gudmap_developingLowerUrinaryTract_e15.5_urothelium_500	DevelopingLowerUrinaryTract_e15.5_Urothelium_emap-28091_top-relative-expression-ranked_500	6.2e-06
BP Tumor	Normal	tumor-down	Coexpression Atlas	gudmap_developingKidney_e15.5_ureter tip_flank cortic collct_1000_k1	DevelopingKidney_e15.5_ureter tip_flank cortic collct_emap-27752_k-means-cluster#1_top-relative-expression-ranked_1000	6.37e-06
BP Tumor	Normal	tumor-down	Coexpression Atlas	BM Top 100 - kidney cortex	BM Top 100 - kidney cortex	6.49e-06
BP Tumor	Normal	tumor-down	Coexpression Atlas	gudmap_developingKidney_e15.5_Ureteral Smooth Musc_200	DevelopingKidney_e15.5_Ureteral Smooth Musc_emap-28812_top-relative-expression-ranked_200	6.49e-06
BP Tumor	Normal	tumor-down	Coexpression Atlas	gudmap_dev gonad_e13.5_F_VascAssocMesenchStromOvary_MafB_1000	dev gonad_e13.5_F_VascAssocMesenchStromOvary_MafB_top-relative-expression-ranked_1000	6.49e-06
BP Tumor	Normal	tumor-down	Coexpression Atlas	gudmap_developingKidney_e15.5_1000_k4	DevelopingKidney_e15.5_anlage of loop of Henle_emap-31283_k-means-cluster#4_top-relative-expression-ranked_1000	6.49e-06
BP Tumor	Normal	tumor-down	Coexpression Atlas	gudmap_developingKidney_e15.5_Ureteral Smooth Musc_500_k5	DevelopingKidney_e15.5_Ureteral Smooth Musc_emap-28812_k-means-cluster#5_top-relative-expression-ranked_500	6.57e-06
BP Tumor	Normal	tumor-down	Coexpression Atlas	gudmap_kidney_e13.5_Podocyte_MafB_500	kidney_e13.5_Podocyte_MafB_top-relative-expression-ranked_500	6.78e-06
BP Tumor	Normal	tumor-down	Coexpression Atlas	gudmap_kidney_P3_CapMes_Crym_500	kidney_P3_CapMes_Crym_top-relative-expression-ranked_500	7.09e-06
BP Tumor	Normal	tumor-down	Coexpression Atlas	gudmap_developingKidney_e15.5_stage III -IV renal corpusc_200_k2	DevelopingKidney_e15.5_stage III -IV renal corpusc_emap-27945_k-means-cluster#2_top-relative-expression-ranked_200	7.12e-06
BP Tumor	Normal	tumor-down	Coexpression Atlas	gudmap_developingKidney_e15.5_Ureteral Smooth Musc_100	DevelopingKidney_e15.5_Ureteral Smooth Musc_emap-28812_top-relative-expression-ranked_100	7.12e-06
BP Tumor	Normal	tumor-down	Coexpression Atlas	gudmap_kidney_adult_CortVasc_Tie2_k1_1000	kidney_adult_CortVasc_Tie2_k-means-cluster#1_top-relative-expression-ranked_1000	7.17e-06
BP Tumor	Normal	tumor-down	Coexpression Atlas	gudmap_kidney_adult_CortVasc_Tie2_k4_500	kidney_adult_CortVasc_Tie2_k-means-cluster#4_top-relative-expression-ranked_500	7.9e-06
BP Tumor	Normal	tumor-down	Coexpression Atlas	gudmap_developingKidney_e15.5_Podocyte cells_500_k5	DevelopingKidney_e15.5_Podocyte cells_emap-27915_k-means-cluster#5_top-relative-expression-ranked_500	7.95e-06
BP Tumor	Normal	tumor-down	Coexpression Atlas	gudmap_kidney_adult_GlomCapSys_Tie2_1000	kidney_adult_GlomCapSys_Tie2_top-relative-expression-ranked_1000	8.14e-06
BP Tumor	Normal	tumor-down	Coexpression Atlas	gudmap_kidney_P3_CapMes_Crym_1000	kidney_P3_CapMes_Crym_top-relative-expression-ranked_1000	8.27e-06
BP Tumor	Normal	tumor-down	Coexpression Atlas	gudmap_developingLowerUrinaryTract_e14.5_ urogenital sinus_1000	DevelopingLowerUrinaryTract_e14.5_ urogenital sinus_emap-5517_top-relative-expression-ranked_1000	8.45e-06
BP Tumor	Normal	tumor-down	Coexpression Atlas	gudmap_dev gonad_e13.5_F_VascAssocMesenchStromOvary_Sma_k2_200	dev gonad_e13.5_F_VascAssocMesenchStromOvary_Sma_k-means-cluster#2_top-relative-expression-ranked_200	8.6e-06
BP Tumor	Normal	tumor-down	Coexpression Atlas	gudmap_kidney_adult_RenMedVasc_Tie2_k4_100	kidney_adult_RenMedVasc_Tie2_k-means-cluster#4_top-relative-expression-ranked_100	8.6e-06
BP Tumor	Normal	tumor-down	Coexpression Atlas	Arv_SC_fibroblast_1000_K2	AravindRamakr_StemCell_from_inducedPluripotentialStemCells_derived from_from_fibroblast_top-relative-expression-ranked_1000_k-means-cluster#2	8.72e-06
BP Tumor	Normal	tumor-down	Coexpression Atlas	gudmap_developingKidney_e15.5_Ureteral Smooth Musc_200_k3	DevelopingKidney_e15.5_Ureteral Smooth Musc_emap-28812_k-means-cluster#3_top-relative-expression-ranked_200	9.81e-06
BP Tumor	Normal	tumor-down	Coexpression Atlas	gudmap_dev gonad_e13.5_M_InterstitTestis_Sma_200	dev gonad_e13.5_M_InterstitTestis_Sma_top-relative-expression-ranked_200	9.82e-06
BP Tumor	Normal	tumor-down	Coexpression Atlas	gudmap_developingKidney_e15.5_S-shaped body_500_k2	DevelopingKidney_e15.5_S-shaped body_emap-27855_k-means-cluster#2_top-relative-expression-ranked_500	9.98e-06
BP Tumor	Normal	tumor-down	Coexpression Atlas	gudmap_dev gonad_e13.5_M_gudmap_devVasTestis_Flk_k2_500	dev gonad_e13.5_M_DevVasTestis_Flk_k-means-cluster#2_top-relative-expression-ranked_500	1.03e-05
BP Tumor	Normal	tumor-down	Coexpression Atlas	PCBC_ratio_SC_vs_DE_500	ratio_StemCell_vs_induced-DefinitiveEndoderm_top-relative-expression-ranked_500	1.05e-05
BP Tumor	Normal	tumor-down	Coexpression Atlas	gudmap_dev gonad_e12.5_M_InterstitTestis_Sma_1000	dev gonad_e12.5_M_InterstitTestis_Sma_top-relative-expression-ranked_1000	1.08e-05
BP Tumor	Normal	tumor-down	Coexpression Atlas	gudmap_kidney_P4_CapMesRenVes_Crym_100	kidney_P4_CapMesRenVes_Crym_top-relative-expression-ranked_100	1.08e-05
BP Tumor	Normal	tumor-down	Coexpression Atlas	gudmap_developingKidney_e15.5_ureter tip_flank cortic collct_100_k5	DevelopingKidney_e15.5_ureter tip_flank cortic collct_emap-27752_k-means-cluster#5_top-relative-expression-ranked_100	1.1e-05
BP Tumor	Normal	tumor-down	Coexpression Atlas	gudmap_kidney_adult_GlomCapSys_Tie2_k3_1000	kidney_adult_GlomCapSys_Tie2_k-means-cluster#3_top-relative-expression-ranked_1000	1.11e-05
BP Tumor	Normal	tumor-down	Coexpression Atlas	gudmap_dev gonad_e13.5_F_VascAssocMesenchStromOvary_MafB_100	dev gonad_e13.5_F_VascAssocMesenchStromOvary_MafB_top-relative-expression-ranked_100	1.14e-05
BP Tumor	Normal	tumor-down	Coexpression Atlas	GSM777037_100	Stromal Cells, BEC.SLN, gp38- CD31+, Lymph Node, avg-4	1.19e-05
BP Tumor	Normal	tumor-down	Coexpression Atlas	gudmap_developingKidney_e14.5 whole kidney - wildtype_emap-6674_200	DevelopingKidney_e14.5 whole kidney - wildtype_emap-6674_top-relative-expression-ranked_200	1.21e-05
BP Tumor	Normal	tumor-down	Coexpression Atlas	gudmap_developingKidney_e14.5 whole kidney - Wnt4 KO_100	DevelopingKidney_e14.5 whole kidney - Wnt4 KO_emap-6674_top-relative-expression-ranked_100	1.29e-05
BP Tumor	Normal	tumor-down	Coexpression Atlas	gudmap_developingKidney_e14.5 whole kidney - wildtype_emap-6674_500	DevelopingKidney_e14.5 whole kidney - wildtype_emap-6674_top-relative-expression-ranked_500	1.29e-05
BP Tumor	Normal	tumor-down	Coexpression Atlas	gudmap_developingKidney_e15.5_cortic collect duct_1000_k2	DevelopingKidney_e15.5_cortic collect duct_emap-28132_k-means-cluster#2_top-relative-expression-ranked_1000	1.3e-05
BP Tumor	Normal	tumor-down	Coexpression Atlas	gudmap_developingLowerUrinaryTract_e14.5_ Genital tubercle_1000	DevelopingLowerUrinaryTract_e14.5_ Genital tubercle_emap-6706_top-relative-expression-ranked_1000	1.41e-05
BP Tumor	Normal	tumor-down	Coexpression Atlas	gudmap_kidney_e10.5_UretericTrunk_HoxB7_k3_200	kidney_e10.5_UretericTrunk_HoxB7_k-means-cluster#3_top-relative-expression-ranked_200	1.44e-05
BP Tumor	Normal	tumor-down	Coexpression Atlas	gudmap_developingLowerUrinaryTract_e14.5_ urethra_1000	DevelopingLowerUrinaryTract_e14.5_ urethra_emap-30892_top-relative-expression-ranked_1000	1.51e-05
BP Tumor	Normal	tumor-down	Coexpression Atlas	gudmap_developingKidney_e15.5_cortic collect duct_200_k1	DevelopingKidney_e15.5_cortic collect duct_emap-28132_k-means-cluster#1_top-relative-expression-ranked_200	1.51e-05
BP Tumor	Normal	tumor-down	Coexpression Atlas	gudmap_developingLowerUrinaryTract_P1_bladder_500_J	DevelopingLowerUrinaryTract_P1_bladder_J_emap-30374_top-relative-expression-ranked_500	1.58e-05
BP Tumor	Normal	tumor-down	Coexpression Atlas	gudmap_developingKidney_e11.5_metaneph mesench_500_k2	DevelopingKidney_e11.5_metaneph mesench_emap-3843_k-means-cluster#2_top-relative-expression-ranked_500	1.61e-05
BP Tumor	Normal	tumor-down	Coexpression Atlas	PCBC_SC_CD34+_1000	Progenitor-Cell-Biology-Consortium_StemCell_CD34+_top-relative-expression-ranked_1000	1.61e-05
BP Tumor	Normal	tumor-down	Coexpression Atlas	Arv_SC-hpx_blastocyst_1000_K3	AravindRamakr_StemCell-hypoxiaGrown_fromBlastocyst-derived-humanEmbryonicStemCells_top-relative-expression-ranked_1000_k-means-cluster#3	1.61e-05
BP Tumor	Normal	tumor-down	Coexpression Atlas	gudmap_developingKidney_e14.5 whole kidney - wildtype_200_k1	DevelopingKidney_e14.5 whole kidney - wildtype_emap-6674_k-means-cluster#1_top-relative-expression-ranked_200	1.62e-05
BP Tumor	Normal	tumor-down	Coexpression Atlas	gudmap_developingKidney_e11.5_ureteric bud_1000_k5	DevelopingKidney_e11.5_ureteric bud_emap-3844_k-means-cluster#5_top-relative-expression-ranked_1000	1.63e-05
BP Tumor	Normal	tumor-down	Coexpression Atlas	gudmap_kidney_adult_JuxtaGlom_Ren1_Captopr_k4_1000	kidney_adult_JuxtaGlom_Ren1_Captopr_k-means-cluster#4_top-relative-expression-ranked_1000	1.71e-05
BP Tumor	Normal	tumor-down	Coexpression Atlas	gudmap_dev gonad_e13.5_M_InterstitFLeydig_MafB_k3_1000	dev gonad_e13.5_M_InterstitFLeydig_MafB_k-means-cluster#3_top-relative-expression-ranked_1000	1.8e-05
BP Tumor	Normal	tumor-down	Coexpression Atlas	gudmap_dev lower uro neuro_e14.5_PelvicGanglion_Sox10_k4_500	dev lower uro neuro_e14.5_PelvicGanglion_Sox10_k-means-cluster#4_top-relative-expression-ranked_500	1.83e-05
BP Tumor	Normal	tumor-down	Coexpression Atlas	gudmap_developingLowerUrinaryTract_e14.5_ Genital tubercle F_1000	DevelopingLowerUrinaryTract_e14.5_ Genital tubercle F_emap-6706_top-relative-expression-ranked_1000	1.88e-05
BP Tumor	Normal	tumor-down	Coexpression Atlas	PCBC_ratio_ECTO_vs_SC_1000	ratio_induced-Ectoderm_vs_StemCell_top-relative-expression-ranked_1000	1.88e-05
BP Tumor	Normal	tumor-down	Coexpression Atlas	PCBC_ratio_ECTO UCB CD34+Z_vs_ECTO blastocyst_cfr-2X-p05	ECTO UCB CD34+Z_vs_ECTO blastocyst-Confounder_removed-fold2.0_adjp0.05	1.95e-05
BP Tumor	Normal	tumor-down	Coexpression Atlas	gudmap_kidney_e10.5_UretericTip_HoxB7_k3_500	kidney_e10.5_UretericTip_HoxB7_k-means-cluster#3_top-relative-expression-ranked_500	1.97e-05
BP Tumor	Normal	tumor-down	Coexpression Atlas	gudmap_dev gonad_e11.5_F_ReproVasc_Flk_200	dev gonad_e11.5_F_ReproVasc_Flk_top-relative-expression-ranked_200	2.06e-05
BP Tumor	Normal	tumor-down	Coexpression Atlas	gudmap_developingKidney_e15.5_Cap mesenchyme_100	DevelopingKidney_e15.5_Cap mesenchyme_emap-27738_top-relative-expression-ranked_100	2.24e-05
BP Tumor	Normal	tumor-down	Coexpression Atlas	gudmap_developingKidney_e15.5_Cap mesenchyme_200	DevelopingKidney_e15.5_Cap mesenchyme_emap-27738_top-relative-expression-ranked_200	2.25e-05
BP Tumor	Normal	tumor-down	Coexpression Atlas	gudmap_dev gonad_e12.5_M_InterstitLeydig_MafB_200	dev gonad_e12.5_M_InterstitLeydig_MafB_top-relative-expression-ranked_200	2.3e-05
BP Tumor	Normal	tumor-down	Coexpression Atlas	Facebase_RNAseq_e9.5_Maxillary Arch_100	FacebaseRNAseq_e9.5_Maxillary Arch_top-relative-expression-ranked_100	2.32e-05
BP Tumor	Normal	tumor-down	Coexpression Atlas	gudmap_developingKidney_e15.5_Pelvic Mesenchyme_100_k5	DevelopingKidney_e15.5_Pelvic Mesenchyme_emap-8241_k-means-cluster#5_top-relative-expression-ranked_100	2.32e-05
BP Tumor	Normal	tumor-down	Coexpression Atlas	gudmap_developingKidney_e15.5_Peripheral blastema_1000_k2	DevelopingKidney_e15.5_Peripheral blastema_emap-27731_k-means-cluster#2_top-relative-expression-ranked_1000	2.37e-05
BP Tumor	Normal	tumor-down	Coexpression Atlas	gudmap_developingKidney_e11.5_metaneph mesench_500	DevelopingKidney_e11.5_metaneph mesench_emap-3843_top-relative-expression-ranked_500	2.37e-05
BP Tumor	Normal	tumor-down	Coexpression Atlas	gudmap_kidney_e15.5_SmlBldVes_Tie2_k4_1000	kidney_e15.5_SmlBldVes_Tie2_k-means-cluster#4_top-relative-expression-ranked_1000	2.37e-05
BP Tumor	Normal	tumor-down	Coexpression Atlas	gudmap_dev lower uro neuro_e15.5_PelvicGanglion_Sox10_500	dev lower uro neuro_e15.5_PelvicGanglion_Sox10_top-relative-expression-ranked_500	2.4e-05
BP Tumor	Normal	tumor-down	Coexpression Atlas	gudmap_developingKidney_e15.5_ureter tip_flank cortic collct_1000_k4	DevelopingKidney_e15.5_ureter tip_flank cortic collct_emap-27752_k-means-cluster#4_top-relative-expression-ranked_1000	2.45e-05
BP Tumor	Normal	tumor-down	Coexpression Atlas	gudmap_dev lower uro neuro_e15.5_PelvicGanglion_Sox10_k4_1000	dev lower uro neuro_e15.5_PelvicGanglion_Sox10_k-means-cluster#4_top-relative-expression-ranked_1000	2.46e-05
BP Tumor	Normal	tumor-down	Coexpression Atlas	PCBC_DE_blastocyst_500	Progenitor-Cell-Biology-Consortium_inducedDefinitiveEndoderm_fromBlastocyst-derived-iPSC_top-relative-expression-ranked_500	2.47e-05
BP Tumor	Normal	tumor-down	Coexpression Atlas	gudmap_developingKidney_e14.5 whole kidney - wildtype_500_k4	DevelopingKidney_e14.5 whole kidney - wildtype_emap-6674_k-means-cluster#4_top-relative-expression-ranked_500	2.47e-05
BP Tumor	Normal	tumor-down	Coexpression Atlas	gudmap_developingKidney_e14.5 whole kidney - wildtype_1000_k1	DevelopingKidney_e14.5 whole kidney - wildtype_emap-6674_k-means-cluster#1_top-relative-expression-ranked_1000	2.47e-05
BP Tumor	Normal	tumor-down	Coexpression Atlas	gudmap_RNAseq_e15.5_Mesangium_2500_K1	gudmap_RNAseq_e15.5_Mesangium_2500_K1	2.47e-05
BP Tumor	Normal	tumor-down	Coexpression Atlas	gudmap_dev gonad_e11.5_M_GonMes_Sma_500	dev gonad_e11.5_M_GonMes_Sma_top-relative-expression-ranked_500	2.5e-05
BP Tumor	Normal	tumor-down	Coexpression Atlas	ratio_SC_vs_ECTO_2500_K2	ratio_StemCell_vs_induced-Ectoderm_top-relative-expression-ranked_2500_k-means-cluster#2	2.58e-05
BP Tumor	Normal	tumor-down	Coexpression Atlas	gudmap_developingKidney_e15.5_Podocyte cells_500_k4	DevelopingKidney_e15.5_Podocyte cells_emap-27915_k-means-cluster#4_top-relative-expression-ranked_500	2.64e-05
BP Tumor	Normal	tumor-down	Coexpression Atlas	gudmap_developingLowerUrinaryTract_e15.5_ureteral tissue_500	DevelopingLowerUrinaryTract_e15.5_ureteral tissue_emap-8234_top-relative-expression-ranked_500	2.81e-05
BP Tumor	Normal	tumor-down	Coexpression Atlas	PCBC_ctl_geo-heart_500	geo_heart_top-relative-expression-ranked_500	2.88e-05
BP Tumor	Normal	tumor-down	Coexpression Atlas	PCBC_ratio_ECTO_vs_SC_500	ratio_induced-Ectoderm_vs_StemCell_top-relative-expression-ranked_500	2.88e-05
BP Tumor	Normal	tumor-down	Coexpression Atlas	Facebase_RNAseq_e9.5_Olfactory Placode_500_K2	FacebaseRNAseq_e9.5_Olfactory Placode_top-relative-expression-ranked_500_k-means-cluster#2	2.89e-05
BP Tumor	Normal	tumor-down	Coexpression Atlas	gudmap_kidney_P2_CapMes_Crym_500	kidney_P2_CapMes_Crym_top-relative-expression-ranked_500	2.92e-05
BP Tumor	Normal	tumor-down	Coexpression Atlas	gudmap_developingKidney_e15.5_ureter tip_flank cortic collct_200_k3	DevelopingKidney_e15.5_ureter tip_flank cortic collct_emap-27752_k-means-cluster#3_top-relative-expression-ranked_200	2.99e-05
BP Tumor	Normal	tumor-down	Coexpression Atlas	facebase_RNAseq_e9.5_OlfPlac_2500	facebase_RNAseq_e9.5_OlfPlac_2500	3e-05
BP Tumor	Normal	tumor-down	Coexpression Atlas	gudmap_developingKidney_e11.5_ureteric bud_100_k4	DevelopingKidney_e11.5_ureteric bud_emap-3844_k-means-cluster#4_top-relative-expression-ranked_100	3.05e-05
BP Tumor	Normal	tumor-down	Coexpression Atlas	gudmap_developingKidney_e15.5_Podocyte cells_200_k4	DevelopingKidney_e15.5_Podocyte cells_emap-27915_k-means-cluster#4_top-relative-expression-ranked_200	3.6e-05
BP Tumor	Normal	tumor-down	Coexpression Atlas	gudmap_developingKidney_e15.5_Podocyte cells_200_k2	DevelopingKidney_e15.5_Podocyte cells_emap-27915_k-means-cluster#2_top-relative-expression-ranked_200	3.63e-05
BP Tumor	Normal	tumor-down	Coexpression Atlas	Arv_SC-LF_1000	AravindRamakr_StemCell-LF_top-relative-expression-ranked_1000	3.63e-05
BP Tumor	Normal	tumor-down	Coexpression Atlas	gudmap_developingLowerUrinaryTract_P1_bladder_B_1000_k1	DevelopingLowerUrinaryTract_P1_bladder_B_emap-30374_k-means-cluster#1_top-relative-expression-ranked_1000	3.66e-05
BP Tumor	Normal	tumor-down	Coexpression Atlas	gudmap_developingKidney_e11.5_ureteric bud_500_k3	DevelopingKidney_e11.5_ureteric bud_emap-3844_k-means-cluster#3_top-relative-expression-ranked_500	3.9e-05
BP Tumor	Normal	tumor-down	Coexpression Atlas	gudmap_kidney_adult_RenMedVasc_Tie2_k2_500	kidney_adult_RenMedVasc_Tie2_k-means-cluster#2_top-relative-expression-ranked_500	3.92e-05
BP Tumor	Normal	tumor-down	Coexpression Atlas	gudmap_developingKidney_e11.5_ureteric bud_1000	DevelopingKidney_e11.5_ureteric bud_emap-3844_top-relative-expression-ranked_1000	4.08e-05
BP Tumor	Normal	tumor-down	Coexpression Atlas	gudmap_kidney_adult_RenMedVasc_Tie2_1000	kidney_adult_RenMedVasc_Tie2_top-relative-expression-ranked_1000	4.24e-05
BP Tumor	Normal	tumor-down	Coexpression Atlas	gudmap_dev gonad_e13.5_M_gudmap_devVasTestis_Flk_k4_1000	dev gonad_e13.5_M_DevVasTestis_Flk_k-means-cluster#4_top-relative-expression-ranked_1000	4.54e-05
BP Tumor	Normal	tumor-down	Coexpression Atlas	gudmap_dev lower uro neuro_e15.5_PelvicGanglion_Sox10_200	dev lower uro neuro_e15.5_PelvicGanglion_Sox10_top-relative-expression-ranked_200	4.54e-05
BP Tumor	Normal	tumor-down	Coexpression Atlas	gudmap_developingKidney_e15.5_S-shaped body_100_k1	DevelopingKidney_e15.5_S-shaped body_emap-27855_k-means-cluster#1_top-relative-expression-ranked_100	4.54e-05
BP Tumor	Normal	tumor-down	Coexpression Atlas	gudmap_kidney_adult_CortVasc_Tie2_k3_200	kidney_adult_CortVasc_Tie2_k-means-cluster#3_top-relative-expression-ranked_200	4.73e-05
BP Tumor	Normal	tumor-down	Coexpression Atlas	gudmap_developingLowerUrinaryTract_adult_ureter_500_k1	DevelopingLowerUrinaryTract_adult_ureter_emap-29479_k-means-cluster#1_top-relative-expression-ranked_500	4.86e-05
BP Tumor	Normal	tumor-down	Coexpression Atlas	gudmap_developingLowerUrinaryTract_e14.5_ Genital tubercle_500	DevelopingLowerUrinaryTract_e14.5_ Genital tubercle_emap-6706_top-relative-expression-ranked_500	4.89e-05
BP Tumor	Normal	tumor-down	Coexpression Atlas	gudmap_kidney_adult_RenCorpuscGlomer_100	kidney_adult_RenCorpuscGlomer_top-relative-expression-ranked_100	4.89e-05
BP Tumor	Normal	tumor-down	Coexpression Atlas	gudmap_dev lower uro neuro_e15.5_PelvicGanglion_Sox10_k2_500	dev lower uro neuro_e15.5_PelvicGanglion_Sox10_k-means-cluster#2_top-relative-expression-ranked_500	4.95e-05
BP Tumor	Normal	tumor-down	Coexpression Atlas	GSM777067_500	Stromal Cells, St.31-38-44-.SLN, CD45- gp38- CD31- CD44-, Lymph Node, avg-2	5.01e-05
BP Tumor	Normal	tumor-down	Coexpression Atlas	gudmap_kidney_e10.5_UretericTip_HoxB7_1000	kidney_e10.5_UretericTip_HoxB7_top-relative-expression-ranked_1000	5.09e-05
BP Tumor	Normal	tumor-down	Coexpression Atlas	Facebase_RNAseq_e10.5_Medial Nasal Eminence_2500_K3	FacebaseRNAseq_e10.5_Medial Nasal Eminence_top-relative-expression-ranked_2500_k-means-cluster#3	5.14e-05
BP Tumor	Normal	tumor-down	Coexpression Atlas	gudmap_developingKidney_e15.5_stage III -IV renal corpusc_100_k4	DevelopingKidney_e15.5_stage III -IV renal corpusc_emap-27945_k-means-cluster#4_top-relative-expression-ranked_100	5.37e-05
BP Tumor	Normal	tumor-down	Coexpression Atlas	gudmap_kidney_e15.5_Podocyte_MafB_k2_500	kidney_e15.5_Podocyte_MafB_k-means-cluster#2_top-relative-expression-ranked_500	5.57e-05
BP Tumor	Normal	tumor-down	Coexpression Atlas	gudmap_developingKidney_e15.5_Medullary collecting duct_200_k5	DevelopingKidney_e15.5_Medullary collecting duct_emap-28063_k-means-cluster#5_top-relative-expression-ranked_200	5.57e-05
BP Tumor	Normal	tumor-down	Coexpression Atlas	gudmap_developingLowerUrinaryTract_e13.5_bladder neck-urethr mesench_1000	DevelopingLowerUrinaryTract_e13.5_bladder neck-urethr mesench_emap-3087_top-relative-expression-ranked_1000	5.67e-05
BP Tumor	Normal	tumor-down	Coexpression Atlas	Facebase_RNAseq_e8.5_Paraxial Mesoderm_500	FacebaseRNAseq_e8.5_Paraxial Mesoderm_top-relative-expression-ranked_500	5.79e-05
BP Tumor	Normal	tumor-down	Coexpression Atlas	gudmap_dev gonad_e11.5_M_GonadVasMes_Flk_1000	dev gonad_e11.5_M_GonadVasMes_Flk_top-relative-expression-ranked_1000	5.79e-05
BP Tumor	Normal	tumor-down	Coexpression Atlas	gudmap_dev gonad_e12.5_F_gudmap_devVasOvary_Flk_200	dev gonad_e12.5_F_DevVasOvary_Flk_top-relative-expression-ranked_200	5.95e-05
BP Tumor	Normal	tumor-down	Coexpression Atlas	gudmap_developingKidney_e15.5_Ureteral Smooth Musc_100_k5	DevelopingKidney_e15.5_Ureteral Smooth Musc_emap-28812_k-means-cluster#5_top-relative-expression-ranked_100	6.11e-05
BP Tumor	Normal	tumor-down	Coexpression Atlas	gudmap_kidney_e13.5_Podocyte_MafB_1000	kidney_e13.5_Podocyte_MafB_top-relative-expression-ranked_1000	6.14e-05
BP Tumor	Normal	tumor-down	Coexpression Atlas	gudmap_developingLowerUrinaryTract_e14.5_ Genital tubercle F_500	DevelopingLowerUrinaryTract_e14.5_ Genital tubercle F_emap-6706_top-relative-expression-ranked_500	6.33e-05
BP Tumor	Normal	tumor-down	Coexpression Atlas	gudmap_developingKidney_e15.5_ureter tip_flank cortic collct_500_k4	DevelopingKidney_e15.5_ureter tip_flank cortic collct_emap-27752_k-means-cluster#4_top-relative-expression-ranked_500	6.38e-05
BP Tumor	Normal	tumor-down	Coexpression Atlas	gudmap_kidney_P3_CapMes_Crym_100	kidney_P3_CapMes_Crym_top-relative-expression-ranked_100	6.38e-05
BP Tumor	Normal	tumor-down	Coexpression Atlas	gudmap_developingKidney_e11.5_metaneph mesench_1000_k2	DevelopingKidney_e11.5_metaneph mesench_emap-3843_k-means-cluster#2_top-relative-expression-ranked_1000	6.38e-05
BP Tumor	Normal	tumor-down	Coexpression Atlas	gudmap_developingKidney_e15.5_Medullary collecting duct_500_k5	DevelopingKidney_e15.5_Medullary collecting duct_emap-28063_k-means-cluster#5_top-relative-expression-ranked_500	6.52e-05
BP Tumor	Normal	tumor-down	Coexpression Atlas	gudmap_dev lower uro neuro_e14.5_BladdPelvicGanglion_Sox10_k3_1000	dev lower uro neuro_e14.5_BladdPelvicGanglion_Sox10_k-means-cluster#3_top-relative-expression-ranked_1000	6.67e-05
BP Tumor	Normal	tumor-down	Coexpression Atlas	Arv_SC-HD_1000_K1	AravindRamakr_StemCell-HD_top-relative-expression-ranked_1000_k-means-cluster#1	6.71e-05
BP Tumor	Normal	tumor-down	Coexpression Atlas	gudmap_kidney_adult_JuxtaGlom_Ren1_k1_1000	kidney_adult_JuxtaGlom_Ren1_k-means-cluster#1_top-relative-expression-ranked_1000	6.95e-05
BP Tumor	Normal	tumor-down	Coexpression Atlas	GSM777032_100	Stromal Cells, BEC.MLN, gp38- CD31+, Lymph Node, avg-5	6.95e-05
BP Tumor	Normal	tumor-down	Coexpression Atlas	gudmap_developingKidney_e11.5_ureteric bud_200_k4	DevelopingKidney_e11.5_ureteric bud_emap-3844_k-means-cluster#4_top-relative-expression-ranked_200	6.95e-05
BP Tumor	Normal	tumor-down	Coexpression Atlas	gudmap_kidney_P0_JuxtaGlom_Ren1_k4_500	kidney_P0_JuxtaGlom_Ren1_k-means-cluster#4_top-relative-expression-ranked_500	6.99e-05
BP Tumor	Normal	tumor-down	Coexpression Atlas	gudmap_dev gonad_e12.5_F_VasAssMesen_MafB_k1_200	dev gonad_e12.5_F_VasAssMesen_MafB_k-means-cluster#1_top-relative-expression-ranked_200	7.01e-05
BP Tumor	Normal	tumor-down	Coexpression Atlas	Arv_SC-LF_500	AravindRamakr_StemCell-LF_top-relative-expression-ranked_500	7.07e-05
BP Tumor	Normal	tumor-down	Coexpression Atlas	gudmap_kidney_adult_Podocyte_MafB_1000	kidney_adult_Podocyte_MafB_top-relative-expression-ranked_1000	7.35e-05
BP Tumor	Normal	tumor-down	Coexpression Atlas	facebase_RNAseq_e10.5_MaxArch_2500	facebase_RNAseq_e10.5_MaxArch_2500	7.4e-05
BP Tumor	Normal	tumor-down	Coexpression Atlas	gudmap_developingKidney_e13.5_podocyte cells_1000_k2	DevelopingKidney_e13.5_podocyte cells_emap-27773_k-means-cluster#2_top-relative-expression-ranked_1000	7.51e-05
BP Tumor	Normal	tumor-down	Coexpression Atlas	JC_iEC_1000	JC_iEC_top-relative-expression-ranked_1000	7.63e-05
BP Tumor	Normal	tumor-down	Coexpression Atlas	gudmap_kidney_adult_RenCorpuscGlomer_k2_200	kidney_adult_RenCorpuscGlomer_k-means-cluster#2_top-relative-expression-ranked_200	7.72e-05
BP Tumor	Normal	tumor-down	Coexpression Atlas	gudmap_developingKidney_e15.5_100_k4	DevelopingKidney_e15.5_anlage of loop of Henle_emap-31283_k-means-cluster#4_top-relative-expression-ranked_100	8.11e-05
BP Tumor	Normal	tumor-down	Coexpression Atlas	gudmap_dev gonad_e11.5_F_GonadVasMes_Flk_100	dev gonad_e11.5_F_GonadVasMes_Flk_top-relative-expression-ranked_100	8.27e-05
BP Tumor	Normal	tumor-down	Coexpression Atlas	DevelopingLowerUrinaryTract_e14.5_ bladder_emap-6668_k3_500	DevelopingLowerUrinaryTract_e14.5_ bladder_emap-6668_k-means-cluster#3_top-relative-expression-ranked_500	8.27e-05
BP Tumor	Normal	tumor-down	Coexpression Atlas	gudmap_dev gonad_e13.5_M_InterstitFLeydig_MafB_100	dev gonad_e13.5_M_InterstitFLeydig_MafB_top-relative-expression-ranked_100	8.27e-05
BP Tumor	Normal	tumor-down	Coexpression Atlas	gudmap_developingKidney_e11.5_ureteric bud_500_k1	DevelopingKidney_e11.5_ureteric bud_emap-3844_k-means-cluster#1_top-relative-expression-ranked_500	8.27e-05
BP Tumor	Normal	tumor-down	Coexpression Atlas	facebase_RNAseq_e10.5_Emin_MedNas_2500	facebase_RNAseq_e10.5_Emin_MedNas_2500	8.3e-05
BP Tumor	Normal	tumor-down	Coexpression Atlas	gudmap_developingLowerUrinaryTract_e15.5_urothelium_200	DevelopingLowerUrinaryTract_e15.5_Urothelium_emap-28091_top-relative-expression-ranked_200	8.31e-05
BP Tumor	Normal	tumor-down	Coexpression Atlas	gudmap_developingKidney_e15.5_Medullary collecting duct_500_k4	DevelopingKidney_e15.5_Medullary collecting duct_emap-28063_k-means-cluster#4_top-relative-expression-ranked_500	8.57e-05
BP Tumor	Normal	tumor-down	Coexpression Atlas	gudmap_dev gonad_e11.5_F_GonadVasMes_Flk_k4_200	dev gonad_e11.5_F_GonadVasMes_Flk_k-means-cluster#4_top-relative-expression-ranked_200	8.66e-05
BP Tumor	Normal	tumor-down	Coexpression Atlas	gudmap_developingLowerUrinaryTract_P1_bladder_1000_B	DevelopingLowerUrinaryTract_P1_bladder_B_emap-30374_top-relative-expression-ranked_1000	8.85e-05
BP Tumor	Normal	tumor-down	Coexpression Atlas	gudmap_developingLowerUrinaryTract_e15.5_ureteral tissue_1000_k4	DevelopingLowerUrinaryTract_e15.5_ureteral tissue_emap-8234_k-means-cluster#4_top-relative-expression-ranked_1000	9.13e-05
BP Tumor	Normal	tumor-down	Coexpression Atlas	ratio_SC_vs_DE_500_K5	ratio_StemCell_vs_induced-DefinitiveEndoderm_top-relative-expression-ranked_500_k-means-cluster#5	9.13e-05
BP Tumor	Normal	tumor-down	Coexpression Atlas	gudmap_RNAseq_e11.5_Ureteric_stalks_2500_K2	gudmap_RNAseq_e11.5_Ureteric_stalks_2500_K2	9.16e-05
BP Tumor	Normal	tumor-down	Coexpression Atlas	gudmap_kidney_adult_RenalCapsule_500	kidney_adult_RenalCapsule_top-relative-expression-ranked_500	9.2e-05
BP Tumor	Normal	tumor-down	Coexpression Atlas	gudmap_dev gonad_e11.5_M_GonMes_Sma_1000	dev gonad_e11.5_M_GonMes_Sma_top-relative-expression-ranked_1000	9.26e-05
BP Tumor	Normal	tumor-down	Coexpression Atlas	gudmap_kidney_adult_RenalCapsule_1000	kidney_adult_RenalCapsule_top-relative-expression-ranked_1000	9.68e-05
BP Tumor	Normal	tumor-down	Coexpression Atlas	gudmap_developingLowerUrinaryTract_P2_bladder urothelium (LCM)_500_k1	DevelopingLowerUrinaryTract_P2_bladder urothelium (LCM)_emap-30380_k-means-cluster#1_top-relative-expression-ranked_500	9.72e-05
BP Tumor	Normal	tumor-down	Computational	M14358 MODULE_88	Heart, liver, kidney and pancreas metabolic and xenobiotic response genes.	4.47e-07
BP Tumor	Normal	tumor-down	Computational	M17558 MODULE_55	Genes in the cancer module 55.	6.02e-07
BP Tumor	Normal	tumor-down	Computational	M8950 MODULE_117	Signaling.	5.01e-05
BP Tumor	Normal	tumor-down	Disease	C0027709	Nephrocalcinosis	4.66e-06
BP Tumor	Normal	tumor-down	Disease	C0085580	Essential Hypertension	1.5e-05
BP Tumor	Normal	tumor-down	Disease	C0020538	Hypertensive disease	1.5e-05
BP Tumor	Normal	tumor-down	Disease	C0268450	Gitelman Syndrome	5.33e-05
BP Tumor	Normal	tumor-down	Domain	IPR009030	Growth_fac_rcpt_	6.32e-05
BP Tumor	Normal	tumor-down	Drug	ctd:C029297	vinylidene chloride	8.4e-23
BP Tumor	Normal	tumor-down	Drug	ctd:C496932	panobinostat	1.04e-14
BP Tumor	Normal	tumor-down	Drug	CID000002720	thiazide	6.45e-14
BP Tumor	Normal	tumor-down	Drug	CID000003413	forskolin from Coleus forskohlii	1.89e-10
BP Tumor	Normal	tumor-down	Drug	CID000000923	sodium	4.2e-10
BP Tumor	Normal	tumor-down	Drug	CID000410009	AC1L8Y60	1.13e-09
BP Tumor	Normal	tumor-down	Drug	CID000005839	aldosterone	3.51e-09
BP Tumor	Normal	tumor-down	Drug	ctd:D019422	Dietary Sucrose	1.1e-08
BP Tumor	Normal	tumor-down	Drug	CID000003639	hydrochlorothiazide	1.13e-08
BP Tumor	Normal	tumor-down	Drug	ctd:D014640	Vancomycin	2.77e-08
BP Tumor	Normal	tumor-down	Drug	ctd:C015001	arsenite	2.99e-08
BP Tumor	Normal	tumor-down	Drug	CID000003440	furosemide	4.11e-08
BP Tumor	Normal	tumor-down	Drug	CID011979316	vasopressin	1.43e-07
BP Tumor	Normal	tumor-down	Drug	CID000003003	Betamethasone-d5	4e-07
BP Tumor	Normal	tumor-down	Drug	CID000004920	17-isoprogesterone	4.88e-07
BP Tumor	Normal	tumor-down	Drug	CID000005538	9cRA	5.55e-07
BP Tumor	Normal	tumor-down	Drug	ctd:C487081	belinostat	5.91e-07
BP Tumor	Normal	tumor-down	Drug	CID000027991	DDAVP	7.99e-07
BP Tumor	Normal	tumor-down	Drug	CID000000813	potassium	1.76e-06
BP Tumor	Normal	tumor-down	Drug	ctd:C042720	mercuric bromide	4.58e-06
BP Tumor	Normal	tumor-down	Drug	CID000003001	NSC9567	5.23e-06
BP Tumor	Normal	tumor-down	Drug	CID000000312	chloride	8.32e-06
BP Tumor	Normal	tumor-down	Drug	CID000003821	ketamine	1.07e-05
BP Tumor	Normal	tumor-down	Drug	CID000016230	amiloride	1.18e-05
BP Tumor	Normal	tumor-down	Drug	CID000000274	adenosine 3',5'-cyclic phosphate	1.3e-05
BP Tumor	Normal	tumor-down	Drug	CID000000767	bicarbonate	1.95e-05
BP Tumor	Normal	tumor-down	Drug	ctd:C412815	GW 4064	2.02e-05
BP Tumor	Normal	tumor-down	Drug	CID000002541	candesartan	2.91e-05
BP Tumor	Normal	tumor-down	Drug	ctd:D007295	Inositol Phosphates	2.97e-05
BP Tumor	Normal	tumor-down	Drug	CID000002471	bumetanide	3.18e-05
BP Tumor	Normal	tumor-down	Drug	CID000025476	Hypertensin II	4.54e-05
BP Tumor	Normal	tumor-down	Drug	ctd:D011692	Puromycin Aminonucleoside	4.71e-05
BP Tumor	Normal	tumor-down	Drug	ctd:C101814	perfluoro-n-undecanoic acid	4.71e-05
BP Tumor	Normal	tumor-down	Drug	CID000001207	MK-801	5.99e-05
BP Tumor	Normal	tumor-down	Drug	CID000041781	torasemide	6.31e-05
BP Tumor	Normal	tumor-down	Drug	ctd:D000535	Aluminum	6.32e-05
BP Tumor	Normal	tumor-down	Drug	4188_UP	Meptazinol hydrochloride [59263-76-2]; Up 200; 14.8uM; PC3; HT_HG-U133A	6.99e-05
BP Tumor	Normal	tumor-down	Drug	CID000000702	ethanol	7.37e-05
BP Tumor	Normal	tumor-down	Drug	CID000123687	S-2648	7.79e-05
BP Tumor	Normal	tumor-down	Drug	CID003033874	naphthalene-diisocyanate	8.23e-05
BP Tumor	Normal	tumor-down	Drug	CID000006026	kinin 9	9.31e-05
BP Tumor	Normal	tumor-down	Gene Family	593	Fibronectin type III domain containing|I-set domain containing|Immunoglobulin like domain containing	5.8e-06
BP Tumor	Normal	tumor-down	GO: Biological Process	GO:0006811	ion transport	3.21e-12
BP Tumor	Normal	tumor-down	GO: Biological Process	GO:0050801	ion homeostasis	1.8e-10
BP Tumor	Normal	tumor-down	GO: Biological Process	GO:0001656	metanephros development	8.96e-10
BP Tumor	Normal	tumor-down	GO: Biological Process	GO:0030001	metal ion transport	8.96e-10
BP Tumor	Normal	tumor-down	GO: Biological Process	GO:0006812	cation transport	1.51e-09
BP Tumor	Normal	tumor-down	GO: Biological Process	GO:0098771	inorganic ion homeostasis	1.58e-09
BP Tumor	Normal	tumor-down	GO: Biological Process	GO:0072001	renal system development	2.25e-09
BP Tumor	Normal	tumor-down	GO: Biological Process	GO:0055080	cation homeostasis	2.25e-09
BP Tumor	Normal	tumor-down	GO: Biological Process	GO:0055067	monovalent inorganic cation homeostasis	2.25e-09
BP Tumor	Normal	tumor-down	GO: Biological Process	GO:0048878	chemical homeostasis	3.07e-09
BP Tumor	Normal	tumor-down	GO: Biological Process	GO:0043269	regulation of ion transport	3.48e-09
BP Tumor	Normal	tumor-down	GO: Biological Process	GO:0001822	kidney development	1.06e-08
BP Tumor	Normal	tumor-down	GO: Biological Process	GO:0006813	potassium ion transport	1.4e-08
BP Tumor	Normal	tumor-down	GO: Biological Process	GO:0034220	ion transmembrane transport	1.82e-08
BP Tumor	Normal	tumor-down	GO: Biological Process	GO:0072006	nephron development	2.03e-08
BP Tumor	Normal	tumor-down	GO: Biological Process	GO:0001655	urogenital system development	3.12e-08
BP Tumor	Normal	tumor-down	GO: Biological Process	GO:0006814	sodium ion transport	5.12e-08
BP Tumor	Normal	tumor-down	GO: Biological Process	GO:0015672	monovalent inorganic cation transport	5.68e-08
BP Tumor	Normal	tumor-down	GO: Biological Process	GO:0072009	nephron epithelium development	6.56e-08
BP Tumor	Normal	tumor-down	GO: Biological Process	GO:0072073	kidney epithelium development	6.56e-08
BP Tumor	Normal	tumor-down	GO: Biological Process	GO:0035725	sodium ion transmembrane transport	9.16e-08
BP Tumor	Normal	tumor-down	GO: Biological Process	GO:0098655	cation transmembrane transport	1.02e-07
BP Tumor	Normal	tumor-down	GO: Biological Process	GO:0072210	metanephric nephron development	1.02e-07
BP Tumor	Normal	tumor-down	GO: Biological Process	GO:0098660	inorganic ion transmembrane transport	1.53e-07
BP Tumor	Normal	tumor-down	GO: Biological Process	GO:0055085	transmembrane transport	2.08e-07
BP Tumor	Normal	tumor-down	GO: Biological Process	GO:0043270	positive regulation of ion transport	2.08e-07
BP Tumor	Normal	tumor-down	GO: Biological Process	GO:0034762	regulation of transmembrane transport	2.38e-07
BP Tumor	Normal	tumor-down	GO: Biological Process	GO:0034765	regulation of ion transmembrane transport	3.76e-07
BP Tumor	Normal	tumor-down	GO: Biological Process	GO:0071495	cellular response to endogenous stimulus	4.54e-07
BP Tumor	Normal	tumor-down	GO: Biological Process	GO:0010959	regulation of metal ion transport	5.08e-07
BP Tumor	Normal	tumor-down	GO: Biological Process	GO:0071805	potassium ion transmembrane transport	5.2e-07
BP Tumor	Normal	tumor-down	GO: Biological Process	GO:0099587	inorganic ion import across plasma membrane	7.12e-07
BP Tumor	Normal	tumor-down	GO: Biological Process	GO:0098659	inorganic cation import across plasma membrane	7.12e-07
BP Tumor	Normal	tumor-down	GO: Biological Process	GO:0007267	cell-cell signaling	7.7e-07
BP Tumor	Normal	tumor-down	GO: Biological Process	GO:0009719	response to endogenous stimulus	9.29e-07
BP Tumor	Normal	tumor-down	GO: Biological Process	GO:0055065	metal ion homeostasis	9.29e-07
BP Tumor	Normal	tumor-down	GO: Biological Process	GO:0072080	nephron tubule development	2.11e-06
BP Tumor	Normal	tumor-down	GO: Biological Process	GO:0098662	inorganic cation transmembrane transport	2.4e-06
BP Tumor	Normal	tumor-down	GO: Biological Process	GO:1904062	regulation of cation transmembrane transport	2.4e-06
BP Tumor	Normal	tumor-down	GO: Biological Process	GO:0009887	animal organ morphogenesis	3.06e-06
BP Tumor	Normal	tumor-down	GO: Biological Process	GO:0061326	renal tubule development	3.06e-06
BP Tumor	Normal	tumor-down	GO: Biological Process	GO:0034764	positive regulation of transmembrane transport	3.06e-06
BP Tumor	Normal	tumor-down	GO: Biological Process	GO:0055078	sodium ion homeostasis	3.47e-06
BP Tumor	Normal	tumor-down	GO: Biological Process	GO:0044057	regulation of system process	4.37e-06
BP Tumor	Normal	tumor-down	GO: Biological Process	GO:0007588	excretion	5.45e-06
BP Tumor	Normal	tumor-down	GO: Biological Process	GO:0034767	positive regulation of ion transmembrane transport	5.45e-06
BP Tumor	Normal	tumor-down	GO: Biological Process	GO:0098739	import across plasma membrane	6.38e-06
BP Tumor	Normal	tumor-down	GO: Biological Process	GO:0006820	anion transport	6.38e-06
BP Tumor	Normal	tumor-down	GO: Biological Process	GO:0006873	cellular ion homeostasis	8.21e-06
BP Tumor	Normal	tumor-down	GO: Biological Process	GO:0003014	renal system process	1.08e-05
BP Tumor	Normal	tumor-down	GO: Biological Process	GO:0007423	sensory organ development	1.08e-05
BP Tumor	Normal	tumor-down	GO: Biological Process	GO:0070848	response to growth factor	1.24e-05
BP Tumor	Normal	tumor-down	GO: Biological Process	GO:0071363	cellular response to growth factor stimulus	1.26e-05
BP Tumor	Normal	tumor-down	GO: Biological Process	GO:0035295	tube development	1.44e-05
BP Tumor	Normal	tumor-down	GO: Biological Process	GO:0060993	kidney morphogenesis	1.44e-05
BP Tumor	Normal	tumor-down	GO: Biological Process	GO:0035239	tube morphogenesis	1.99e-05
BP Tumor	Normal	tumor-down	GO: Biological Process	GO:0048646	anatomical structure formation involved in morphogenesis	2.07e-05
BP Tumor	Normal	tumor-down	GO: Biological Process	GO:0048568	embryonic organ development	2.26e-05
BP Tumor	Normal	tumor-down	GO: Biological Process	GO:0048729	tissue morphogenesis	3.2e-05
BP Tumor	Normal	tumor-down	GO: Biological Process	GO:1990573	potassium ion import across plasma membrane	3.3e-05
BP Tumor	Normal	tumor-down	GO: Biological Process	GO:0001823	mesonephros development	3.3e-05
BP Tumor	Normal	tumor-down	GO: Biological Process	GO:0001763	morphogenesis of a branching structure	3.3e-05
BP Tumor	Normal	tumor-down	GO: Biological Process	GO:0030003	cellular cation homeostasis	3.3e-05
BP Tumor	Normal	tumor-down	GO: Biological Process	GO:0032412	regulation of ion transmembrane transporter activity	3.3e-05
BP Tumor	Normal	tumor-down	GO: Biological Process	GO:1904064	positive regulation of cation transmembrane transport	3.31e-05
BP Tumor	Normal	tumor-down	GO: Biological Process	GO:0022600	digestive system process	3.84e-05
BP Tumor	Normal	tumor-down	GO: Biological Process	GO:0090287	regulation of cellular response to growth factor stimulus	3.91e-05
BP Tumor	Normal	tumor-down	GO: Biological Process	GO:0061138	morphogenesis of a branching epithelium	4.24e-05
BP Tumor	Normal	tumor-down	GO: Biological Process	GO:0048598	embryonic morphogenesis	4.37e-05
BP Tumor	Normal	tumor-down	GO: Biological Process	GO:0060429	epithelium development	4.56e-05
BP Tumor	Normal	tumor-down	GO: Biological Process	GO:0022898	regulation of transmembrane transporter activity	4.56e-05
BP Tumor	Normal	tumor-down	GO: Biological Process	GO:0072078	nephron tubule morphogenesis	4.56e-05
BP Tumor	Normal	tumor-down	GO: Biological Process	GO:0072088	nephron epithelium morphogenesis	5.74e-05
BP Tumor	Normal	tumor-down	GO: Biological Process	GO:0055082	cellular chemical homeostasis	6.28e-05
BP Tumor	Normal	tumor-down	GO: Biological Process	GO:0072028	nephron morphogenesis	7.09e-05
BP Tumor	Normal	tumor-down	GO: Biological Process	GO:0060562	epithelial tube morphogenesis	7.57e-05
BP Tumor	Normal	tumor-down	GO: Biological Process	GO:0061333	renal tubule morphogenesis	7.75e-05
BP Tumor	Normal	tumor-down	GO: Biological Process	GO:0032409	regulation of transporter activity	9.61e-05
BP Tumor	Normal	tumor-down	GO: Cellular Component	GO:0031226	intrinsic component of plasma membrane	1.57e-14
BP Tumor	Normal	tumor-down	GO: Cellular Component	GO:0005887	integral component of plasma membrane	4.98e-14
BP Tumor	Normal	tumor-down	GO: Cellular Component	GO:0045177	apical part of cell	1.07e-09
BP Tumor	Normal	tumor-down	GO: Cellular Component	GO:0016324	apical plasma membrane	2.32e-08
BP Tumor	Normal	tumor-down	GO: Cellular Component	GO:0016323	basolateral plasma membrane	2.32e-08
BP Tumor	Normal	tumor-down	GO: Cellular Component	GO:1902495	transmembrane transporter complex	5.81e-05
BP Tumor	Normal	tumor-down	GO: Cellular Component	GO:1990351	transporter complex	7.37e-05
BP Tumor	Normal	tumor-down	GO: Molecular Function	GO:0015077	monovalent inorganic cation transmembrane transporter activity	1.83e-08
BP Tumor	Normal	tumor-down	GO: Molecular Function	GO:0008324	cation transmembrane transporter activity	1.83e-08
BP Tumor	Normal	tumor-down	GO: Molecular Function	GO:0005215	transporter activity	1.83e-08
BP Tumor	Normal	tumor-down	GO: Molecular Function	GO:0022857	transmembrane transporter activity	1.83e-08
BP Tumor	Normal	tumor-down	GO: Molecular Function	GO:0015075	ion transmembrane transporter activity	1.83e-08
BP Tumor	Normal	tumor-down	GO: Molecular Function	GO:0015318	inorganic molecular entity transmembrane transporter activity	1.83e-08
BP Tumor	Normal	tumor-down	GO: Molecular Function	GO:0022890	inorganic cation transmembrane transporter activity	5.02e-08
BP Tumor	Normal	tumor-down	GO: Molecular Function	GO:0015081	sodium ion transmembrane transporter activity	5.7e-08
BP Tumor	Normal	tumor-down	GO: Molecular Function	GO:0015267	channel activity	1.38e-07
BP Tumor	Normal	tumor-down	GO: Molecular Function	GO:0022803	passive transmembrane transporter activity	1.38e-07
BP Tumor	Normal	tumor-down	GO: Molecular Function	GO:0015079	potassium ion transmembrane transporter activity	9.51e-07
BP Tumor	Normal	tumor-down	GO: Molecular Function	GO:0046873	metal ion transmembrane transporter activity	1.87e-06
BP Tumor	Normal	tumor-down	GO: Molecular Function	GO:0005216	ion channel activity	8.3e-06
BP Tumor	Normal	tumor-down	GO: Molecular Function	GO:0005261	cation channel activity	8.73e-06
BP Tumor	Normal	tumor-down	GO: Molecular Function	GO:0005272	sodium channel activity	5.13e-05
BP Tumor	Normal	tumor-down	GO: Molecular Function	GO:0098960	postsynaptic neurotransmitter receptor activity	7.91e-05
BP Tumor	Normal	tumor-down	Human Phenotype	HP:0040084	Abnormal circulating renin	8.09e-06
BP Tumor	Normal	tumor-down	Human Phenotype	HP:0001949	Hypokalemic alkalosis	1.18e-05
BP Tumor	Normal	tumor-down	Human Phenotype	HP:0002917	Hypomagnesemia	2.91e-05
BP Tumor	Normal	tumor-down	Human Phenotype	HP:0000847	Abnormality of renin-angiotensin system	3.67e-05
BP Tumor	Normal	tumor-down	Human Phenotype	HP:0004921	Abnormal magnesium concentration	5.37e-05
BP Tumor	Normal	tumor-down	Human Phenotype	HP:0011042	Abnormal blood potassium concentration	5.37e-05
BP Tumor	Normal	tumor-down	Human Phenotype	HP:0011036	Abnormality of renal excretion	6.07e-05
BP Tumor	Normal	tumor-down	MicroRNA	hsa-miR-520f:mirSVR_lowEffct	hsa-miR-520f:mirSVR_nonconserved_lowEffect-0.1-0.5	3.26e-23
BP Tumor	Normal	tumor-down	MicroRNA	hsa-miR-194*:mirSVR_lowEffct	hsa-miR-194*:mirSVR_nonconserved_lowEffect-0.1-0.5	9.32e-21
BP Tumor	Normal	tumor-down	MicroRNA	hsa-miR-33b:mirSVR_lowEffct	hsa-miR-33b:mirSVR_conserved_lowEffect-0.1-0.5	9.32e-21
BP Tumor	Normal	tumor-down	MicroRNA	hsa-miR-2053:mirSVR_highEffct	hsa-miR-2053:mirSVR_nonconserved_highEffect-0.5	4.88e-19
BP Tumor	Normal	tumor-down	MicroRNA	hsa-miR-2113:mirSVR_lowEffct	hsa-miR-2113:mirSVR_nonconserved_lowEffect-0.1-0.5	5.31e-19
BP Tumor	Normal	tumor-down	MicroRNA	hsa-miR-628-5p:mirSVR_lowEffct	hsa-miR-628-5p:mirSVR_nonconserved_lowEffect-0.1-0.5	1.55e-18
BP Tumor	Normal	tumor-down	MicroRNA	hsa-miR-433:mirSVR_lowEffct	hsa-miR-433:mirSVR_conserved_lowEffect-0.1-0.5	4.9e-18
BP Tumor	Normal	tumor-down	MicroRNA	hsa-miR-483-3p:mirSVR_lowEffct	hsa-miR-483-3p:mirSVR_nonconserved_lowEffect-0.1-0.5	2.41e-17
BP Tumor	Normal	tumor-down	MicroRNA	hsa-miR-3164:mirSVR_lowEffct	hsa-miR-3164:mirSVR_nonconserved_lowEffect-0.1-0.5	2.46e-17
BP Tumor	Normal	tumor-down	MicroRNA	hsa-miR-3198:mirSVR_lowEffct	hsa-miR-3198:mirSVR_nonconserved_lowEffect-0.1-0.5	4.12e-17
BP Tumor	Normal	tumor-down	MicroRNA	hsa-miR-802:mirSVR_lowEffct	hsa-miR-802:mirSVR_nonconserved_lowEffect-0.1-0.5	4.97e-17
BP Tumor	Normal	tumor-down	MicroRNA	hsa-miR-20a*:mirSVR_highEffct	hsa-miR-20a*:mirSVR_nonconserved_highEffect-0.5	5.03e-17
BP Tumor	Normal	tumor-down	MicroRNA	hsa-miR-181a-2*:mirSVR_lowEffct	hsa-miR-181a-2*:mirSVR_nonconserved_lowEffect-0.1-0.5	5.03e-17
BP Tumor	Normal	tumor-down	MicroRNA	hsa-miR-1254:mirSVR_lowEffct	hsa-miR-1254:mirSVR_nonconserved_lowEffect-0.1-0.5	5.38e-17
BP Tumor	Normal	tumor-down	MicroRNA	hsa-miR-34a*:mirSVR_lowEffct	hsa-miR-34a*:mirSVR_nonconserved_lowEffect-0.1-0.5	8.13e-17
BP Tumor	Normal	tumor-down	MicroRNA	hsa-let-7c*:mirSVR_lowEffct	hsa-let-7c*:mirSVR_nonconserved_lowEffect-0.1-0.5	1.04e-16
BP Tumor	Normal	tumor-down	MicroRNA	hsa-miR-648:mirSVR_lowEffct	hsa-miR-648:mirSVR_nonconserved_lowEffect-0.1-0.5	1.04e-16
BP Tumor	Normal	tumor-down	MicroRNA	hsa-miR-218-5p:TargetScan	hsa-miR-218-5p	1.04e-16
BP Tumor	Normal	tumor-down	MicroRNA	hsa-miR-218:mirSVR_highEffct	hsa-miR-218:mirSVR_conserved_highEffect-0.5	1.04e-16
BP Tumor	Normal	tumor-down	MicroRNA	hsa-miR-653:mirSVR_highEffct	hsa-miR-653:mirSVR_conserved_highEffect-0.5	1.05e-16
BP Tumor	Normal	tumor-down	MicroRNA	hsa-miR-1260:mirSVR_lowEffct	hsa-miR-1260:mirSVR_nonconserved_lowEffect-0.1-0.5	1.14e-16
BP Tumor	Normal	tumor-down	MicroRNA	hsa-miR-548b-3p:mirSVR_lowEffct	hsa-miR-548b-3p:mirSVR_nonconserved_lowEffect-0.1-0.5	1.14e-16
BP Tumor	Normal	tumor-down	MicroRNA	hsa-miR-9*:mirSVR_highEffct	hsa-miR-9*:mirSVR_nonconserved_highEffect-0.5	1.27e-16
BP Tumor	Normal	tumor-down	MicroRNA	hsa-miR-632:mirSVR_lowEffct	hsa-miR-632:mirSVR_nonconserved_lowEffect-0.1-0.5	1.3e-16
BP Tumor	Normal	tumor-down	MicroRNA	hsa-miR-147:mirSVR_lowEffct	hsa-miR-147:mirSVR_nonconserved_lowEffect-0.1-0.5	1.32e-16
BP Tumor	Normal	tumor-down	MicroRNA	hsa-miR-623:mirSVR_lowEffct	hsa-miR-623:mirSVR_nonconserved_lowEffect-0.1-0.5	2.46e-16
BP Tumor	Normal	tumor-down	MicroRNA	hsa-miR-466:mirSVR_highEffct	hsa-miR-466:mirSVR_nonconserved_highEffect-0.5	2.46e-16
BP Tumor	Normal	tumor-down	MicroRNA	hsa-miR-490-5p:mirSVR_lowEffct	hsa-miR-490-5p:mirSVR_nonconserved_lowEffect-0.1-0.5	2.6e-16
BP Tumor	Normal	tumor-down	MicroRNA	hsa-miR-489:mirSVR_lowEffct	hsa-miR-489:mirSVR_nonconserved_lowEffect-0.1-0.5	3.35e-16
BP Tumor	Normal	tumor-down	MicroRNA	hsa-miR-3126-3p:mirSVR_lowEffct	hsa-miR-3126-3p:mirSVR_nonconserved_lowEffect-0.1-0.5	4.15e-16
BP Tumor	Normal	tumor-down	MicroRNA	hsa-let-7f-2*:mirSVR_highEffct	hsa-let-7f-2*:mirSVR_nonconserved_highEffect-0.5	5.99e-16
BP Tumor	Normal	tumor-down	MicroRNA	hsa-miR-4309:mirSVR_lowEffct	hsa-miR-4309:mirSVR_nonconserved_lowEffect-0.1-0.5	6.71e-16
BP Tumor	Normal	tumor-down	MicroRNA	hsa-miR-27b*:mirSVR_lowEffct	hsa-miR-27b*:mirSVR_nonconserved_lowEffect-0.1-0.5	6.93e-16
BP Tumor	Normal	tumor-down	MicroRNA	hsa-miR-296-3p:mirSVR_lowEffct	hsa-miR-296-3p:mirSVR_conserved_lowEffect-0.1-0.5	7.64e-16
BP Tumor	Normal	tumor-down	MicroRNA	hsa-miR-635:mirSVR_lowEffct	hsa-miR-635:mirSVR_nonconserved_lowEffect-0.1-0.5	7.68e-16
BP Tumor	Normal	tumor-down	MicroRNA	hsa-miR-875-3p:mirSVR_highEffct	hsa-miR-875-3p:mirSVR_nonconserved_highEffect-0.5	8.58e-16
BP Tumor	Normal	tumor-down	MicroRNA	hsa-miR-4288:mirSVR_lowEffct	hsa-miR-4288:mirSVR_nonconserved_lowEffect-0.1-0.5	9.41e-16
BP Tumor	Normal	tumor-down	MicroRNA	hsa-miR-202*:mirSVR_lowEffct	hsa-miR-202*:mirSVR_nonconserved_lowEffect-0.1-0.5	1.08e-15
BP Tumor	Normal	tumor-down	MicroRNA	hsa-miR-1208:mirSVR_lowEffct	hsa-miR-1208:mirSVR_nonconserved_lowEffect-0.1-0.5	1.1e-15
BP Tumor	Normal	tumor-down	MicroRNA	hsa-miR-593:mirSVR_lowEffct	hsa-miR-593:mirSVR_nonconserved_lowEffect-0.1-0.5	1.1e-15
BP Tumor	Normal	tumor-down	MicroRNA	hsa-miR-448:mirSVR_highEffct	hsa-miR-448:mirSVR_conserved_highEffect-0.5	1.11e-15
BP Tumor	Normal	tumor-down	MicroRNA	hsa-miR-3156:mirSVR_lowEffct	hsa-miR-3156:mirSVR_nonconserved_lowEffect-0.1-0.5	1.21e-15
BP Tumor	Normal	tumor-down	MicroRNA	hsa-miR-302b*:mirSVR_highEffct	hsa-miR-302b*:mirSVR_nonconserved_highEffect-0.5	1.56e-15
BP Tumor	Normal	tumor-down	MicroRNA	hsa-miR-325-3p:TargetScan	hsa-miR-325-3p	1.83e-15
BP Tumor	Normal	tumor-down	MicroRNA	hsa-miR-140-5p:mirSVR_lowEffct	hsa-miR-140-5p:mirSVR_conserved_lowEffect-0.1-0.5	1.91e-15
BP Tumor	Normal	tumor-down	MicroRNA	hsa-miR-1979:mirSVR_lowEffct	hsa-miR-1979:mirSVR_nonconserved_lowEffect-0.1-0.5	1.95e-15
BP Tumor	Normal	tumor-down	MicroRNA	hsa-miR-3116:mirSVR_lowEffct	hsa-miR-3116:mirSVR_nonconserved_lowEffect-0.1-0.5	1.95e-15
BP Tumor	Normal	tumor-down	MicroRNA	hsa-miR-4302:mirSVR_lowEffct	hsa-miR-4302:mirSVR_nonconserved_lowEffect-0.1-0.5	2.03e-15
BP Tumor	Normal	tumor-down	MicroRNA	hsa-miR-548s:mirSVR_lowEffct	hsa-miR-548s:mirSVR_nonconserved_lowEffect-0.1-0.5	2.08e-15
BP Tumor	Normal	tumor-down	MicroRNA	hsa-miR-620:mirSVR_lowEffct	hsa-miR-620:mirSVR_nonconserved_lowEffect-0.1-0.5	2.36e-15
BP Tumor	Normal	tumor-down	MicroRNA	hsa-miR-1914:mirSVR_lowEffct	hsa-miR-1914:mirSVR_nonconserved_lowEffect-0.1-0.5	3.38e-15
BP Tumor	Normal	tumor-down	MicroRNA	hsa-miR-337-3p:mirSVR_lowEffct	hsa-miR-337-3p:mirSVR_nonconserved_lowEffect-0.1-0.5	3.87e-15
BP Tumor	Normal	tumor-down	MicroRNA	hsa-miR-182:mirSVR_lowEffct	hsa-miR-182:mirSVR_conserved_lowEffect-0.1-0.5	4.95e-15
BP Tumor	Normal	tumor-down	MicroRNA	hsa-miR-455-3p:mirSVR_lowEffct	hsa-miR-455-3p:mirSVR_nonconserved_lowEffect-0.1-0.5	4.95e-15
BP Tumor	Normal	tumor-down	MicroRNA	hsa-miR-302d*:mirSVR_highEffct	hsa-miR-302d*:mirSVR_nonconserved_highEffect-0.5	5.45e-15
BP Tumor	Normal	tumor-down	MicroRNA	hsa-miR-1260b:mirSVR_lowEffct	hsa-miR-1260b:mirSVR_nonconserved_lowEffect-0.1-0.5	5.5e-15
BP Tumor	Normal	tumor-down	MicroRNA	hsa-miR-659:mirSVR_lowEffct	hsa-miR-659:mirSVR_nonconserved_lowEffect-0.1-0.5	6.8e-15
BP Tumor	Normal	tumor-down	MicroRNA	hsa-miR-1912:mirSVR_lowEffct	hsa-miR-1912:mirSVR_nonconserved_lowEffect-0.1-0.5	6.87e-15
BP Tumor	Normal	tumor-down	MicroRNA	hsa-miR-4276:mirSVR_lowEffct	hsa-miR-4276:mirSVR_nonconserved_lowEffect-0.1-0.5	7.11e-15
BP Tumor	Normal	tumor-down	MicroRNA	hsa-miR-4297:mirSVR_lowEffct	hsa-miR-4297:mirSVR_nonconserved_lowEffect-0.1-0.5	7.68e-15
BP Tumor	Normal	tumor-down	MicroRNA	hsa-miR-193b*:mirSVR_lowEffct	hsa-miR-193b*:mirSVR_nonconserved_lowEffect-0.1-0.5	9.66e-15
BP Tumor	Normal	tumor-down	MicroRNA	hsa-miR-144:mirSVR_highEffct	hsa-miR-144:mirSVR_conserved_highEffect-0.5	1.01e-14
BP Tumor	Normal	tumor-down	MicroRNA	hsa-miR-188-5p:mirSVR_lowEffct	hsa-miR-188-5p:mirSVR_nonconserved_lowEffect-0.1-0.5	1.11e-14
BP Tumor	Normal	tumor-down	MicroRNA	hsa-miR-1910:mirSVR_lowEffct	hsa-miR-1910:mirSVR_nonconserved_lowEffect-0.1-0.5	1.17e-14
BP Tumor	Normal	tumor-down	MicroRNA	hsa-miR-24:mirSVR_lowEffct	hsa-miR-24:mirSVR_conserved_lowEffect-0.1-0.5	1.17e-14
BP Tumor	Normal	tumor-down	MicroRNA	hsa-miR-1229:mirSVR_lowEffct	hsa-miR-1229:mirSVR_nonconserved_lowEffect-0.1-0.5	1.35e-14
BP Tumor	Normal	tumor-down	MicroRNA	hsa-miR-1259:mirSVR_highEffct	hsa-miR-1259:mirSVR_nonconserved_highEffect-0.5	1.44e-14
BP Tumor	Normal	tumor-down	MicroRNA	hsa-miR-21:mirSVR_lowEffct	hsa-miR-21:mirSVR_conserved_lowEffect-0.1-0.5	1.49e-14
BP Tumor	Normal	tumor-down	MicroRNA	hsa-miR-3126-5p:mirSVR_lowEffct	hsa-miR-3126-5p:mirSVR_nonconserved_lowEffect-0.1-0.5	1.78e-14
BP Tumor	Normal	tumor-down	MicroRNA	hsa-miR-196a*:mirSVR_lowEffct	hsa-miR-196a*:mirSVR_nonconserved_lowEffect-0.1-0.5	1.97e-14
BP Tumor	Normal	tumor-down	MicroRNA	hsa-miR-641:mirSVR_highEffct	hsa-miR-641:mirSVR_nonconserved_highEffect-0.5	1.97e-14
BP Tumor	Normal	tumor-down	MicroRNA	hsa-miR-141:mirSVR_highEffct	hsa-miR-141:mirSVR_conserved_highEffect-0.5	1.97e-14
BP Tumor	Normal	tumor-down	MicroRNA	hsa-miR-636:mirSVR_lowEffct	hsa-miR-636:mirSVR_nonconserved_lowEffect-0.1-0.5	1.97e-14
BP Tumor	Normal	tumor-down	MicroRNA	hsa-miR-142-5p:TargetScan	hsa-miR-142-5p	2.2e-14
BP Tumor	Normal	tumor-down	MicroRNA	hsa-miR-33a:mirSVR_highEffct	hsa-miR-33a:mirSVR_conserved_highEffect-0.5	2.74e-14
BP Tumor	Normal	tumor-down	MicroRNA	hsa-miR-626:mirSVR_lowEffct	hsa-miR-626:mirSVR_nonconserved_lowEffect-0.1-0.5	2.74e-14
BP Tumor	Normal	tumor-down	MicroRNA	hsa-miR-3172:mirSVR_lowEffct	hsa-miR-3172:mirSVR_nonconserved_lowEffect-0.1-0.5	2.84e-14
BP Tumor	Normal	tumor-down	MicroRNA	hsa-miR-3184:mirSVR_lowEffct	hsa-miR-3184:mirSVR_nonconserved_lowEffect-0.1-0.5	2.86e-14
BP Tumor	Normal	tumor-down	MicroRNA	hsa-miR-644:mirSVR_lowEffct	hsa-miR-644:mirSVR_nonconserved_lowEffect-0.1-0.5	2.93e-14
BP Tumor	Normal	tumor-down	MicroRNA	hsa-miR-3074:mirSVR_lowEffct	hsa-miR-3074:mirSVR_nonconserved_lowEffect-0.1-0.5	3.13e-14
BP Tumor	Normal	tumor-down	MicroRNA	hsa-miR-205:mirSVR_lowEffct	hsa-miR-205:mirSVR_conserved_lowEffect-0.1-0.5	3.13e-14
BP Tumor	Normal	tumor-down	MicroRNA	hsa-miR-642:mirSVR_lowEffct	hsa-miR-642:mirSVR_nonconserved_lowEffect-0.1-0.5	3.33e-14
BP Tumor	Normal	tumor-down	MicroRNA	hsa-miR-1236:mirSVR_highEffct	hsa-miR-1236:mirSVR_nonconserved_highEffect-0.5	3.36e-14
BP Tumor	Normal	tumor-down	MicroRNA	hsa-miR-942:mirSVR_highEffct	hsa-miR-942:mirSVR_nonconserved_highEffect-0.5	3.84e-14
BP Tumor	Normal	tumor-down	MicroRNA	hsa-miR-1909:mirSVR_lowEffct	hsa-miR-1909:mirSVR_nonconserved_lowEffect-0.1-0.5	3.84e-14
BP Tumor	Normal	tumor-down	MicroRNA	hsa-miR-425:mirSVR_lowEffct	hsa-miR-425:mirSVR_conserved_lowEffect-0.1-0.5	3.99e-14
BP Tumor	Normal	tumor-down	MicroRNA	hsa-miR-376c:mirSVR_highEffct	hsa-miR-376c:mirSVR_conserved_highEffect-0.5	4e-14
BP Tumor	Normal	tumor-down	MicroRNA	hsa-miR-1283:mirSVR_highEffct	hsa-miR-1283:mirSVR_nonconserved_highEffect-0.5	4e-14
BP Tumor	Normal	tumor-down	MicroRNA	hsa-miR-411*:mirSVR_lowEffct	hsa-miR-411*:mirSVR_nonconserved_lowEffect-0.1-0.5	4e-14
BP Tumor	Normal	tumor-down	MicroRNA	hsa-miR-376a*:mirSVR_lowEffct	hsa-miR-376a*:mirSVR_nonconserved_lowEffect-0.1-0.5	4e-14
BP Tumor	Normal	tumor-down	MicroRNA	hsa-miR-1197:mirSVR_lowEffct	hsa-miR-1197:mirSVR_nonconserved_lowEffect-0.1-0.5	4.31e-14
BP Tumor	Normal	tumor-down	MicroRNA	hsa-miR-4284:mirSVR_lowEffct	hsa-miR-4284:mirSVR_nonconserved_lowEffect-0.1-0.5	4.43e-14
BP Tumor	Normal	tumor-down	MicroRNA	hsa-miR-616:mirSVR_lowEffct	hsa-miR-616:mirSVR_nonconserved_lowEffect-0.1-0.5	4.45e-14
BP Tumor	Normal	tumor-down	MicroRNA	hsa-miR-139-5p:mirSVR_lowEffct	hsa-miR-139-5p:mirSVR_conserved_lowEffect-0.1-0.5	4.51e-14
BP Tumor	Normal	tumor-down	MicroRNA	hsa-miR-570:PITA	hsa-miR-570:PITA_TOP	4.57e-14
BP Tumor	Normal	tumor-down	MicroRNA	hsa-miR-1294:mirSVR_lowEffct	hsa-miR-1294:mirSVR_nonconserved_lowEffect-0.1-0.5	4.72e-14
BP Tumor	Normal	tumor-down	MicroRNA	hsa-miR-664*:mirSVR_lowEffct	hsa-miR-664*:mirSVR_nonconserved_lowEffect-0.1-0.5	5.51e-14
BP Tumor	Normal	tumor-down	MicroRNA	hsa-miR-567:mirSVR_highEffct	hsa-miR-567:mirSVR_nonconserved_highEffect-0.5	5.62e-14
BP Tumor	Normal	tumor-down	MicroRNA	hsa-miR-374a*:mirSVR_highEffct	hsa-miR-374a*:mirSVR_nonconserved_highEffect-0.5	5.86e-14
BP Tumor	Normal	tumor-down	MicroRNA	hsa-miR-595:mirSVR_lowEffct	hsa-miR-595:mirSVR_nonconserved_lowEffect-0.1-0.5	6.01e-14
BP Tumor	Normal	tumor-down	MicroRNA	hsa-miR-491-5p:mirSVR_lowEffct	hsa-miR-491-5p:mirSVR_conserved_lowEffect-0.1-0.5	6.03e-14
BP Tumor	Normal	tumor-down	MicroRNA	hsa-miR-549:mirSVR_lowEffct	hsa-miR-549:mirSVR_nonconserved_lowEffect-0.1-0.5	6.51e-14
BP Tumor	Normal	tumor-down	MicroRNA	hsa-miR-328:mirSVR_lowEffct	hsa-miR-328:mirSVR_conserved_lowEffect-0.1-0.5	6.55e-14
BP Tumor	Normal	tumor-down	MicroRNA	hsa-miR-649:mirSVR_lowEffct	hsa-miR-649:mirSVR_nonconserved_lowEffect-0.1-0.5	7.78e-14
BP Tumor	Normal	tumor-down	MicroRNA	hsa-miR-550:mirSVR_lowEffct	hsa-miR-550:mirSVR_nonconserved_lowEffect-0.1-0.5	9.28e-14
BP Tumor	Normal	tumor-down	MicroRNA	hsa-miR-1270:mirSVR_lowEffct	hsa-miR-1270:mirSVR_nonconserved_lowEffect-0.1-0.5	1.13e-13
BP Tumor	Normal	tumor-down	MicroRNA	hsa-miR-22:mirSVR_lowEffct	hsa-miR-22:mirSVR_conserved_lowEffect-0.1-0.5	1.17e-13
BP Tumor	Normal	tumor-down	MicroRNA	hsa-miR-3136:mirSVR_lowEffct	hsa-miR-3136:mirSVR_nonconserved_lowEffect-0.1-0.5	1.2e-13
BP Tumor	Normal	tumor-down	MicroRNA	hsa-miR-138-2*:mirSVR_highEffct	hsa-miR-138-2*:mirSVR_nonconserved_highEffect-0.5	1.2e-13
BP Tumor	Normal	tumor-down	MicroRNA	hsa-miR-613:mirSVR_lowEffct	hsa-miR-613:mirSVR_conserved_lowEffect-0.1-0.5	1.25e-13
BP Tumor	Normal	tumor-down	MicroRNA	hsa-miR-106a*:mirSVR_highEffct	hsa-miR-106a*:mirSVR_nonconserved_highEffect-0.5	1.25e-13
BP Tumor	Normal	tumor-down	MicroRNA	hsa-miR-452:mirSVR_highEffct	hsa-miR-452:mirSVR_nonconserved_highEffect-0.5	1.25e-13
BP Tumor	Normal	tumor-down	MicroRNA	hsa-miR-27a:mirSVR_highEffct	hsa-miR-27a:mirSVR_conserved_highEffect-0.5	1.25e-13
BP Tumor	Normal	tumor-down	MicroRNA	hsa-miR-1256:mirSVR_lowEffct	hsa-miR-1256:mirSVR_nonconserved_lowEffect-0.1-0.5	1.27e-13
BP Tumor	Normal	tumor-down	MicroRNA	hsa-miR-100*:mirSVR_lowEffct	hsa-miR-100*:mirSVR_nonconserved_lowEffect-0.1-0.5	1.29e-13
BP Tumor	Normal	tumor-down	MicroRNA	hsa-miR-651:mirSVR_lowEffct	hsa-miR-651:mirSVR_nonconserved_lowEffect-0.1-0.5	1.48e-13
BP Tumor	Normal	tumor-down	MicroRNA	hsa-miR-578:mirSVR_highEffct	hsa-miR-578:mirSVR_nonconserved_highEffect-0.5	1.6e-13
BP Tumor	Normal	tumor-down	MicroRNA	hsa-miR-29b-2*:mirSVR_highEffct	hsa-miR-29b-2*:mirSVR_nonconserved_highEffect-0.5	1.6e-13
BP Tumor	Normal	tumor-down	MicroRNA	hsa-miR-3175:mirSVR_lowEffct	hsa-miR-3175:mirSVR_nonconserved_lowEffect-0.1-0.5	1.68e-13
BP Tumor	Normal	tumor-down	MicroRNA	hsa-miR-16-1*:mirSVR_highEffct	hsa-miR-16-1*:mirSVR_nonconserved_highEffect-0.5	1.69e-13
BP Tumor	Normal	tumor-down	MicroRNA	hsa-miR-148a:mirSVR_lowEffct	hsa-miR-148a:mirSVR_conserved_lowEffect-0.1-0.5	1.72e-13
BP Tumor	Normal	tumor-down	MicroRNA	hsa-miR-935:mirSVR_lowEffct	hsa-miR-935:mirSVR_nonconserved_lowEffect-0.1-0.5	2.01e-13
BP Tumor	Normal	tumor-down	MicroRNA	hsa-miR-3140:mirSVR_highEffct	hsa-miR-3140:mirSVR_nonconserved_highEffect-0.5	2.06e-13
BP Tumor	Normal	tumor-down	MicroRNA	hsa-miR-151-3p:mirSVR_lowEffct	hsa-miR-151-3p:mirSVR_nonconserved_lowEffect-0.1-0.5	2.06e-13
BP Tumor	Normal	tumor-down	MicroRNA	hsa-miR-27b:mirSVR_highEffct	hsa-miR-27b:mirSVR_conserved_highEffect-0.5	2.37e-13
BP Tumor	Normal	tumor-down	MicroRNA	hsa-miR-519e:mirSVR_lowEffct	hsa-miR-519e:mirSVR_nonconserved_lowEffect-0.1-0.5	2.5e-13
BP Tumor	Normal	tumor-down	MicroRNA	hsa-miR-544:mirSVR_highEffct	hsa-miR-544:mirSVR_conserved_highEffect-0.5	2.65e-13
BP Tumor	Normal	tumor-down	MicroRNA	hsa-miR-588:mirSVR_lowEffct	hsa-miR-588:mirSVR_nonconserved_lowEffect-0.1-0.5	2.67e-13
BP Tumor	Normal	tumor-down	MicroRNA	hsa-miR-599:mirSVR_lowEffct	hsa-miR-599:mirSVR_conserved_lowEffect-0.1-0.5	2.7e-13
BP Tumor	Normal	tumor-down	MicroRNA	hsa-miR-16-1*:mirSVR_lowEffct	hsa-miR-16-1*:mirSVR_nonconserved_lowEffect-0.1-0.5	2.88e-13
BP Tumor	Normal	tumor-down	MicroRNA	hsa-miR-182:mirSVR_highEffct	hsa-miR-182:mirSVR_conserved_highEffect-0.5	3.39e-13
BP Tumor	Normal	tumor-down	MicroRNA	hsa-miR-124*:mirSVR_lowEffct	hsa-miR-124*:mirSVR_nonconserved_lowEffect-0.1-0.5	3.46e-13
BP Tumor	Normal	tumor-down	MicroRNA	hsa-miR-3158:mirSVR_lowEffct	hsa-miR-3158:mirSVR_nonconserved_lowEffect-0.1-0.5	3.57e-13
BP Tumor	Normal	tumor-down	MicroRNA	hsa-miR-208a:mirSVR_lowEffct	hsa-miR-208a:mirSVR_conserved_lowEffect-0.1-0.5	3.64e-13
BP Tumor	Normal	tumor-down	MicroRNA	hsa-miR-412:mirSVR_lowEffct	hsa-miR-412:mirSVR_nonconserved_lowEffect-0.1-0.5	3.72e-13
BP Tumor	Normal	tumor-down	MicroRNA	hsa-miR-579:mirSVR_highEffct	hsa-miR-579:mirSVR_nonconserved_highEffect-0.5	3.74e-13
BP Tumor	Normal	tumor-down	MicroRNA	hsa-miR-378c:mirSVR_lowEffct	hsa-miR-378c:mirSVR_nonconserved_lowEffect-0.1-0.5	3.85e-13
BP Tumor	Normal	tumor-down	MicroRNA	hsa-miR-4289:mirSVR_lowEffct	hsa-miR-4289:mirSVR_nonconserved_lowEffect-0.1-0.5	3.93e-13
BP Tumor	Normal	tumor-down	MicroRNA	hsa-miR-567:mirSVR_lowEffct	hsa-miR-567:mirSVR_nonconserved_lowEffect-0.1-0.5	4.29e-13
BP Tumor	Normal	tumor-down	MicroRNA	hsa-miR-302e:mirSVR_lowEffct	hsa-miR-302e:mirSVR_conserved_lowEffect-0.1-0.5	4.31e-13
BP Tumor	Normal	tumor-down	MicroRNA	hsa-miR-1246:mirSVR_highEffct	hsa-miR-1246:mirSVR_nonconserved_highEffect-0.5	4.64e-13
BP Tumor	Normal	tumor-down	MicroRNA	hsa-miR-148b:mirSVR_lowEffct	hsa-miR-148b:mirSVR_conserved_lowEffect-0.1-0.5	5.91e-13
BP Tumor	Normal	tumor-down	MicroRNA	hsa-miR-194:mirSVR_lowEffct	hsa-miR-194:mirSVR_conserved_lowEffect-0.1-0.5	6.53e-13
BP Tumor	Normal	tumor-down	MicroRNA	hsa-miR-103-2*:mirSVR_highEffct	hsa-miR-103-2*:mirSVR_nonconserved_highEffect-0.5	6.93e-13
BP Tumor	Normal	tumor-down	MicroRNA	hsa-miR-543:TargetScan	hsa-miR-543	7.5e-13
BP Tumor	Normal	tumor-down	MicroRNA	hsa-miR-708:mirSVR_lowEffct	hsa-miR-708:mirSVR_conserved_lowEffect-0.1-0.5	7.86e-13
BP Tumor	Normal	tumor-down	MicroRNA	hsa-miR-3149:mirSVR_highEffct	hsa-miR-3149:mirSVR_nonconserved_highEffect-0.5	7.88e-13
BP Tumor	Normal	tumor-down	MicroRNA	hsa-miR-4323:mirSVR_lowEffct	hsa-miR-4323:mirSVR_nonconserved_lowEffect-0.1-0.5	7.98e-13
BP Tumor	Normal	tumor-down	MicroRNA	hsa-miR-943:mirSVR_lowEffct	hsa-miR-943:mirSVR_nonconserved_lowEffect-0.1-0.5	8.23e-13
BP Tumor	Normal	tumor-down	MicroRNA	hsa-miR-384:mirSVR_lowEffct	hsa-miR-384:mirSVR_conserved_lowEffect-0.1-0.5	8.23e-13
BP Tumor	Normal	tumor-down	MicroRNA	hsa-miR-367:mirSVR_lowEffct	hsa-miR-367:mirSVR_conserved_lowEffect-0.1-0.5	8.97e-13
BP Tumor	Normal	tumor-down	MicroRNA	hsa-miR-150:mirSVR_lowEffct	hsa-miR-150:mirSVR_conserved_lowEffect-0.1-0.5	9.66e-13
BP Tumor	Normal	tumor-down	MicroRNA	hsa-miR-4314:mirSVR_lowEffct	hsa-miR-4314:mirSVR_nonconserved_lowEffect-0.1-0.5	1.01e-12
BP Tumor	Normal	tumor-down	MicroRNA	hsa-miR-3118:mirSVR_lowEffct	hsa-miR-3118:mirSVR_nonconserved_lowEffect-0.1-0.5	1.14e-12
BP Tumor	Normal	tumor-down	MicroRNA	hsa-miR-1:mirSVR_lowEffct	hsa-miR-1:mirSVR_conserved_lowEffect-0.1-0.5	1.17e-12
BP Tumor	Normal	tumor-down	MicroRNA	hsa-miR-1227:mirSVR_lowEffct	hsa-miR-1227:mirSVR_nonconserved_lowEffect-0.1-0.5	1.19e-12
BP Tumor	Normal	tumor-down	MicroRNA	hsa-miR-668:mirSVR_lowEffct	hsa-miR-668:mirSVR_nonconserved_lowEffect-0.1-0.5	1.2e-12
BP Tumor	Normal	tumor-down	MicroRNA	hsa-miR-3132:mirSVR_lowEffct	hsa-miR-3132:mirSVR_nonconserved_lowEffect-0.1-0.5	1.22e-12
BP Tumor	Normal	tumor-down	MicroRNA	hsa-miR-200a:mirSVR_highEffct	hsa-miR-200a:mirSVR_conserved_highEffect-0.5	1.32e-12
BP Tumor	Normal	tumor-down	MicroRNA	hsa-miR-582-3p:mirSVR_lowEffct	hsa-miR-582-3p:mirSVR_nonconserved_lowEffect-0.1-0.5	1.37e-12
BP Tumor	Normal	tumor-down	MicroRNA	hsa-miR-590-3p:PITA	hsa-miR-590-3p:PITA_TOP	1.42e-12
BP Tumor	Normal	tumor-down	MicroRNA	hsa-miR-297:mirSVR_highEffct	hsa-miR-297:mirSVR_nonconserved_highEffect-0.5	1.45e-12
BP Tumor	Normal	tumor-down	MicroRNA	hsa-miR-675*:mirSVR_lowEffct	hsa-miR-675*:mirSVR_nonconserved_lowEffect-0.1-0.5	1.49e-12
BP Tumor	Normal	tumor-down	MicroRNA	hsa-miR-3176:mirSVR_lowEffct	hsa-miR-3176:mirSVR_nonconserved_lowEffect-0.1-0.5	1.53e-12
BP Tumor	Normal	tumor-down	MicroRNA	hsa-miR-3139:mirSVR_lowEffct	hsa-miR-3139:mirSVR_nonconserved_lowEffect-0.1-0.5	1.61e-12
BP Tumor	Normal	tumor-down	MicroRNA	hsa-miR-367*:mirSVR_lowEffct	hsa-miR-367*:mirSVR_nonconserved_lowEffect-0.1-0.5	1.61e-12
BP Tumor	Normal	tumor-down	MicroRNA	hsa-miR-378:mirSVR_lowEffct	hsa-miR-378:mirSVR_conserved_lowEffect-0.1-0.5	1.69e-12
BP Tumor	Normal	tumor-down	MicroRNA	hsa-miR-515-5p:mirSVR_highEffct	hsa-miR-515-5p:mirSVR_nonconserved_highEffect-0.5	1.89e-12
BP Tumor	Normal	tumor-down	MicroRNA	hsa-miR-1299:mirSVR_highEffct	hsa-miR-1299:mirSVR_nonconserved_highEffect-0.5	1.94e-12
BP Tumor	Normal	tumor-down	MicroRNA	hsa-miR-532-3p:mirSVR_lowEffct	hsa-miR-532-3p:mirSVR_nonconserved_lowEffect-0.1-0.5	1.96e-12
BP Tumor	Normal	tumor-down	MicroRNA	hsa-miR-122:mirSVR_lowEffct	hsa-miR-122:mirSVR_conserved_lowEffect-0.1-0.5	2.05e-12
BP Tumor	Normal	tumor-down	MicroRNA	hsa-miR-103-as:mirSVR_lowEffct	hsa-miR-103-as:mirSVR_nonconserved_lowEffect-0.1-0.5	2.05e-12
BP Tumor	Normal	tumor-down	MicroRNA	hsa-miR-452*:mirSVR_highEffct	hsa-miR-452*:mirSVR_nonconserved_highEffect-0.5	2.05e-12
BP Tumor	Normal	tumor-down	MicroRNA	hsa-miR-2115:mirSVR_lowEffct	hsa-miR-2115:mirSVR_nonconserved_lowEffect-0.1-0.5	2.09e-12
BP Tumor	Normal	tumor-down	MicroRNA	hsa-miR-206:mirSVR_lowEffct	hsa-miR-206:mirSVR_conserved_lowEffect-0.1-0.5	2.12e-12
BP Tumor	Normal	tumor-down	MicroRNA	hsa-miR-208b:mirSVR_lowEffct	hsa-miR-208b:mirSVR_conserved_lowEffect-0.1-0.5	2.19e-12
BP Tumor	Normal	tumor-down	MicroRNA	hsa-miR-1224-3p:mirSVR_lowEffct	hsa-miR-1224-3p:mirSVR_nonconserved_lowEffect-0.1-0.5	2.24e-12
BP Tumor	Normal	tumor-down	MicroRNA	hsa-miR-130b:mirSVR_lowEffct	hsa-miR-130b:mirSVR_conserved_lowEffect-0.1-0.5	2.28e-12
BP Tumor	Normal	tumor-down	MicroRNA	hsa-miR-134:mirSVR_lowEffct	hsa-miR-134:mirSVR_conserved_lowEffect-0.1-0.5	2.28e-12
BP Tumor	Normal	tumor-down	MicroRNA	hsa-miR-1259:mirSVR_lowEffct	hsa-miR-1259:mirSVR_nonconserved_lowEffect-0.1-0.5	2.4e-12
BP Tumor	Normal	tumor-down	MicroRNA	hsa-miR-573:mirSVR_highEffct	hsa-miR-573:mirSVR_nonconserved_highEffect-0.5	2.53e-12
BP Tumor	Normal	tumor-down	MicroRNA	hsa-miR-618:mirSVR_lowEffct	hsa-miR-618:mirSVR_nonconserved_lowEffect-0.1-0.5	2.56e-12
BP Tumor	Normal	tumor-down	MicroRNA	hsa-miR-297:mirSVR_lowEffct	hsa-miR-297:mirSVR_nonconserved_lowEffect-0.1-0.5	3.13e-12
BP Tumor	Normal	tumor-down	MicroRNA	hsa-miR-605:mirSVR_lowEffct	hsa-miR-605:mirSVR_nonconserved_lowEffect-0.1-0.5	3.13e-12
BP Tumor	Normal	tumor-down	MicroRNA	hsa-miR-1269:mirSVR_lowEffct	hsa-miR-1269:mirSVR_nonconserved_lowEffect-0.1-0.5	3.29e-12
BP Tumor	Normal	tumor-down	MicroRNA	hsa-miR-190:mirSVR_lowEffct	hsa-miR-190:mirSVR_conserved_lowEffect-0.1-0.5	3.32e-12
BP Tumor	Normal	tumor-down	MicroRNA	hsa-miR-101:mirSVR_lowEffct	hsa-miR-101:mirSVR_conserved_lowEffect-0.1-0.5	3.7e-12
BP Tumor	Normal	tumor-down	MicroRNA	hsa-miR-3166:mirSVR_lowEffct	hsa-miR-3166:mirSVR_nonconserved_lowEffect-0.1-0.5	3.76e-12
BP Tumor	Normal	tumor-down	MicroRNA	hsa-miR-4254:mirSVR_lowEffct	hsa-miR-4254:mirSVR_nonconserved_lowEffect-0.1-0.5	3.85e-12
BP Tumor	Normal	tumor-down	MicroRNA	hsa-miR-125b:mirSVR_lowEffct	hsa-miR-125b:mirSVR_conserved_lowEffect-0.1-0.5	3.95e-12
BP Tumor	Normal	tumor-down	MicroRNA	hsa-miR-410:mirSVR_highEffct	hsa-miR-410:mirSVR_conserved_highEffect-0.5	4.04e-12
BP Tumor	Normal	tumor-down	MicroRNA	hsa-miR-335:mirSVR_lowEffct	hsa-miR-335:mirSVR_conserved_lowEffect-0.1-0.5	4.05e-12
BP Tumor	Normal	tumor-down	MicroRNA	hsa-miR-217:mirSVR_lowEffct	hsa-miR-217:mirSVR_conserved_lowEffect-0.1-0.5	4.13e-12
BP Tumor	Normal	tumor-down	MicroRNA	hsa-miR-4308:mirSVR_lowEffct	hsa-miR-4308:mirSVR_nonconserved_lowEffect-0.1-0.5	4.13e-12
BP Tumor	Normal	tumor-down	MicroRNA	hsa-miR-34c-3p:mirSVR_lowEffct	hsa-miR-34c-3p:mirSVR_nonconserved_lowEffect-0.1-0.5	4.13e-12
BP Tumor	Normal	tumor-down	MicroRNA	hsa-miR-101-3p.2:TargetScan	hsa-miR-101-3p.2	4.13e-12
BP Tumor	Normal	tumor-down	MicroRNA	hsa-miR-619:mirSVR_highEffct	hsa-miR-619:mirSVR_nonconserved_highEffect-0.5	4.13e-12
BP Tumor	Normal	tumor-down	MicroRNA	hsa-miR-587:mirSVR_highEffct	hsa-miR-587:mirSVR_nonconserved_highEffect-0.5	4.4e-12
BP Tumor	Normal	tumor-down	MicroRNA	hsa-miR-505*:mirSVR_lowEffct	hsa-miR-505*:mirSVR_nonconserved_lowEffect-0.1-0.5	4.72e-12
BP Tumor	Normal	tumor-down	MicroRNA	hsa-miR-1231:mirSVR_lowEffct	hsa-miR-1231:mirSVR_nonconserved_lowEffect-0.1-0.5	4.86e-12
BP Tumor	Normal	tumor-down	MicroRNA	hsa-miR-384:mirSVR_highEffct	hsa-miR-384:mirSVR_conserved_highEffect-0.5	4.92e-12
BP Tumor	Normal	tumor-down	MicroRNA	hsa-miR-497*:mirSVR_highEffct	hsa-miR-497*:mirSVR_nonconserved_highEffect-0.5	5.2e-12
BP Tumor	Normal	tumor-down	MicroRNA	hsa-miR-363*:mirSVR_lowEffct	hsa-miR-363*:mirSVR_nonconserved_lowEffect-0.1-0.5	5.45e-12
BP Tumor	Normal	tumor-down	MicroRNA	hsa-miR-432*:mirSVR_lowEffct	hsa-miR-432*:mirSVR_nonconserved_lowEffect-0.1-0.5	5.8e-12
BP Tumor	Normal	tumor-down	MicroRNA	hsa-miR-299-3p:mirSVR_lowEffct	hsa-miR-299-3p:mirSVR_conserved_lowEffect-0.1-0.5	5.92e-12
BP Tumor	Normal	tumor-down	MicroRNA	hsa-miR-144-3p:TargetScan	hsa-miR-144-3p	6.14e-12
BP Tumor	Normal	tumor-down	MicroRNA	hsa-miR-1253:mirSVR_highEffct	hsa-miR-1253:mirSVR_nonconserved_highEffect-0.5	6.31e-12
BP Tumor	Normal	tumor-down	MicroRNA	hsa-miR-485-3p:mirSVR_highEffct	hsa-miR-485-3p:mirSVR_nonconserved_highEffect-0.5	6.31e-12
BP Tumor	Normal	tumor-down	MicroRNA	hsa-miR-3125:mirSVR_highEffct	hsa-miR-3125:mirSVR_nonconserved_highEffect-0.5	6.31e-12
BP Tumor	Normal	tumor-down	MicroRNA	hsa-miR-493*:mirSVR_highEffct	hsa-miR-493*:mirSVR_nonconserved_highEffect-0.5	6.62e-12
BP Tumor	Normal	tumor-down	MicroRNA	hsa-miR-1182:mirSVR_lowEffct	hsa-miR-1182:mirSVR_nonconserved_lowEffect-0.1-0.5	6.95e-12
BP Tumor	Normal	tumor-down	MicroRNA	hsa-miR-338-3p:mirSVR_lowEffct	hsa-miR-338-3p:mirSVR_conserved_lowEffect-0.1-0.5	7.01e-12
BP Tumor	Normal	tumor-down	MicroRNA	hsa-miR-627:mirSVR_lowEffct	hsa-miR-627:mirSVR_nonconserved_lowEffect-0.1-0.5	7.4e-12
BP Tumor	Normal	tumor-down	MicroRNA	hsa-miR-548u:mirSVR_highEffct	hsa-miR-548u:mirSVR_nonconserved_highEffect-0.5	8e-12
BP Tumor	Normal	tumor-down	MicroRNA	hsa-miR-1303:mirSVR_highEffct	hsa-miR-1303:mirSVR_nonconserved_highEffect-0.5	8e-12
BP Tumor	Normal	tumor-down	MicroRNA	hsa-miR-1290:mirSVR_highEffct	hsa-miR-1290:mirSVR_nonconserved_highEffect-0.5	8.04e-12
BP Tumor	Normal	tumor-down	MicroRNA	hsa-miR-34b:mirSVR_lowEffct	hsa-miR-34b:mirSVR_nonconserved_lowEffect-0.1-0.5	8.16e-12
BP Tumor	Normal	tumor-down	MicroRNA	hsa-miR-921:mirSVR_lowEffct	hsa-miR-921:mirSVR_nonconserved_lowEffect-0.1-0.5	8.31e-12
BP Tumor	Normal	tumor-down	MicroRNA	hsa-miR-629*:mirSVR_highEffct	hsa-miR-629*:mirSVR_nonconserved_highEffect-0.5	8.37e-12
BP Tumor	Normal	tumor-down	MicroRNA	hsa-miR-216a:mirSVR_lowEffct	hsa-miR-216a:mirSVR_conserved_lowEffect-0.1-0.5	8.52e-12
BP Tumor	Normal	tumor-down	MicroRNA	hsa-miR-33b*:mirSVR_lowEffct	hsa-miR-33b*:mirSVR_nonconserved_lowEffect-0.1-0.5	9e-12
BP Tumor	Normal	tumor-down	MicroRNA	hsa-miR-2116*:mirSVR_lowEffct	hsa-miR-2116*:mirSVR_nonconserved_lowEffect-0.1-0.5	9.42e-12
BP Tumor	Normal	tumor-down	MicroRNA	hsa-miR-3151:mirSVR_lowEffct	hsa-miR-3151:mirSVR_nonconserved_lowEffect-0.1-0.5	9.57e-12
BP Tumor	Normal	tumor-down	MicroRNA	hsa-miR-508-3p:mirSVR_lowEffct	hsa-miR-508-3p:mirSVR_nonconserved_lowEffect-0.1-0.5	1.02e-11
BP Tumor	Normal	tumor-down	MicroRNA	hsa-miR-3142:mirSVR_lowEffct	hsa-miR-3142:mirSVR_nonconserved_lowEffect-0.1-0.5	1.06e-11
BP Tumor	Normal	tumor-down	MicroRNA	hsa-miR-769-5p:mirSVR_lowEffct	hsa-miR-769-5p:mirSVR_nonconserved_lowEffect-0.1-0.5	1.08e-11
BP Tumor	Normal	tumor-down	MicroRNA	hsa-miR-1271:mirSVR_lowEffct	hsa-miR-1271:mirSVR_conserved_lowEffect-0.1-0.5	1.11e-11
BP Tumor	Normal	tumor-down	MicroRNA	hsa-miR-1264:mirSVR_highEffct	hsa-miR-1264:mirSVR_nonconserved_highEffect-0.5	1.18e-11
BP Tumor	Normal	tumor-down	MicroRNA	hsa-miR-597:mirSVR_lowEffct	hsa-miR-597:mirSVR_nonconserved_lowEffect-0.1-0.5	1.18e-11
BP Tumor	Normal	tumor-down	MicroRNA	hsa-miR-892a:mirSVR_lowEffct	hsa-miR-892a:mirSVR_nonconserved_lowEffect-0.1-0.5	1.19e-11
BP Tumor	Normal	tumor-down	MicroRNA	hsa-miR-892b:mirSVR_lowEffct	hsa-miR-892b:mirSVR_nonconserved_lowEffect-0.1-0.5	1.19e-11
BP Tumor	Normal	tumor-down	MicroRNA	hsa-miR-107:mirSVR_lowEffct	hsa-miR-107:mirSVR_conserved_lowEffect-0.1-0.5	1.25e-11
BP Tumor	Normal	tumor-down	MicroRNA	hsa-miR-103:mirSVR_lowEffct	hsa-miR-103:mirSVR_conserved_lowEffect-0.1-0.5	1.25e-11
BP Tumor	Normal	tumor-down	MicroRNA	hsa-miR-3165:mirSVR_lowEffct	hsa-miR-3165:mirSVR_nonconserved_lowEffect-0.1-0.5	1.26e-11
BP Tumor	Normal	tumor-down	MicroRNA	hsa-miR-541*:mirSVR_highEffct	hsa-miR-541*:mirSVR_nonconserved_highEffect-0.5	1.26e-11
BP Tumor	Normal	tumor-down	MicroRNA	hsa-miR-3201:mirSVR_lowEffct	hsa-miR-3201:mirSVR_nonconserved_lowEffect-0.1-0.5	1.27e-11
BP Tumor	Normal	tumor-down	MicroRNA	hsa-miR-330-3p:mirSVR_highEffct	hsa-miR-330-3p:mirSVR_nonconserved_highEffect-0.5	1.32e-11
BP Tumor	Normal	tumor-down	MicroRNA	hsa-miR-378b:mirSVR_lowEffct	hsa-miR-378b:mirSVR_nonconserved_lowEffect-0.1-0.5	1.34e-11
BP Tumor	Normal	tumor-down	MicroRNA	hsa-miR-1226*:mirSVR_lowEffct	hsa-miR-1226*:mirSVR_nonconserved_lowEffect-0.1-0.5	1.34e-11
BP Tumor	Normal	tumor-down	MicroRNA	hsa-miR-145*:mirSVR_lowEffct	hsa-miR-145*:mirSVR_nonconserved_lowEffect-0.1-0.5	1.35e-11
BP Tumor	Normal	tumor-down	MicroRNA	hsa-miR-3174:mirSVR_lowEffct	hsa-miR-3174:mirSVR_nonconserved_lowEffect-0.1-0.5	1.37e-11
BP Tumor	Normal	tumor-down	MicroRNA	hsa-miR-509-3p:mirSVR_highEffct	hsa-miR-509-3p:mirSVR_nonconserved_highEffect-0.5	1.47e-11
BP Tumor	Normal	tumor-down	MicroRNA	hsa-miR-1265:mirSVR_lowEffct	hsa-miR-1265:mirSVR_nonconserved_lowEffect-0.1-0.5	1.47e-11
BP Tumor	Normal	tumor-down	MicroRNA	hsa-miR-221*:mirSVR_lowEffct	hsa-miR-221*:mirSVR_nonconserved_lowEffect-0.1-0.5	1.47e-11
BP Tumor	Normal	tumor-down	MicroRNA	hsa-miR-532-5p:mirSVR_lowEffct	hsa-miR-532-5p:mirSVR_nonconserved_lowEffect-0.1-0.5	1.48e-11
BP Tumor	Normal	tumor-down	MicroRNA	hsa-miR-137:mirSVR_lowEffct	hsa-miR-137:mirSVR_conserved_lowEffect-0.1-0.5	1.5e-11
BP Tumor	Normal	tumor-down	MicroRNA	hsa-miR-936:mirSVR_highEffct	hsa-miR-936:mirSVR_nonconserved_highEffect-0.5	1.52e-11
BP Tumor	Normal	tumor-down	MicroRNA	hsa-miR-2114:mirSVR_lowEffct	hsa-miR-2114:mirSVR_nonconserved_lowEffect-0.1-0.5	1.55e-11
BP Tumor	Normal	tumor-down	MicroRNA	hsa-miR-23c:TargetScan	hsa-miR-23c	1.55e-11
BP Tumor	Normal	tumor-down	MicroRNA	hsa-miR-23b-3p:TargetScan	hsa-miR-23b-3p	1.55e-11
BP Tumor	Normal	tumor-down	MicroRNA	hsa-miR-23a-3p:TargetScan	hsa-miR-23a-3p	1.55e-11
BP Tumor	Normal	tumor-down	MicroRNA	hsa-miR-101*:mirSVR_lowEffct	hsa-miR-101*:mirSVR_nonconserved_lowEffect-0.1-0.5	1.65e-11
BP Tumor	Normal	tumor-down	MicroRNA	hsa-miR-3190-3p:mirSVR_lowEffct	hsa-miR-3190-3p:mirSVR_nonconserved_lowEffect-0.1-0.5	1.69e-11
BP Tumor	Normal	tumor-down	MicroRNA	hsa-miR-758:mirSVR_lowEffct	hsa-miR-758:mirSVR_conserved_lowEffect-0.1-0.5	1.69e-11
BP Tumor	Normal	tumor-down	MicroRNA	hsa-miR-379:mirSVR_lowEffct	hsa-miR-379:mirSVR_conserved_lowEffect-0.1-0.5	1.69e-11
BP Tumor	Normal	tumor-down	MicroRNA	hsa-miR-767-5p:mirSVR_lowEffct	hsa-miR-767-5p:mirSVR_nonconserved_lowEffect-0.1-0.5	1.75e-11
BP Tumor	Normal	tumor-down	MicroRNA	hsa-miR-3157:mirSVR_lowEffct	hsa-miR-3157:mirSVR_nonconserved_lowEffect-0.1-0.5	1.75e-11
BP Tumor	Normal	tumor-down	MicroRNA	hsa-let-7c:mirSVR_lowEffct	hsa-let-7c:mirSVR_conserved_lowEffect-0.1-0.5	1.86e-11
BP Tumor	Normal	tumor-down	MicroRNA	hsa-miR-499-5p:mirSVR_lowEffct	hsa-miR-499-5p:mirSVR_conserved_lowEffect-0.1-0.5	1.86e-11
BP Tumor	Normal	tumor-down	MicroRNA	hsa-miR-488*:mirSVR_lowEffct	hsa-miR-488*:mirSVR_nonconserved_lowEffect-0.1-0.5	1.89e-11
BP Tumor	Normal	tumor-down	MicroRNA	hsa-miR-500:mirSVR_lowEffct	hsa-miR-500:mirSVR_nonconserved_lowEffect-0.1-0.5	1.9e-11
BP Tumor	Normal	tumor-down	MicroRNA	hsa-miR-96-5p:TargetScan	hsa-miR-96-5p	1.9e-11
BP Tumor	Normal	tumor-down	MicroRNA	hsa-miR-1271-5p:TargetScan	hsa-miR-1271-5p	1.9e-11
BP Tumor	Normal	tumor-down	MicroRNA	hsa-miR-2114*:mirSVR_lowEffct	hsa-miR-2114*:mirSVR_nonconserved_lowEffect-0.1-0.5	1.93e-11
BP Tumor	Normal	tumor-down	MicroRNA	hsa-miR-3153:mirSVR_highEffct	hsa-miR-3153:mirSVR_nonconserved_highEffect-0.5	1.93e-11
BP Tumor	Normal	tumor-down	MicroRNA	hsa-miR-25:mirSVR_lowEffct	hsa-miR-25:mirSVR_conserved_lowEffect-0.1-0.5	2.37e-11
BP Tumor	Normal	tumor-down	MicroRNA	hsa-miR-92a:mirSVR_lowEffct	hsa-miR-92a:mirSVR_conserved_lowEffect-0.1-0.5	2.71e-11
BP Tumor	Normal	tumor-down	MicroRNA	hsa-miR-431:mirSVR_lowEffct	hsa-miR-431:mirSVR_conserved_lowEffect-0.1-0.5	2.79e-11
BP Tumor	Normal	tumor-down	MicroRNA	hsa-miR-96:mirSVR_lowEffct	hsa-miR-96:mirSVR_conserved_lowEffect-0.1-0.5	2.88e-11
BP Tumor	Normal	tumor-down	MicroRNA	hsa-miR-27b-3p:TargetScan	hsa-miR-27b-3p	3.01e-11
BP Tumor	Normal	tumor-down	MicroRNA	hsa-miR-27a-3p:TargetScan	hsa-miR-27a-3p	3.01e-11
BP Tumor	Normal	tumor-down	MicroRNA	hsa-miR-4287:mirSVR_lowEffct	hsa-miR-4287:mirSVR_nonconserved_lowEffect-0.1-0.5	3.04e-11
BP Tumor	Normal	tumor-down	MicroRNA	hsa-miR-3161:mirSVR_lowEffct	hsa-miR-3161:mirSVR_nonconserved_lowEffect-0.1-0.5	3.08e-11
BP Tumor	Normal	tumor-down	MicroRNA	hsa-miR-28-5p:mirSVR_lowEffct	hsa-miR-28-5p:mirSVR_conserved_lowEffect-0.1-0.5	3.14e-11
BP Tumor	Normal	tumor-down	MicroRNA	hsa-miR-1272:mirSVR_highEffct	hsa-miR-1272:mirSVR_nonconserved_highEffect-0.5	3.14e-11
BP Tumor	Normal	tumor-down	MicroRNA	hsa-miR-510:mirSVR_lowEffct	hsa-miR-510:mirSVR_nonconserved_lowEffect-0.1-0.5	3.38e-11
BP Tumor	Normal	tumor-down	MicroRNA	hsa-miR-182-5p:TargetScan	hsa-miR-182-5p	3.55e-11
BP Tumor	Normal	tumor-down	MicroRNA	hsa-let-7b:mirSVR_lowEffct	hsa-let-7b:mirSVR_conserved_lowEffect-0.1-0.5	3.68e-11
BP Tumor	Normal	tumor-down	MicroRNA	hsa-miR-3168:mirSVR_lowEffct	hsa-miR-3168:mirSVR_nonconserved_lowEffect-0.1-0.5	3.77e-11
BP Tumor	Normal	tumor-down	MicroRNA	hsa-miR-26a-2*:mirSVR_highEffct	hsa-miR-26a-2*:mirSVR_nonconserved_highEffect-0.5	3.77e-11
BP Tumor	Normal	tumor-down	MicroRNA	hsa-miR-92a-1*:mirSVR_lowEffct	hsa-miR-92a-1*:mirSVR_nonconserved_lowEffect-0.1-0.5	3.8e-11
BP Tumor	Normal	tumor-down	MicroRNA	hsa-miR-448:mirSVR_lowEffct	hsa-miR-448:mirSVR_conserved_lowEffect-0.1-0.5	3.89e-11
BP Tumor	Normal	tumor-down	MicroRNA	hsa-miR-4252:mirSVR_lowEffct	hsa-miR-4252:mirSVR_nonconserved_lowEffect-0.1-0.5	3.99e-11
BP Tumor	Normal	tumor-down	MicroRNA	hsa-miR-135b:mirSVR_lowEffct	hsa-miR-135b:mirSVR_conserved_lowEffect-0.1-0.5	3.99e-11
BP Tumor	Normal	tumor-down	MicroRNA	hsa-miR-196a:mirSVR_lowEffct	hsa-miR-196a:mirSVR_conserved_lowEffect-0.1-0.5	3.99e-11
BP Tumor	Normal	tumor-down	MicroRNA	hsa-miR-125a-5p:mirSVR_lowEffct	hsa-miR-125a-5p:mirSVR_conserved_lowEffect-0.1-0.5	4.04e-11
BP Tumor	Normal	tumor-down	MicroRNA	hsa-miR-548q:mirSVR_lowEffct	hsa-miR-548q:mirSVR_nonconserved_lowEffect-0.1-0.5	4.25e-11
BP Tumor	Normal	tumor-down	MicroRNA	hsa-miR-223:mirSVR_lowEffct	hsa-miR-223:mirSVR_conserved_lowEffect-0.1-0.5	4.52e-11
BP Tumor	Normal	tumor-down	MicroRNA	hsa-miR-3171:mirSVR_lowEffct	hsa-miR-3171:mirSVR_nonconserved_lowEffect-0.1-0.5	4.61e-11
BP Tumor	Normal	tumor-down	MicroRNA	hsa-miR-150*:mirSVR_lowEffct	hsa-miR-150*:mirSVR_nonconserved_lowEffect-0.1-0.5	4.71e-11
BP Tumor	Normal	tumor-down	MicroRNA	hsa-miR-4260:mirSVR_lowEffct	hsa-miR-4260:mirSVR_nonconserved_lowEffect-0.1-0.5	4.94e-11
BP Tumor	Normal	tumor-down	MicroRNA	hsa-miR-93:mirSVR_highEffct	hsa-miR-93:mirSVR_conserved_highEffect-0.5	4.94e-11
BP Tumor	Normal	tumor-down	MicroRNA	hsa-miR-376a:mirSVR_lowEffct	hsa-miR-376a:mirSVR_conserved_lowEffect-0.1-0.5	4.94e-11
BP Tumor	Normal	tumor-down	MicroRNA	hsa-miR-590-5p:mirSVR_highEffct	hsa-miR-590-5p:mirSVR_conserved_highEffect-0.5	5.03e-11
BP Tumor	Normal	tumor-down	MicroRNA	hsa-miR-155:mirSVR_highEffct	hsa-miR-155:mirSVR_conserved_highEffect-0.5	5.19e-11
BP Tumor	Normal	tumor-down	MicroRNA	hsa-miR-376c:mirSVR_lowEffct	hsa-miR-376c:mirSVR_conserved_lowEffect-0.1-0.5	5.31e-11
BP Tumor	Normal	tumor-down	MicroRNA	hsa-let-7a:mirSVR_lowEffct	hsa-let-7a:mirSVR_conserved_lowEffect-0.1-0.5	5.33e-11
BP Tumor	Normal	tumor-down	MicroRNA	hsa-miR-152:mirSVR_lowEffct	hsa-miR-152:mirSVR_conserved_lowEffect-0.1-0.5	5.4e-11
BP Tumor	Normal	tumor-down	MicroRNA	hsa-miR-92b:mirSVR_lowEffct	hsa-miR-92b:mirSVR_conserved_lowEffect-0.1-0.5	5.66e-11
BP Tumor	Normal	tumor-down	MicroRNA	hsa-miR-154*:mirSVR_lowEffct	hsa-miR-154*:mirSVR_nonconserved_lowEffect-0.1-0.5	5.74e-11
BP Tumor	Normal	tumor-down	MicroRNA	hsa-miR-146a*:mirSVR_highEffct	hsa-miR-146a*:mirSVR_nonconserved_highEffect-0.5	5.82e-11
BP Tumor	Normal	tumor-down	MicroRNA	hsa-miR-647:mirSVR_lowEffct	hsa-miR-647:mirSVR_nonconserved_lowEffect-0.1-0.5	5.96e-11
BP Tumor	Normal	tumor-down	MicroRNA	hsa-miR-1270:mirSVR_highEffct	hsa-miR-1270:mirSVR_nonconserved_highEffect-0.5	6.04e-11
BP Tumor	Normal	tumor-down	MicroRNA	hsa-miR-135a:mirSVR_lowEffct	hsa-miR-135a:mirSVR_conserved_lowEffect-0.1-0.5	6.12e-11
BP Tumor	Normal	tumor-down	MicroRNA	hsa-miR-3146:mirSVR_lowEffct	hsa-miR-3146:mirSVR_nonconserved_lowEffect-0.1-0.5	6.17e-11
BP Tumor	Normal	tumor-down	MicroRNA	hsa-miR-3192:mirSVR_highEffct	hsa-miR-3192:mirSVR_nonconserved_highEffect-0.5	6.6e-11
BP Tumor	Normal	tumor-down	MicroRNA	hsa-miR-203a-3p.2:TargetScan	hsa-miR-203a-3p.2	6.68e-11
BP Tumor	Normal	tumor-down	MicroRNA	hsa-miR-519a:mirSVR_lowEffct	hsa-miR-519a:mirSVR_nonconserved_lowEffect-0.1-0.5	6.68e-11
BP Tumor	Normal	tumor-down	MicroRNA	hsa-miR-377-3p:TargetScan	hsa-miR-377-3p	6.98e-11
BP Tumor	Normal	tumor-down	MicroRNA	hsa-miR-376b:mirSVR_lowEffct	hsa-miR-376b:mirSVR_conserved_lowEffect-0.1-0.5	7.08e-11
BP Tumor	Normal	tumor-down	MicroRNA	hsa-miR-382:mirSVR_highEffct	hsa-miR-382:mirSVR_conserved_highEffect-0.5	7.35e-11
BP Tumor	Normal	tumor-down	MicroRNA	hsa-miR-301b:mirSVR_lowEffct	hsa-miR-301b:mirSVR_conserved_lowEffect-0.1-0.5	7.5e-11
BP Tumor	Normal	tumor-down	MicroRNA	hsa-miR-432*:mirSVR_highEffct	hsa-miR-432*:mirSVR_nonconserved_highEffect-0.5	7.53e-11
BP Tumor	Normal	tumor-down	MicroRNA	hsa-miR-154:mirSVR_lowEffct	hsa-miR-154:mirSVR_conserved_lowEffect-0.1-0.5	7.71e-11
BP Tumor	Normal	tumor-down	MicroRNA	hsa-miR-4319:mirSVR_lowEffct	hsa-miR-4319:mirSVR_nonconserved_lowEffect-0.1-0.5	8.14e-11
BP Tumor	Normal	tumor-down	MicroRNA	hsa-miR-518c*:mirSVR_highEffct	hsa-miR-518c*:mirSVR_nonconserved_highEffect-0.5	8.54e-11
BP Tumor	Normal	tumor-down	MicroRNA	hsa-miR-382:mirSVR_lowEffct	hsa-miR-382:mirSVR_conserved_lowEffect-0.1-0.5	8.61e-11
BP Tumor	Normal	tumor-down	MicroRNA	hsa-miR-196b:mirSVR_lowEffct	hsa-miR-196b:mirSVR_conserved_lowEffect-0.1-0.5	8.61e-11
BP Tumor	Normal	tumor-down	MicroRNA	hsa-miR-219-2-3p:mirSVR_lowEffct	hsa-miR-219-2-3p:mirSVR_nonconserved_lowEffect-0.1-0.5	9.04e-11
BP Tumor	Normal	tumor-down	MicroRNA	hsa-miR-130a:mirSVR_lowEffct	hsa-miR-130a:mirSVR_conserved_lowEffect-0.1-0.5	9.42e-11
BP Tumor	Normal	tumor-down	MicroRNA	hsa-miR-625:mirSVR_highEffct	hsa-miR-625:mirSVR_nonconserved_highEffect-0.5	9.78e-11
BP Tumor	Normal	tumor-down	MicroRNA	hsa-miR-136*:mirSVR_lowEffct	hsa-miR-136*:mirSVR_nonconserved_lowEffect-0.1-0.5	9.84e-11
BP Tumor	Normal	tumor-down	MicroRNA	hsa-miR-515-3p:mirSVR_lowEffct	hsa-miR-515-3p:mirSVR_nonconserved_lowEffect-0.1-0.5	9.91e-11
BP Tumor	Normal	tumor-down	MicroRNA	hsa-miR-556-3p:mirSVR_lowEffct	hsa-miR-556-3p:mirSVR_nonconserved_lowEffect-0.1-0.5	9.95e-11
BP Tumor	Normal	tumor-down	MicroRNA	hsa-miR-802:mirSVR_highEffct	hsa-miR-802:mirSVR_nonconserved_highEffect-0.5	1.07e-10
BP Tumor	Normal	tumor-down	MicroRNA	hsa-miR-590-5p:mirSVR_lowEffct	hsa-miR-590-5p:mirSVR_conserved_lowEffect-0.1-0.5	1.09e-10
BP Tumor	Normal	tumor-down	MicroRNA	hsa-miR-574-5p:mirSVR_lowEffct	hsa-miR-574-5p:mirSVR_nonconserved_lowEffect-0.1-0.5	1.1e-10
BP Tumor	Normal	tumor-down	MicroRNA	hsa-miR-501-5p:mirSVR_highEffct	hsa-miR-501-5p:mirSVR_nonconserved_highEffect-0.5	1.16e-10
BP Tumor	Normal	tumor-down	MicroRNA	hsa-miR-325:mirSVR_lowEffct	hsa-miR-325:mirSVR_nonconserved_lowEffect-0.1-0.5	1.18e-10
BP Tumor	Normal	tumor-down	MicroRNA	hsa-miR-519e*:mirSVR_highEffct	hsa-miR-519e*:mirSVR_nonconserved_highEffect-0.5	1.24e-10
BP Tumor	Normal	tumor-down	MicroRNA	hsa-miR-3123:mirSVR_highEffct	hsa-miR-3123:mirSVR_nonconserved_highEffect-0.5	1.29e-10
BP Tumor	Normal	tumor-down	MicroRNA	hsa-miR-630:mirSVR_lowEffct	hsa-miR-630:mirSVR_nonconserved_lowEffect-0.1-0.5	1.29e-10
BP Tumor	Normal	tumor-down	MicroRNA	hsa-miR-383:mirSVR_lowEffct	hsa-miR-383:mirSVR_conserved_lowEffect-0.1-0.5	1.29e-10
BP Tumor	Normal	tumor-down	MicroRNA	hsa-miR-98:mirSVR_lowEffct	hsa-miR-98:mirSVR_conserved_lowEffect-0.1-0.5	1.29e-10
BP Tumor	Normal	tumor-down	MicroRNA	hsa-miR-526b*:mirSVR_highEffct	hsa-miR-526b*:mirSVR_nonconserved_highEffect-0.5	1.31e-10
BP Tumor	Normal	tumor-down	MicroRNA	hsa-miR-128-3p:TargetScan	hsa-miR-128-3p	1.36e-10
BP Tumor	Normal	tumor-down	MicroRNA	hsa-miR-616:mirSVR_highEffct	hsa-miR-616:mirSVR_nonconserved_highEffect-0.5	1.36e-10
BP Tumor	Normal	tumor-down	MicroRNA	hsa-miR-20a:mirSVR_highEffct	hsa-miR-20a:mirSVR_conserved_highEffect-0.5	1.41e-10
BP Tumor	Normal	tumor-down	MicroRNA	hsa-miR-664:PITA	hsa-miR-664:PITA_TOP	1.41e-10
BP Tumor	Normal	tumor-down	MicroRNA	hsa-miR-17:mirSVR_highEffct	hsa-miR-17:mirSVR_conserved_highEffect-0.5	1.52e-10
BP Tumor	Normal	tumor-down	MicroRNA	hsa-miR-106a:mirSVR_highEffct	hsa-miR-106a:mirSVR_conserved_highEffect-0.5	1.52e-10
BP Tumor	Normal	tumor-down	MicroRNA	hsa-miR-526b:mirSVR_highEffct	hsa-miR-526b:mirSVR_nonconserved_highEffect-0.5	1.55e-10
BP Tumor	Normal	tumor-down	MicroRNA	hsa-miR-519c-3p:mirSVR_lowEffct	hsa-miR-519c-3p:mirSVR_nonconserved_lowEffect-0.1-0.5	1.6e-10
BP Tumor	Normal	tumor-down	MicroRNA	hsa-miR-1305:mirSVR_highEffct	hsa-miR-1305:mirSVR_nonconserved_highEffect-0.5	1.6e-10
BP Tumor	Normal	tumor-down	MicroRNA	hsa-miR-543:mirSVR_highEffct	hsa-miR-543:mirSVR_conserved_highEffect-0.5	1.61e-10
BP Tumor	Normal	tumor-down	MicroRNA	hsa-miR-1975:mirSVR_lowEffct	hsa-miR-1975:mirSVR_nonconserved_lowEffect-0.1-0.5	1.62e-10
BP Tumor	Normal	tumor-down	MicroRNA	hsa-miR-135b:mirSVR_highEffct	hsa-miR-135b:mirSVR_conserved_highEffect-0.5	1.64e-10
BP Tumor	Normal	tumor-down	MicroRNA	hsa-miR-135a:mirSVR_highEffct	hsa-miR-135a:mirSVR_conserved_highEffect-0.5	1.67e-10
BP Tumor	Normal	tumor-down	MicroRNA	hsa-miR-190:mirSVR_highEffct	hsa-miR-190:mirSVR_conserved_highEffect-0.5	1.67e-10
BP Tumor	Normal	tumor-down	MicroRNA	hsa-miR-634:mirSVR_lowEffct	hsa-miR-634:mirSVR_nonconserved_lowEffect-0.1-0.5	1.67e-10
BP Tumor	Normal	tumor-down	MicroRNA	hsa-miR-216b:mirSVR_highEffct	hsa-miR-216b:mirSVR_conserved_highEffect-0.5	1.71e-10
BP Tumor	Normal	tumor-down	MicroRNA	hsa-miR-660:mirSVR_lowEffct	hsa-miR-660:mirSVR_nonconserved_lowEffect-0.1-0.5	1.73e-10
BP Tumor	Normal	tumor-down	MicroRNA	hsa-miR-1302:mirSVR_lowEffct	hsa-miR-1302:mirSVR_nonconserved_lowEffect-0.1-0.5	1.75e-10
BP Tumor	Normal	tumor-down	MicroRNA	hsa-miR-342-3p:mirSVR_lowEffct	hsa-miR-342-3p:mirSVR_conserved_lowEffect-0.1-0.5	1.76e-10
BP Tumor	Normal	tumor-down	MicroRNA	hsa-miR-4255:mirSVR_lowEffct	hsa-miR-4255:mirSVR_nonconserved_lowEffect-0.1-0.5	1.76e-10
BP Tumor	Normal	tumor-down	MicroRNA	hsa-miR-217:mirSVR_highEffct	hsa-miR-217:mirSVR_conserved_highEffect-0.5	1.77e-10
BP Tumor	Normal	tumor-down	MicroRNA	hsa-let-7f:mirSVR_lowEffct	hsa-let-7f:mirSVR_conserved_lowEffect-0.1-0.5	1.77e-10
BP Tumor	Normal	tumor-down	MicroRNA	hsa-miR-377*:mirSVR_lowEffct	hsa-miR-377*:mirSVR_nonconserved_lowEffect-0.1-0.5	1.81e-10
BP Tumor	Normal	tumor-down	MicroRNA	hsa-miR-496:mirSVR_lowEffct	hsa-miR-496:mirSVR_conserved_lowEffect-0.1-0.5	1.93e-10
BP Tumor	Normal	tumor-down	MicroRNA	hsa-miR-576-3p:mirSVR_lowEffct	hsa-miR-576-3p:mirSVR_nonconserved_lowEffect-0.1-0.5	1.96e-10
BP Tumor	Normal	tumor-down	MicroRNA	hsa-miR-629:mirSVR_lowEffct	hsa-miR-629:mirSVR_nonconserved_lowEffect-0.1-0.5	1.96e-10
BP Tumor	Normal	tumor-down	MicroRNA	hsa-miR-765:mirSVR_highEffct	hsa-miR-765:mirSVR_nonconserved_highEffect-0.5	1.99e-10
BP Tumor	Normal	tumor-down	MicroRNA	hsa-miR-654-3p:mirSVR_lowEffct	hsa-miR-654-3p:mirSVR_nonconserved_lowEffect-0.1-0.5	2e-10
BP Tumor	Normal	tumor-down	MicroRNA	hsa-miR-422a:mirSVR_lowEffct	hsa-miR-422a:mirSVR_conserved_lowEffect-0.1-0.5	2.01e-10
BP Tumor	Normal	tumor-down	MicroRNA	hsa-miR-519b-3p:mirSVR_lowEffct	hsa-miR-519b-3p:mirSVR_nonconserved_lowEffect-0.1-0.5	2.14e-10
BP Tumor	Normal	tumor-down	MicroRNA	hsa-miR-142-3p:mirSVR_lowEffct	hsa-miR-142-3p:mirSVR_conserved_lowEffect-0.1-0.5	2.15e-10
BP Tumor	Normal	tumor-down	MicroRNA	hsa-miR-3155:mirSVR_lowEffct	hsa-miR-3155:mirSVR_nonconserved_lowEffect-0.1-0.5	2.2e-10
BP Tumor	Normal	tumor-down	MicroRNA	hsa-miR-106a*:mirSVR_lowEffct	hsa-miR-106a*:mirSVR_nonconserved_lowEffect-0.1-0.5	2.23e-10
BP Tumor	Normal	tumor-down	MicroRNA	hsa-miR-764:mirSVR_lowEffct	hsa-miR-764:mirSVR_nonconserved_lowEffect-0.1-0.5	2.26e-10
BP Tumor	Normal	tumor-down	MicroRNA	hsa-miR-620:mirSVR_highEffct	hsa-miR-620:mirSVR_nonconserved_highEffect-0.5	2.29e-10
BP Tumor	Normal	tumor-down	MicroRNA	hsa-miR-584:mirSVR_lowEffct	hsa-miR-584:mirSVR_nonconserved_lowEffect-0.1-0.5	2.36e-10
BP Tumor	Normal	tumor-down	MicroRNA	hsa-miR-146a:mirSVR_lowEffct	hsa-miR-146a:mirSVR_conserved_lowEffect-0.1-0.5	2.38e-10
BP Tumor	Normal	tumor-down	MicroRNA	hsa-miR-596:mirSVR_lowEffct	hsa-miR-596:mirSVR_nonconserved_lowEffect-0.1-0.5	2.44e-10
BP Tumor	Normal	tumor-down	MicroRNA	hsa-miR-299-5p:mirSVR_highEffct	hsa-miR-299-5p:mirSVR_nonconserved_highEffect-0.5	2.5e-10
BP Tumor	Normal	tumor-down	MicroRNA	hsa-miR-3161:mirSVR_highEffct	hsa-miR-3161:mirSVR_nonconserved_highEffect-0.5	2.64e-10
BP Tumor	Normal	tumor-down	MicroRNA	hsa-miR-148a*:mirSVR_highEffct	hsa-miR-148a*:mirSVR_nonconserved_highEffect-0.5	2.65e-10
BP Tumor	Normal	tumor-down	MicroRNA	hsa-miR-367:mirSVR_highEffct	hsa-miR-367:mirSVR_conserved_highEffect-0.5	2.65e-10
BP Tumor	Normal	tumor-down	MicroRNA	hsa-miR-4261:mirSVR_highEffct	hsa-miR-4261:mirSVR_nonconserved_highEffect-0.5	2.69e-10
BP Tumor	Normal	tumor-down	MicroRNA	hsa-miR-192*:mirSVR_lowEffct	hsa-miR-192*:mirSVR_nonconserved_lowEffect-0.1-0.5	2.72e-10
BP Tumor	Normal	tumor-down	MicroRNA	hsa-miR-301a:mirSVR_lowEffct	hsa-miR-301a:mirSVR_conserved_lowEffect-0.1-0.5	2.84e-10
BP Tumor	Normal	tumor-down	MicroRNA	hsa-miR-378*:mirSVR_lowEffct	hsa-miR-378*:mirSVR_nonconserved_lowEffect-0.1-0.5	2.87e-10
BP Tumor	Normal	tumor-down	MicroRNA	hsa-miR-657:mirSVR_lowEffct	hsa-miR-657:mirSVR_nonconserved_lowEffect-0.1-0.5	2.89e-10
BP Tumor	Normal	tumor-down	MicroRNA	hsa-miR-621:mirSVR_lowEffct	hsa-miR-621:mirSVR_nonconserved_lowEffect-0.1-0.5	2.94e-10
BP Tumor	Normal	tumor-down	MicroRNA	hsa-miR-485-3p:mirSVR_lowEffct	hsa-miR-485-3p:mirSVR_nonconserved_lowEffect-0.1-0.5	2.94e-10
BP Tumor	Normal	tumor-down	MicroRNA	hsa-miR-339-3p:PITA	hsa-miR-339-3p:PITA_TOP	3.18e-10
BP Tumor	Normal	tumor-down	MicroRNA	hsa-miR-361-3p:mirSVR_lowEffct	hsa-miR-361-3p:mirSVR_nonconserved_lowEffect-0.1-0.5	3.18e-10
BP Tumor	Normal	tumor-down	MicroRNA	hsa-miR-670:mirSVR_lowEffct	hsa-miR-670:mirSVR_nonconserved_lowEffect-0.1-0.5	3.31e-10
BP Tumor	Normal	tumor-down	MicroRNA	hsa-miR-4259:mirSVR_lowEffct	hsa-miR-4259:mirSVR_nonconserved_lowEffect-0.1-0.5	3.33e-10
BP Tumor	Normal	tumor-down	MicroRNA	hsa-miR-454:mirSVR_highEffct	hsa-miR-454:mirSVR_conserved_highEffect-0.5	3.37e-10
BP Tumor	Normal	tumor-down	MicroRNA	hsa-miR-32:mirSVR_highEffct	hsa-miR-32:mirSVR_conserved_highEffect-0.5	3.45e-10
BP Tumor	Normal	tumor-down	MicroRNA	hsa-miR-1257:mirSVR_highEffct	hsa-miR-1257:mirSVR_nonconserved_highEffect-0.5	3.56e-10
BP Tumor	Normal	tumor-down	MicroRNA	hsa-miR-556-3p:mirSVR_highEffct	hsa-miR-556-3p:mirSVR_nonconserved_highEffect-0.5	3.6e-10
BP Tumor	Normal	tumor-down	MicroRNA	hsa-miR-4324:mirSVR_lowEffct	hsa-miR-4324:mirSVR_nonconserved_lowEffect-0.1-0.5	3.64e-10
BP Tumor	Normal	tumor-down	MicroRNA	hsa-miR-124*:mirSVR_highEffct	hsa-miR-124*:mirSVR_nonconserved_highEffect-0.5	3.7e-10
BP Tumor	Normal	tumor-down	MicroRNA	hsa-miR-361-5p:mirSVR_lowEffct	hsa-miR-361-5p:mirSVR_conserved_lowEffect-0.1-0.5	3.81e-10
BP Tumor	Normal	tumor-down	MicroRNA	hsa-miR-556-5p:mirSVR_highEffct	hsa-miR-556-5p:mirSVR_nonconserved_highEffect-0.5	3.85e-10
BP Tumor	Normal	tumor-down	MicroRNA	hsa-miR-943:mirSVR_highEffct	hsa-miR-943:mirSVR_nonconserved_highEffect-0.5	3.85e-10
BP Tumor	Normal	tumor-down	MicroRNA	hsa-miR-3202:mirSVR_highEffct	hsa-miR-3202:mirSVR_nonconserved_highEffect-0.5	3.85e-10
BP Tumor	Normal	tumor-down	MicroRNA	hsa-miR-1289:mirSVR_lowEffct	hsa-miR-1289:mirSVR_nonconserved_lowEffect-0.1-0.5	3.95e-10
BP Tumor	Normal	tumor-down	MicroRNA	hsa-miR-1914*:mirSVR_lowEffct	hsa-miR-1914*:mirSVR_nonconserved_lowEffect-0.1-0.5	3.98e-10
BP Tumor	Normal	tumor-down	MicroRNA	hsa-miR-183*:mirSVR_highEffct	hsa-miR-183*:mirSVR_nonconserved_highEffect-0.5	4.01e-10
BP Tumor	Normal	tumor-down	MicroRNA	hsa-miR-30c-1*:mirSVR_highEffct	hsa-miR-30c-1*:mirSVR_nonconserved_highEffect-0.5	4.18e-10
BP Tumor	Normal	tumor-down	MicroRNA	hsa-miR-4330:mirSVR_lowEffct	hsa-miR-4330:mirSVR_nonconserved_lowEffect-0.1-0.5	4.22e-10
BP Tumor	Normal	tumor-down	MicroRNA	hsa-miR-130b*:mirSVR_highEffct	hsa-miR-130b*:mirSVR_nonconserved_highEffect-0.5	4.45e-10
BP Tumor	Normal	tumor-down	MicroRNA	hsa-miR-4310:mirSVR_highEffct	hsa-miR-4310:mirSVR_nonconserved_highEffect-0.5	4.52e-10
BP Tumor	Normal	tumor-down	MicroRNA	hsa-miR-137:TargetScan	hsa-miR-137	4.81e-10
BP Tumor	Normal	tumor-down	MicroRNA	hsa-miR-455-5p:mirSVR_lowEffct	hsa-miR-455-5p:mirSVR_conserved_lowEffect-0.1-0.5	4.85e-10
BP Tumor	Normal	tumor-down	MicroRNA	hsa-miR-4298:mirSVR_lowEffct	hsa-miR-4298:mirSVR_nonconserved_lowEffect-0.1-0.5	4.93e-10
BP Tumor	Normal	tumor-down	MicroRNA	hsa-miR-300:mirSVR_highEffct	hsa-miR-300:mirSVR_conserved_highEffect-0.5	4.95e-10
BP Tumor	Normal	tumor-down	MicroRNA	hsa-miR-139-5p:TargetScan	hsa-miR-139-5p	5.08e-10
BP Tumor	Normal	tumor-down	MicroRNA	hsa-miR-4253:mirSVR_highEffct	hsa-miR-4253:mirSVR_nonconserved_highEffect-0.5	5.19e-10
BP Tumor	Normal	tumor-down	MicroRNA	hsa-miR-182*:mirSVR_lowEffct	hsa-miR-182*:mirSVR_nonconserved_lowEffect-0.1-0.5	5.39e-10
BP Tumor	Normal	tumor-down	MicroRNA	hsa-miR-203a-3p.1:TargetScan	hsa-miR-203a-3p.1	5.94e-10
BP Tumor	Normal	tumor-down	MicroRNA	hsa-miR-299-5p:mirSVR_lowEffct	hsa-miR-299-5p:mirSVR_nonconserved_lowEffect-0.1-0.5	6e-10
BP Tumor	Normal	tumor-down	MicroRNA	hsa-miR-101-3p.1:TargetScan	hsa-miR-101-3p.1	6.08e-10
BP Tumor	Normal	tumor-down	MicroRNA	hsa-miR-571:mirSVR_lowEffct	hsa-miR-571:mirSVR_nonconserved_lowEffect-0.1-0.5	6.12e-10
BP Tumor	Normal	tumor-down	MicroRNA	hsa-miR-1252:PITA	hsa-miR-1252:PITA_TOP	6.13e-10
BP Tumor	Normal	tumor-down	MicroRNA	hsa-miR-1273d:mirSVR_lowEffct	hsa-miR-1273d:mirSVR_nonconserved_lowEffect-0.1-0.5	6.25e-10
BP Tumor	Normal	tumor-down	MicroRNA	hsa-miR-20b:mirSVR_highEffct	hsa-miR-20b:mirSVR_conserved_highEffect-0.5	6.28e-10
BP Tumor	Normal	tumor-down	MicroRNA	hsa-miR-4277:mirSVR_highEffct	hsa-miR-4277:mirSVR_nonconserved_highEffect-0.5	6.4e-10
BP Tumor	Normal	tumor-down	MicroRNA	hsa-miR-519d:mirSVR_highEffct	hsa-miR-519d:mirSVR_conserved_highEffect-0.5	6.43e-10
BP Tumor	Normal	tumor-down	MicroRNA	hsa-miR-548v:mirSVR_lowEffct	hsa-miR-548v:mirSVR_nonconserved_lowEffect-0.1-0.5	6.96e-10
BP Tumor	Normal	tumor-down	MicroRNA	hsa-miR-6835-3p:TargetScan	hsa-miR-6835-3p	7.06e-10
BP Tumor	Normal	tumor-down	MicroRNA	hsa-miR-769-3p:mirSVR_lowEffct	hsa-miR-769-3p:mirSVR_nonconserved_lowEffect-0.1-0.5	7.06e-10
BP Tumor	Normal	tumor-down	MicroRNA	hsa-miR-429:mirSVR_highEffct	hsa-miR-429:mirSVR_conserved_highEffect-0.5	7.08e-10
BP Tumor	Normal	tumor-down	MicroRNA	hsa-miR-1279:mirSVR_highEffct	hsa-miR-1279:mirSVR_nonconserved_highEffect-0.5	7.1e-10
BP Tumor	Normal	tumor-down	MicroRNA	hsa-miR-517*:mirSVR_lowEffct	hsa-miR-517*:mirSVR_nonconserved_lowEffect-0.1-0.5	7.16e-10
BP Tumor	Normal	tumor-down	MicroRNA	hsa-miR-1304:mirSVR_lowEffct	hsa-miR-1304:mirSVR_nonconserved_lowEffect-0.1-0.5	7.45e-10
BP Tumor	Normal	tumor-down	MicroRNA	hsa-miR-592:mirSVR_lowEffct	hsa-miR-592:mirSVR_nonconserved_lowEffect-0.1-0.5	7.45e-10
BP Tumor	Normal	tumor-down	MicroRNA	hsa-miR-936:mirSVR_lowEffct	hsa-miR-936:mirSVR_nonconserved_lowEffect-0.1-0.5	7.51e-10
BP Tumor	Normal	tumor-down	MicroRNA	hsa-miR-32:mirSVR_lowEffct	hsa-miR-32:mirSVR_conserved_lowEffect-0.1-0.5	8.24e-10
BP Tumor	Normal	tumor-down	MicroRNA	hsa-miR-100*:mirSVR_highEffct	hsa-miR-100*:mirSVR_nonconserved_highEffect-0.5	8.44e-10
BP Tumor	Normal	tumor-down	MicroRNA	hsa-miR-1265:mirSVR_highEffct	hsa-miR-1265:mirSVR_nonconserved_highEffect-0.5	8.62e-10
BP Tumor	Normal	tumor-down	MicroRNA	hsa-miR-224*:mirSVR_highEffct	hsa-miR-224*:mirSVR_nonconserved_highEffect-0.5	8.79e-10
BP Tumor	Normal	tumor-down	MicroRNA	hsa-miR-2355:mirSVR_highEffct	hsa-miR-2355:mirSVR_nonconserved_highEffect-0.5	8.92e-10
BP Tumor	Normal	tumor-down	MicroRNA	hsa-miR-633:mirSVR_highEffct	hsa-miR-633:mirSVR_nonconserved_highEffect-0.5	9.24e-10
BP Tumor	Normal	tumor-down	MicroRNA	hsa-miR-190b:mirSVR_lowEffct	hsa-miR-190b:mirSVR_conserved_lowEffect-0.1-0.5	9.3e-10
BP Tumor	Normal	tumor-down	MicroRNA	hsa-miR-361-5p:mirSVR_highEffct	hsa-miR-361-5p:mirSVR_conserved_highEffect-0.5	9.41e-10
BP Tumor	Normal	tumor-down	MicroRNA	hsa-miR-4299:mirSVR_lowEffct	hsa-miR-4299:mirSVR_nonconserved_lowEffect-0.1-0.5	9.43e-10
BP Tumor	Normal	tumor-down	MicroRNA	hsa-miR-4294:mirSVR_lowEffct	hsa-miR-4294:mirSVR_nonconserved_lowEffect-0.1-0.5	9.55e-10
BP Tumor	Normal	tumor-down	MicroRNA	hsa-miR-222*:mirSVR_lowEffct	hsa-miR-222*:mirSVR_nonconserved_lowEffect-0.1-0.5	9.66e-10
BP Tumor	Normal	tumor-down	MicroRNA	hsa-miR-1915:mirSVR_lowEffct	hsa-miR-1915:mirSVR_nonconserved_lowEffect-0.1-0.5	9.66e-10
BP Tumor	Normal	tumor-down	MicroRNA	hsa-miR-519c-3p:mirSVR_highEffct	hsa-miR-519c-3p:mirSVR_nonconserved_highEffect-0.5	9.87e-10
BP Tumor	Normal	tumor-down	MicroRNA	hsa-miR-1244:mirSVR_highEffct	hsa-miR-1244:mirSVR_nonconserved_highEffect-0.5	9.98e-10
BP Tumor	Normal	tumor-down	MicroRNA	hsa-miR-3128:mirSVR_highEffct	hsa-miR-3128:mirSVR_nonconserved_highEffect-0.5	1e-09
BP Tumor	Normal	tumor-down	MicroRNA	hsa-miR-1272:mirSVR_lowEffct	hsa-miR-1272:mirSVR_nonconserved_lowEffect-0.1-0.5	1e-09
BP Tumor	Normal	tumor-down	MicroRNA	hsa-miR-200b*:mirSVR_lowEffct	hsa-miR-200b*:mirSVR_nonconserved_lowEffect-0.1-0.5	1.1e-09
BP Tumor	Normal	tumor-down	MicroRNA	hsa-miR-487a:mirSVR_lowEffct	hsa-miR-487a:mirSVR_nonconserved_lowEffect-0.1-0.5	1.1e-09
BP Tumor	Normal	tumor-down	MicroRNA	hsa-miR-920:mirSVR_lowEffct	hsa-miR-920:mirSVR_nonconserved_lowEffect-0.1-0.5	1.12e-09
BP Tumor	Normal	tumor-down	MicroRNA	hsa-miR-502-3p:mirSVR_lowEffct	hsa-miR-502-3p:mirSVR_nonconserved_lowEffect-0.1-0.5	1.12e-09
BP Tumor	Normal	tumor-down	MicroRNA	hsa-miR-376a*:mirSVR_highEffct	hsa-miR-376a*:mirSVR_nonconserved_highEffect-0.5	1.13e-09
BP Tumor	Normal	tumor-down	MicroRNA	hsa-miR-516b:mirSVR_highEffct	hsa-miR-516b:mirSVR_nonconserved_highEffect-0.5	1.16e-09
BP Tumor	Normal	tumor-down	MicroRNA	hsa-miR-2909:mirSVR_lowEffct	hsa-miR-2909:mirSVR_nonconserved_lowEffect-0.1-0.5	1.2e-09
BP Tumor	Normal	tumor-down	MicroRNA	hsa-miR-144*:mirSVR_lowEffct	hsa-miR-144*:mirSVR_nonconserved_lowEffect-0.1-0.5	1.2e-09
BP Tumor	Normal	tumor-down	MicroRNA	hsa-miR-4318:mirSVR_lowEffct	hsa-miR-4318:mirSVR_nonconserved_lowEffect-0.1-0.5	1.23e-09
BP Tumor	Normal	tumor-down	MicroRNA	hsa-miR-3189:mirSVR_lowEffct	hsa-miR-3189:mirSVR_nonconserved_lowEffect-0.1-0.5	1.25e-09
BP Tumor	Normal	tumor-down	MicroRNA	hsa-miR-219-2-3p:mirSVR_highEffct	hsa-miR-219-2-3p:mirSVR_nonconserved_highEffect-0.5	1.26e-09
BP Tumor	Normal	tumor-down	MicroRNA	hsa-miR-646:mirSVR_highEffct	hsa-miR-646:mirSVR_nonconserved_highEffect-0.5	1.28e-09
BP Tumor	Normal	tumor-down	MicroRNA	hsa-miR-379*:mirSVR_highEffct	hsa-miR-379*:mirSVR_nonconserved_highEffect-0.5	1.29e-09
BP Tumor	Normal	tumor-down	MicroRNA	hsa-miR-671-5p:mirSVR_lowEffct	hsa-miR-671-5p:mirSVR_nonconserved_lowEffect-0.1-0.5	1.29e-09
BP Tumor	Normal	tumor-down	MicroRNA	hsa-miR-582-5p:mirSVR_highEffct	hsa-miR-582-5p:mirSVR_nonconserved_highEffect-0.5	1.31e-09
BP Tumor	Normal	tumor-down	MicroRNA	hsa-miR-129-5p:mirSVR_highEffct	hsa-miR-129-5p:mirSVR_conserved_highEffect-0.5	1.35e-09
BP Tumor	Normal	tumor-down	MicroRNA	hsa-miR-136:mirSVR_highEffct	hsa-miR-136:mirSVR_conserved_highEffect-0.5	1.39e-09
BP Tumor	Normal	tumor-down	MicroRNA	hsa-miR-220b:mirSVR_lowEffct	hsa-miR-220b:mirSVR_nonconserved_lowEffect-0.1-0.5	1.43e-09
BP Tumor	Normal	tumor-down	MicroRNA	hsa-miR-593*:mirSVR_lowEffct	hsa-miR-593*:mirSVR_nonconserved_lowEffect-0.1-0.5	1.43e-09
BP Tumor	Normal	tumor-down	MicroRNA	hsa-miR-1193:mirSVR_lowEffct	hsa-miR-1193:mirSVR_nonconserved_lowEffect-0.1-0.5	1.43e-09
BP Tumor	Normal	tumor-down	MicroRNA	hsa-miR-19b-2*:mirSVR_highEffct	hsa-miR-19b-2*:mirSVR_nonconserved_highEffect-0.5	1.49e-09
BP Tumor	Normal	tumor-down	MicroRNA	hsa-miR-591:mirSVR_lowEffct	hsa-miR-591:mirSVR_nonconserved_lowEffect-0.1-0.5	1.53e-09
BP Tumor	Normal	tumor-down	MicroRNA	hsa-miR-3137:mirSVR_lowEffct	hsa-miR-3137:mirSVR_nonconserved_lowEffect-0.1-0.5	1.56e-09
BP Tumor	Normal	tumor-down	MicroRNA	hsa-miR-96:mirSVR_highEffct	hsa-miR-96:mirSVR_conserved_highEffect-0.5	1.57e-09
BP Tumor	Normal	tumor-down	MicroRNA	hsa-miR-550*:mirSVR_lowEffct	hsa-miR-550*:mirSVR_nonconserved_lowEffect-0.1-0.5	1.58e-09
BP Tumor	Normal	tumor-down	MicroRNA	hsa-miR-96*:mirSVR_lowEffct	hsa-miR-96*:mirSVR_nonconserved_lowEffect-0.1-0.5	1.63e-09
BP Tumor	Normal	tumor-down	MicroRNA	hsa-miR-4329:mirSVR_lowEffct	hsa-miR-4329:mirSVR_nonconserved_lowEffect-0.1-0.5	1.65e-09
BP Tumor	Normal	tumor-down	MicroRNA	hsa-miR-4267:mirSVR_lowEffct	hsa-miR-4267:mirSVR_nonconserved_lowEffect-0.1-0.5	1.66e-09
BP Tumor	Normal	tumor-down	MicroRNA	hsa-let-7d:mirSVR_lowEffct	hsa-let-7d:mirSVR_conserved_lowEffect-0.1-0.5	1.7e-09
BP Tumor	Normal	tumor-down	MicroRNA	hsa-miR-214*:mirSVR_lowEffct	hsa-miR-214*:mirSVR_nonconserved_lowEffect-0.1-0.5	1.72e-09
BP Tumor	Normal	tumor-down	MicroRNA	hsa-miR-890:mirSVR_highEffct	hsa-miR-890:mirSVR_nonconserved_highEffect-0.5	1.76e-09
BP Tumor	Normal	tumor-down	MicroRNA	hsa-miR-18a*:mirSVR_lowEffct	hsa-miR-18a*:mirSVR_nonconserved_lowEffect-0.1-0.5	1.77e-09
BP Tumor	Normal	tumor-down	MicroRNA	hsa-miR-548k:mirSVR_highEffct	hsa-miR-548k:mirSVR_nonconserved_highEffect-0.5	1.85e-09
BP Tumor	Normal	tumor-down	MicroRNA	hsa-miR-3129:mirSVR_lowEffct	hsa-miR-3129:mirSVR_nonconserved_lowEffect-0.1-0.5	1.87e-09
BP Tumor	Normal	tumor-down	MicroRNA	hsa-miR-3128:mirSVR_lowEffct	hsa-miR-3128:mirSVR_nonconserved_lowEffect-0.1-0.5	1.92e-09
BP Tumor	Normal	tumor-down	MicroRNA	hsa-miR-204:mirSVR_highEffct	hsa-miR-204:mirSVR_conserved_highEffect-0.5	1.96e-09
BP Tumor	Normal	tumor-down	MicroRNA	hsa-miR-33b:mirSVR_highEffct	hsa-miR-33b:mirSVR_conserved_highEffect-0.5	2.04e-09
BP Tumor	Normal	tumor-down	MicroRNA	hsa-miR-4300:mirSVR_lowEffct	hsa-miR-4300:mirSVR_nonconserved_lowEffect-0.1-0.5	2.1e-09
BP Tumor	Normal	tumor-down	MicroRNA	hsa-miR-381:mirSVR_highEffct	hsa-miR-381:mirSVR_conserved_highEffect-0.5	2.11e-09
BP Tumor	Normal	tumor-down	MicroRNA	hsa-miR-153:mirSVR_lowEffct	hsa-miR-153:mirSVR_conserved_lowEffect-0.1-0.5	2.17e-09
BP Tumor	Normal	tumor-down	MicroRNA	hsa-miR-2116*:mirSVR_highEffct	hsa-miR-2116*:mirSVR_nonconserved_highEffect-0.5	2.26e-09
BP Tumor	Normal	tumor-down	MicroRNA	hsa-miR-106b:mirSVR_highEffct	hsa-miR-106b:mirSVR_conserved_highEffect-0.5	2.3e-09
BP Tumor	Normal	tumor-down	MicroRNA	hsa-let-7e:mirSVR_lowEffct	hsa-let-7e:mirSVR_conserved_lowEffect-0.1-0.5	2.3e-09
BP Tumor	Normal	tumor-down	MicroRNA	hsa-miR-373-3p:TargetScan	hsa-miR-373-3p	2.3e-09
BP Tumor	Normal	tumor-down	MicroRNA	hsa-miR-520d-3p:TargetScan	hsa-miR-520d-3p	2.3e-09
BP Tumor	Normal	tumor-down	MicroRNA	hsa-miR-520c-3p:TargetScan	hsa-miR-520c-3p	2.3e-09
BP Tumor	Normal	tumor-down	MicroRNA	hsa-miR-520a-3p:TargetScan	hsa-miR-520a-3p	2.3e-09
BP Tumor	Normal	tumor-down	MicroRNA	hsa-miR-520b:TargetScan	hsa-miR-520b	2.3e-09
BP Tumor	Normal	tumor-down	MicroRNA	hsa-miR-302e:TargetScan	hsa-miR-302e	2.3e-09
BP Tumor	Normal	tumor-down	MicroRNA	hsa-miR-302c-3p.1:TargetScan	hsa-miR-302c-3p.1	2.3e-09
BP Tumor	Normal	tumor-down	MicroRNA	hsa-miR-491-3p:mirSVR_lowEffct	hsa-miR-491-3p:mirSVR_nonconserved_lowEffect-0.1-0.5	2.33e-09
BP Tumor	Normal	tumor-down	MicroRNA	hsa-miR-302b-3p:TargetScan	hsa-miR-302b-3p	2.33e-09
BP Tumor	Normal	tumor-down	MicroRNA	hsa-miR-302a-3p:TargetScan	hsa-miR-302a-3p	2.33e-09
BP Tumor	Normal	tumor-down	MicroRNA	hsa-miR-372-3p:TargetScan	hsa-miR-372-3p	2.33e-09
BP Tumor	Normal	tumor-down	MicroRNA	hsa-miR-302d-3p:TargetScan	hsa-miR-302d-3p	2.33e-09
BP Tumor	Normal	tumor-down	MicroRNA	hsa-miR-520e:TargetScan	hsa-miR-520e	2.33e-09
BP Tumor	Normal	tumor-down	MicroRNA	hsa-miR-505:mirSVR_lowEffct	hsa-miR-505:mirSVR_conserved_lowEffect-0.1-0.5	2.35e-09
BP Tumor	Normal	tumor-down	MicroRNA	hsa-miR-885-5p:mirSVR_lowEffct	hsa-miR-885-5p:mirSVR_nonconserved_lowEffect-0.1-0.5	2.39e-09
BP Tumor	Normal	tumor-down	MicroRNA	hsa-miR-3147:mirSVR_lowEffct	hsa-miR-3147:mirSVR_nonconserved_lowEffect-0.1-0.5	2.41e-09
BP Tumor	Normal	tumor-down	MicroRNA	hsa-miR-29b-1*:mirSVR_highEffct	hsa-miR-29b-1*:mirSVR_nonconserved_highEffect-0.5	2.45e-09
BP Tumor	Normal	tumor-down	MicroRNA	hsa-miR-518f:mirSVR_lowEffct	hsa-miR-518f:mirSVR_nonconserved_lowEffect-0.1-0.5	2.46e-09
BP Tumor	Normal	tumor-down	MicroRNA	hsa-miR-200b*:mirSVR_highEffct	hsa-miR-200b*:mirSVR_nonconserved_highEffect-0.5	2.51e-09
BP Tumor	Normal	tumor-down	MicroRNA	hsa-miR-1246:mirSVR_lowEffct	hsa-miR-1246:mirSVR_nonconserved_lowEffect-0.1-0.5	2.54e-09
BP Tumor	Normal	tumor-down	MicroRNA	hsa-miR-146b-3p:mirSVR_lowEffct	hsa-miR-146b-3p:mirSVR_nonconserved_lowEffect-0.1-0.5	2.55e-09
BP Tumor	Normal	tumor-down	MicroRNA	hsa-miR-199b-3p:mirSVR_lowEffct	hsa-miR-199b-3p:mirSVR_nonconserved_lowEffect-0.1-0.5	2.56e-09
BP Tumor	Normal	tumor-down	MicroRNA	hsa-miR-199a-3p:mirSVR_lowEffct	hsa-miR-199a-3p:mirSVR_nonconserved_lowEffect-0.1-0.5	2.56e-09
BP Tumor	Normal	tumor-down	MicroRNA	hsa-miR-92a-2*:mirSVR_highEffct	hsa-miR-92a-2*:mirSVR_nonconserved_highEffect-0.5	2.62e-09
BP Tumor	Normal	tumor-down	MicroRNA	hsa-miR-26b:mirSVR_highEffct	hsa-miR-26b:mirSVR_conserved_highEffect-0.5	2.68e-09
BP Tumor	Normal	tumor-down	MicroRNA	hsa-miR-1274a:mirSVR_lowEffct	hsa-miR-1274a:mirSVR_nonconserved_lowEffect-0.1-0.5	2.73e-09
BP Tumor	Normal	tumor-down	MicroRNA	hsa-miR-200c:mirSVR_highEffct	hsa-miR-200c:mirSVR_conserved_highEffect-0.5	2.73e-09
BP Tumor	Normal	tumor-down	MicroRNA	hsa-miR-96*:mirSVR_highEffct	hsa-miR-96*:mirSVR_nonconserved_highEffect-0.5	2.73e-09
BP Tumor	Normal	tumor-down	MicroRNA	hsa-miR-1275:mirSVR_highEffct	hsa-miR-1275:mirSVR_nonconserved_highEffect-0.5	2.8e-09
BP Tumor	Normal	tumor-down	MicroRNA	hsa-miR-3152:mirSVR_lowEffct	hsa-miR-3152:mirSVR_nonconserved_lowEffect-0.1-0.5	2.9e-09
BP Tumor	Normal	tumor-down	MicroRNA	hsa-miR-1274b:mirSVR_lowEffct	hsa-miR-1274b:mirSVR_nonconserved_lowEffect-0.1-0.5	3.03e-09
BP Tumor	Normal	tumor-down	MicroRNA	hsa-miR-335:mirSVR_highEffct	hsa-miR-335:mirSVR_conserved_highEffect-0.5	3.04e-09
BP Tumor	Normal	tumor-down	MicroRNA	hsa-miR-518c:mirSVR_lowEffct	hsa-miR-518c:mirSVR_nonconserved_lowEffect-0.1-0.5	3.08e-09
BP Tumor	Normal	tumor-down	MicroRNA	hsa-miR-892a:mirSVR_highEffct	hsa-miR-892a:mirSVR_nonconserved_highEffect-0.5	3.09e-09
BP Tumor	Normal	tumor-down	MicroRNA	hsa-miR-554:mirSVR_lowEffct	hsa-miR-554:mirSVR_nonconserved_lowEffect-0.1-0.5	3.1e-09
BP Tumor	Normal	tumor-down	MicroRNA	hsa-miR-3162:mirSVR_lowEffct	hsa-miR-3162:mirSVR_nonconserved_lowEffect-0.1-0.5	3.1e-09
BP Tumor	Normal	tumor-down	MicroRNA	hsa-miR-376b:mirSVR_highEffct	hsa-miR-376b:mirSVR_conserved_highEffect-0.5	3.12e-09
BP Tumor	Normal	tumor-down	MicroRNA	hsa-miR-625:mirSVR_lowEffct	hsa-miR-625:mirSVR_nonconserved_lowEffect-0.1-0.5	3.14e-09
BP Tumor	Normal	tumor-down	MicroRNA	hsa-miR-518d-3p:mirSVR_lowEffct	hsa-miR-518d-3p:mirSVR_nonconserved_lowEffect-0.1-0.5	3.22e-09
BP Tumor	Normal	tumor-down	MicroRNA	hsa-miR-124-3p.1:TargetScan	hsa-miR-124-3p.1	3.29e-09
BP Tumor	Normal	tumor-down	MicroRNA	hsa-miR-606:mirSVR_highEffct	hsa-miR-606:mirSVR_nonconserved_highEffect-0.5	3.34e-09
BP Tumor	Normal	tumor-down	MicroRNA	hsa-miR-1298:mirSVR_lowEffct	hsa-miR-1298:mirSVR_nonconserved_lowEffect-0.1-0.5	3.42e-09
BP Tumor	Normal	tumor-down	MicroRNA	hsa-miR-135a-5p:TargetScan	hsa-miR-135a-5p	3.5e-09
BP Tumor	Normal	tumor-down	MicroRNA	hsa-miR-135b-5p:TargetScan	hsa-miR-135b-5p	3.5e-09
BP Tumor	Normal	tumor-down	MicroRNA	hsa-miR-19a-3p:TargetScan	hsa-miR-19a-3p	3.5e-09
BP Tumor	Normal	tumor-down	MicroRNA	hsa-miR-19b-3p:TargetScan	hsa-miR-19b-3p	3.5e-09
BP Tumor	Normal	tumor-down	MicroRNA	hsa-miR-449c:mirSVR_highEffct	hsa-miR-449c:mirSVR_nonconserved_highEffect-0.5	3.53e-09
BP Tumor	Normal	tumor-down	MicroRNA	hsa-miR-1271:mirSVR_highEffct	hsa-miR-1271:mirSVR_conserved_highEffect-0.5	3.57e-09
BP Tumor	Normal	tumor-down	MicroRNA	hsa-miR-19b-1*:mirSVR_highEffct	hsa-miR-19b-1*:mirSVR_nonconserved_highEffect-0.5	3.66e-09
BP Tumor	Normal	tumor-down	MicroRNA	hsa-miR-1275:mirSVR_lowEffct	hsa-miR-1275:mirSVR_nonconserved_lowEffect-0.1-0.5	3.74e-09
BP Tumor	Normal	tumor-down	MicroRNA	hsa-miR-1185:mirSVR_lowEffct	hsa-miR-1185:mirSVR_nonconserved_lowEffect-0.1-0.5	3.75e-09
BP Tumor	Normal	tumor-down	MicroRNA	hsa-miR-26a:mirSVR_highEffct	hsa-miR-26a:mirSVR_conserved_highEffect-0.5	3.75e-09
BP Tumor	Normal	tumor-down	MicroRNA	hsa-miR-630:mirSVR_highEffct	hsa-miR-630:mirSVR_nonconserved_highEffect-0.5	3.84e-09
BP Tumor	Normal	tumor-down	MicroRNA	hsa-miR-3146:mirSVR_highEffct	hsa-miR-3146:mirSVR_nonconserved_highEffect-0.5	3.86e-09
BP Tumor	Normal	tumor-down	MicroRNA	hsa-miR-155:mirSVR_lowEffct	hsa-miR-155:mirSVR_conserved_lowEffect-0.1-0.5	3.92e-09
BP Tumor	Normal	tumor-down	MicroRNA	hsa-miR-199b-5p:mirSVR_lowEffct	hsa-miR-199b-5p:mirSVR_conserved_lowEffect-0.1-0.5	4.08e-09
BP Tumor	Normal	tumor-down	MicroRNA	hsa-miR-508-3p:mirSVR_highEffct	hsa-miR-508-3p:mirSVR_nonconserved_highEffect-0.5	4.14e-09
BP Tumor	Normal	tumor-down	MicroRNA	hsa-miR-628-3p:mirSVR_highEffct	hsa-miR-628-3p:mirSVR_nonconserved_highEffect-0.5	4.32e-09
BP Tumor	Normal	tumor-down	MicroRNA	hsa-miR-10a*:mirSVR_lowEffct	hsa-miR-10a*:mirSVR_nonconserved_lowEffect-0.1-0.5	4.39e-09
BP Tumor	Normal	tumor-down	MicroRNA	hsa-miR-601:mirSVR_lowEffct	hsa-miR-601:mirSVR_nonconserved_lowEffect-0.1-0.5	4.4e-09
BP Tumor	Normal	tumor-down	MicroRNA	hsa-let-7i:mirSVR_lowEffct	hsa-let-7i:mirSVR_conserved_lowEffect-0.1-0.5	4.49e-09
BP Tumor	Normal	tumor-down	MicroRNA	hsa-miR-30a-5p:TargetScan	hsa-miR-30a-5p	4.49e-09
BP Tumor	Normal	tumor-down	MicroRNA	hsa-miR-30d-5p:TargetScan	hsa-miR-30d-5p	4.49e-09
BP Tumor	Normal	tumor-down	MicroRNA	hsa-miR-30c-5p:TargetScan	hsa-miR-30c-5p	4.49e-09
BP Tumor	Normal	tumor-down	MicroRNA	hsa-miR-30b-5p:TargetScan	hsa-miR-30b-5p	4.49e-09
BP Tumor	Normal	tumor-down	MicroRNA	hsa-miR-30e-5p:TargetScan	hsa-miR-30e-5p	4.49e-09
BP Tumor	Normal	tumor-down	MicroRNA	hsa-miR-1293:mirSVR_lowEffct	hsa-miR-1293:mirSVR_nonconserved_lowEffect-0.1-0.5	4.56e-09
BP Tumor	Normal	tumor-down	MicroRNA	hsa-miR-28-3p:mirSVR_lowEffct	hsa-miR-28-3p:mirSVR_nonconserved_lowEffect-0.1-0.5	4.56e-09
BP Tumor	Normal	tumor-down	MicroRNA	hsa-miR-196a*:mirSVR_highEffct	hsa-miR-196a*:mirSVR_nonconserved_highEffect-0.5	4.62e-09
BP Tumor	Normal	tumor-down	MicroRNA	hsa-miR-4266:mirSVR_lowEffct	hsa-miR-4266:mirSVR_nonconserved_lowEffect-0.1-0.5	4.62e-09
BP Tumor	Normal	tumor-down	MicroRNA	hsa-miR-376a:mirSVR_highEffct	hsa-miR-376a:mirSVR_conserved_highEffect-0.5	4.62e-09
BP Tumor	Normal	tumor-down	MicroRNA	hsa-miR-146b-5p:mirSVR_lowEffct	hsa-miR-146b-5p:mirSVR_conserved_lowEffect-0.1-0.5	4.63e-09
BP Tumor	Normal	tumor-down	MicroRNA	hsa-miR-3131:mirSVR_lowEffct	hsa-miR-3131:mirSVR_nonconserved_lowEffect-0.1-0.5	4.65e-09
BP Tumor	Normal	tumor-down	MicroRNA	hsa-miR-148b*:mirSVR_highEffct	hsa-miR-148b*:mirSVR_nonconserved_highEffect-0.5	4.86e-09
BP Tumor	Normal	tumor-down	MicroRNA	hsa-miR-1278:mirSVR_lowEffct	hsa-miR-1278:mirSVR_nonconserved_lowEffect-0.1-0.5	4.96e-09
BP Tumor	Normal	tumor-down	MicroRNA	hsa-miR-224:mirSVR_highEffct	hsa-miR-224:mirSVR_conserved_highEffect-0.5	5.03e-09
BP Tumor	Normal	tumor-down	MicroRNA	hsa-miR-891b:mirSVR_highEffct	hsa-miR-891b:mirSVR_nonconserved_highEffect-0.5	5.07e-09
BP Tumor	Normal	tumor-down	MicroRNA	hsa-miR-363:mirSVR_lowEffct	hsa-miR-363:mirSVR_conserved_lowEffect-0.1-0.5	5.1e-09
BP Tumor	Normal	tumor-down	MicroRNA	hsa-miR-129-5p:Functional MTI	Functional MTI	5.13e-09
BP Tumor	Normal	tumor-down	MicroRNA	hsa-miR-4271:mirSVR_highEffct	hsa-miR-4271:mirSVR_nonconserved_highEffect-0.5	5.13e-09
BP Tumor	Normal	tumor-down	MicroRNA	hsa-miR-362-5p:mirSVR_lowEffct	hsa-miR-362-5p:mirSVR_nonconserved_lowEffect-0.1-0.5	5.13e-09
BP Tumor	Normal	tumor-down	MicroRNA	hsa-miR-518a-5p:mirSVR_highEffct	hsa-miR-518a-5p:mirSVR_nonconserved_highEffect-0.5	5.13e-09
BP Tumor	Normal	tumor-down	MicroRNA	hsa-miR-527:mirSVR_highEffct	hsa-miR-527:mirSVR_nonconserved_highEffect-0.5	5.13e-09
BP Tumor	Normal	tumor-down	MicroRNA	hsa-miR-615-5p:mirSVR_lowEffct	hsa-miR-615-5p:mirSVR_nonconserved_lowEffect-0.1-0.5	5.16e-09
BP Tumor	Normal	tumor-down	MicroRNA	hsa-miR-555:mirSVR_lowEffct	hsa-miR-555:mirSVR_nonconserved_lowEffect-0.1-0.5	5.23e-09
BP Tumor	Normal	tumor-down	MicroRNA	hsa-miR-619:mirSVR_lowEffct	hsa-miR-619:mirSVR_nonconserved_lowEffect-0.1-0.5	5.57e-09
BP Tumor	Normal	tumor-down	MicroRNA	hsa-miR-612:mirSVR_highEffct	hsa-miR-612:mirSVR_nonconserved_highEffect-0.5	5.57e-09
BP Tumor	Normal	tumor-down	MicroRNA	hsa-miR-3199:mirSVR_lowEffct	hsa-miR-3199:mirSVR_nonconserved_lowEffect-0.1-0.5	5.64e-09
BP Tumor	Normal	tumor-down	MicroRNA	hsa-miR-3136:mirSVR_highEffct	hsa-miR-3136:mirSVR_nonconserved_highEffect-0.5	5.65e-09
BP Tumor	Normal	tumor-down	MicroRNA	hsa-miR-9-5p:TargetScan	hsa-miR-9-5p	5.65e-09
BP Tumor	Normal	tumor-down	MicroRNA	hsa-miR-518a-3p:mirSVR_lowEffct	hsa-miR-518a-3p:mirSVR_nonconserved_lowEffect-0.1-0.5	5.67e-09
BP Tumor	Normal	tumor-down	MicroRNA	hsa-miR-92a:mirSVR_highEffct	hsa-miR-92a:mirSVR_conserved_highEffect-0.5	5.87e-09
BP Tumor	Normal	tumor-down	MicroRNA	hsa-miR-4263:mirSVR_highEffct	hsa-miR-4263:mirSVR_nonconserved_highEffect-0.5	5.91e-09
BP Tumor	Normal	tumor-down	MicroRNA	hsa-miR-206:TargetScan	hsa-miR-206	6.04e-09
BP Tumor	Normal	tumor-down	MicroRNA	hsa-miR-1-3p:TargetScan	hsa-miR-1-3p	6.04e-09
BP Tumor	Normal	tumor-down	MicroRNA	hsa-miR-200a*:mirSVR_highEffct	hsa-miR-200a*:mirSVR_nonconserved_highEffect-0.5	6.66e-09
BP Tumor	Normal	tumor-down	MicroRNA	hsa-miR-496:mirSVR_highEffct	hsa-miR-496:mirSVR_conserved_highEffect-0.5	6.75e-09
BP Tumor	Normal	tumor-down	MicroRNA	hsa-miR-708*:mirSVR_highEffct	hsa-miR-708*:mirSVR_nonconserved_highEffect-0.5	6.86e-09
BP Tumor	Normal	tumor-down	MicroRNA	hsa-miR-1229:mirSVR_highEffct	hsa-miR-1229:mirSVR_nonconserved_highEffect-0.5	6.86e-09
BP Tumor	Normal	tumor-down	MicroRNA	hsa-miR-4326:mirSVR_lowEffct	hsa-miR-4326:mirSVR_nonconserved_lowEffect-0.1-0.5	6.98e-09
BP Tumor	Normal	tumor-down	MicroRNA	hsa-miR-223*:mirSVR_highEffct	hsa-miR-223*:mirSVR_nonconserved_highEffect-0.5	7.08e-09
BP Tumor	Normal	tumor-down	MicroRNA	hsa-miR-888:mirSVR_lowEffct	hsa-miR-888:mirSVR_nonconserved_lowEffect-0.1-0.5	7.12e-09
BP Tumor	Normal	tumor-down	MicroRNA	hsa-miR-22-3p:TargetScan	hsa-miR-22-3p	7.22e-09
BP Tumor	Normal	tumor-down	MicroRNA	hsa-miR-624:mirSVR_lowEffct	hsa-miR-624:mirSVR_nonconserved_lowEffect-0.1-0.5	7.4e-09
BP Tumor	Normal	tumor-down	MicroRNA	hsa-miR-377*:mirSVR_highEffct	hsa-miR-377*:mirSVR_nonconserved_highEffect-0.5	7.4e-09
BP Tumor	Normal	tumor-down	MicroRNA	hsa-miR-2861:mirSVR_lowEffct	hsa-miR-2861:mirSVR_nonconserved_lowEffect-0.1-0.5	7.45e-09
BP Tumor	Normal	tumor-down	MicroRNA	hsa-miR-30e:mirSVR_highEffct	hsa-miR-30e:mirSVR_conserved_highEffect-0.5	7.54e-09
BP Tumor	Normal	tumor-down	MicroRNA	hsa-miR-4295:mirSVR_lowEffct	hsa-miR-4295:mirSVR_nonconserved_lowEffect-0.1-0.5	7.54e-09
BP Tumor	Normal	tumor-down	MicroRNA	hsa-miR-25:mirSVR_highEffct	hsa-miR-25:mirSVR_conserved_highEffect-0.5	7.55e-09
BP Tumor	Normal	tumor-down	MicroRNA	hsa-miR-4280:mirSVR_lowEffct	hsa-miR-4280:mirSVR_nonconserved_lowEffect-0.1-0.5	7.73e-09
BP Tumor	Normal	tumor-down	MicroRNA	hsa-miR-543:PITA	hsa-miR-543:PITA_TOP	7.76e-09
BP Tumor	Normal	tumor-down	MicroRNA	hsa-miR-370:mirSVR_lowEffct	hsa-miR-370:mirSVR_conserved_lowEffect-0.1-0.5	7.78e-09
BP Tumor	Normal	tumor-down	MicroRNA	hsa-miR-1255a:mirSVR_lowEffct	hsa-miR-1255a:mirSVR_nonconserved_lowEffect-0.1-0.5	7.78e-09
BP Tumor	Normal	tumor-down	MicroRNA	hsa-miR-3138:mirSVR_lowEffct	hsa-miR-3138:mirSVR_nonconserved_lowEffect-0.1-0.5	7.8e-09
BP Tumor	Normal	tumor-down	MicroRNA	hsa-miR-339-5p:mirSVR_lowEffct	hsa-miR-339-5p:mirSVR_conserved_lowEffect-0.1-0.5	7.9e-09
BP Tumor	Normal	tumor-down	MicroRNA	hsa-miR-1228:mirSVR_lowEffct	hsa-miR-1228:mirSVR_nonconserved_lowEffect-0.1-0.5	8.02e-09
BP Tumor	Normal	tumor-down	MicroRNA	hsa-miR-541:mirSVR_lowEffct	hsa-miR-541:mirSVR_nonconserved_lowEffect-0.1-0.5	8.19e-09
BP Tumor	Normal	tumor-down	MicroRNA	hsa-miR-509-3-5p:mirSVR_highEffct	hsa-miR-509-3-5p:mirSVR_nonconserved_highEffect-0.5	8.21e-09
BP Tumor	Normal	tumor-down	MicroRNA	hsa-miR-1202:mirSVR_lowEffct	hsa-miR-1202:mirSVR_nonconserved_lowEffect-0.1-0.5	8.28e-09
BP Tumor	Normal	tumor-down	MicroRNA	hsa-miR-92b:mirSVR_highEffct	hsa-miR-92b:mirSVR_conserved_highEffect-0.5	8.34e-09
BP Tumor	Normal	tumor-down	MicroRNA	hsa-miR-4268:mirSVR_lowEffct	hsa-miR-4268:mirSVR_nonconserved_lowEffect-0.1-0.5	8.75e-09
BP Tumor	Normal	tumor-down	MicroRNA	hsa-miR-664*:mirSVR_highEffct	hsa-miR-664*:mirSVR_nonconserved_highEffect-0.5	8.86e-09
BP Tumor	Normal	tumor-down	MicroRNA	hsa-miR-626:mirSVR_highEffct	hsa-miR-626:mirSVR_nonconserved_highEffect-0.5	9.22e-09
BP Tumor	Normal	tumor-down	MicroRNA	hsa-miR-3170:mirSVR_highEffct	hsa-miR-3170:mirSVR_nonconserved_highEffect-0.5	9.24e-09
BP Tumor	Normal	tumor-down	MicroRNA	hsa-miR-1297:mirSVR_highEffct	hsa-miR-1297:mirSVR_conserved_highEffect-0.5	9.29e-09
BP Tumor	Normal	tumor-down	MicroRNA	hsa-miR-301a-3p:TargetScan	hsa-miR-301a-3p	9.34e-09
BP Tumor	Normal	tumor-down	MicroRNA	hsa-miR-454-3p:TargetScan	hsa-miR-454-3p	9.34e-09
BP Tumor	Normal	tumor-down	MicroRNA	hsa-miR-130b-3p:TargetScan	hsa-miR-130b-3p	9.34e-09
BP Tumor	Normal	tumor-down	MicroRNA	hsa-miR-301b-3p:TargetScan	hsa-miR-301b-3p	9.34e-09
BP Tumor	Normal	tumor-down	MicroRNA	hsa-miR-130a-3p:TargetScan	hsa-miR-130a-3p	9.34e-09
BP Tumor	Normal	tumor-down	MicroRNA	hsa-miR-924:mirSVR_highEffct	hsa-miR-924:mirSVR_nonconserved_highEffect-0.5	9.34e-09
BP Tumor	Normal	tumor-down	MicroRNA	hsa-miR-200a-3p:TargetScan	hsa-miR-200a-3p	9.4e-09
BP Tumor	Normal	tumor-down	MicroRNA	hsa-miR-141-3p:TargetScan	hsa-miR-141-3p	9.4e-09
BP Tumor	Normal	tumor-down	MicroRNA	hsa-miR-138-1*:mirSVR_lowEffct	hsa-miR-138-1*:mirSVR_nonconserved_lowEffect-0.1-0.5	9.44e-09
BP Tumor	Normal	tumor-down	MicroRNA	hsa-miR-1206:mirSVR_highEffct	hsa-miR-1206:mirSVR_nonconserved_highEffect-0.5	9.54e-09
BP Tumor	Normal	tumor-down	MicroRNA	hsa-miR-532-5p:mirSVR_highEffct	hsa-miR-532-5p:mirSVR_nonconserved_highEffect-0.5	9.72e-09
BP Tumor	Normal	tumor-down	MicroRNA	hsa-miR-101:mirSVR_highEffct	hsa-miR-101:mirSVR_conserved_highEffect-0.5	9.8e-09
BP Tumor	Normal	tumor-down	MicroRNA	hsa-miR-2278:mirSVR_highEffct	hsa-miR-2278:mirSVR_nonconserved_highEffect-0.5	9.92e-09
BP Tumor	Normal	tumor-down	MicroRNA	hsa-miR-98-5p:TargetScan	hsa-miR-98-5p	9.92e-09
BP Tumor	Normal	tumor-down	MicroRNA	hsa-let-7i-5p:TargetScan	hsa-let-7i-5p	9.92e-09
BP Tumor	Normal	tumor-down	MicroRNA	hsa-let-7b-5p:TargetScan	hsa-let-7b-5p	9.92e-09
BP Tumor	Normal	tumor-down	MicroRNA	hsa-let-7d-5p:TargetScan	hsa-let-7d-5p	9.92e-09
BP Tumor	Normal	tumor-down	MicroRNA	hsa-let-7g-5p:TargetScan	hsa-let-7g-5p	9.92e-09
BP Tumor	Normal	tumor-down	MicroRNA	hsa-let-7c-5p:TargetScan	hsa-let-7c-5p	9.92e-09
BP Tumor	Normal	tumor-down	MicroRNA	hsa-let-7a-5p:TargetScan	hsa-let-7a-5p	9.92e-09
BP Tumor	Normal	tumor-down	MicroRNA	hsa-let-7e-5p:TargetScan	hsa-let-7e-5p	9.92e-09
BP Tumor	Normal	tumor-down	MicroRNA	hsa-let-7f-5p:TargetScan	hsa-let-7f-5p	9.92e-09
BP Tumor	Normal	tumor-down	MicroRNA	hsa-miR-323-3p:mirSVR_highEffct	hsa-miR-323-3p:mirSVR_nonconserved_highEffect-0.5	9.92e-09
BP Tumor	Normal	tumor-down	MicroRNA	hsa-miR-1255b:mirSVR_lowEffct	hsa-miR-1255b:mirSVR_nonconserved_lowEffect-0.1-0.5	1.01e-08
BP Tumor	Normal	tumor-down	MicroRNA	hsa-miR-125b-2*:mirSVR_highEffct	hsa-miR-125b-2*:mirSVR_nonconserved_highEffect-0.5	1.02e-08
BP Tumor	Normal	tumor-down	MicroRNA	hsa-miR-3179:mirSVR_highEffct	hsa-miR-3179:mirSVR_nonconserved_highEffect-0.5	1.03e-08
BP Tumor	Normal	tumor-down	MicroRNA	hsa-miR-1179:mirSVR_highEffct	hsa-miR-1179:mirSVR_nonconserved_highEffect-0.5	1.05e-08
BP Tumor	Normal	tumor-down	MicroRNA	hsa-miR-1201:mirSVR_lowEffct	hsa-miR-1201:mirSVR_nonconserved_lowEffect-0.1-0.5	1.07e-08
BP Tumor	Normal	tumor-down	MicroRNA	hsa-miR-8485:Functional MTI (Weak)	Functional MTI (Weak)	1.07e-08
BP Tumor	Normal	tumor-down	MicroRNA	hsa-miR-219-5p:mirSVR_lowEffct	hsa-miR-219-5p:mirSVR_conserved_lowEffect-0.1-0.5	1.09e-08
BP Tumor	Normal	tumor-down	MicroRNA	hsa-miR-509-5p:mirSVR_highEffct	hsa-miR-509-5p:mirSVR_nonconserved_highEffect-0.5	1.1e-08
BP Tumor	Normal	tumor-down	MicroRNA	hsa-miR-519c-5p:mirSVR_lowEffct	hsa-miR-519c-5p:mirSVR_nonconserved_lowEffect-0.1-0.5	1.12e-08
BP Tumor	Normal	tumor-down	MicroRNA	hsa-miR-523*:mirSVR_lowEffct	hsa-miR-523*:mirSVR_nonconserved_lowEffect-0.1-0.5	1.12e-08
BP Tumor	Normal	tumor-down	MicroRNA	hsa-miR-519a*:mirSVR_lowEffct	hsa-miR-519a*:mirSVR_nonconserved_lowEffect-0.1-0.5	1.12e-08
BP Tumor	Normal	tumor-down	MicroRNA	hsa-miR-519b-5p:mirSVR_lowEffct	hsa-miR-519b-5p:mirSVR_nonconserved_lowEffect-0.1-0.5	1.12e-08
BP Tumor	Normal	tumor-down	MicroRNA	hsa-miR-522*:mirSVR_lowEffct	hsa-miR-522*:mirSVR_nonconserved_lowEffect-0.1-0.5	1.12e-08
BP Tumor	Normal	tumor-down	MicroRNA	hsa-miR-518e*:mirSVR_lowEffct	hsa-miR-518e*:mirSVR_nonconserved_lowEffect-0.1-0.5	1.12e-08
BP Tumor	Normal	tumor-down	MicroRNA	hsa-miR-3185:mirSVR_highEffct	hsa-miR-3185:mirSVR_nonconserved_highEffect-0.5	1.13e-08
BP Tumor	Normal	tumor-down	MicroRNA	hsa-miR-302f:mirSVR_lowEffct	hsa-miR-302f:mirSVR_nonconserved_lowEffect-0.1-0.5	1.14e-08
BP Tumor	Normal	tumor-down	MicroRNA	hsa-miR-4320:mirSVR_lowEffct	hsa-miR-4320:mirSVR_nonconserved_lowEffect-0.1-0.5	1.22e-08
BP Tumor	Normal	tumor-down	MicroRNA	hsa-miR-608:mirSVR_highEffct	hsa-miR-608:mirSVR_nonconserved_highEffect-0.5	1.25e-08
BP Tumor	Normal	tumor-down	MicroRNA	hsa-miR-516a-3p:mirSVR_lowEffct	hsa-miR-516a-3p:mirSVR_nonconserved_lowEffect-0.1-0.5	1.25e-08
BP Tumor	Normal	tumor-down	MicroRNA	hsa-miR-516b*:mirSVR_lowEffct	hsa-miR-516b*:mirSVR_nonconserved_lowEffect-0.1-0.5	1.25e-08
BP Tumor	Normal	tumor-down	MicroRNA	hsa-miR-411*:mirSVR_highEffct	hsa-miR-411*:mirSVR_nonconserved_highEffect-0.5	1.25e-08
BP Tumor	Normal	tumor-down	MicroRNA	hsa-miR-421:mirSVR_highEffct	hsa-miR-421:mirSVR_conserved_highEffect-0.5	1.29e-08
BP Tumor	Normal	tumor-down	MicroRNA	hsa-miR-484:mirSVR_lowEffct	hsa-miR-484:mirSVR_nonconserved_lowEffect-0.1-0.5	1.29e-08
BP Tumor	Normal	tumor-down	MicroRNA	hsa-miR-939:mirSVR_lowEffct	hsa-miR-939:mirSVR_nonconserved_lowEffect-0.1-0.5	1.31e-08
BP Tumor	Normal	tumor-down	MicroRNA	hsa-miR-4322:mirSVR_lowEffct	hsa-miR-4322:mirSVR_nonconserved_lowEffect-0.1-0.5	1.32e-08
BP Tumor	Normal	tumor-down	MicroRNA	hsa-miR-342-5p:mirSVR_lowEffct	hsa-miR-342-5p:mirSVR_nonconserved_lowEffect-0.1-0.5	1.32e-08
BP Tumor	Normal	tumor-down	MicroRNA	hsa-miR-561:PITA	hsa-miR-561:PITA_TOP	1.36e-08
BP Tumor	Normal	tumor-down	MicroRNA	hsa-miR-302a*:mirSVR_highEffct	hsa-miR-302a*:mirSVR_nonconserved_highEffect-0.5	1.36e-08
BP Tumor	Normal	tumor-down	MicroRNA	hsa-miR-30c:mirSVR_highEffct	hsa-miR-30c:mirSVR_conserved_highEffect-0.5	1.37e-08
BP Tumor	Normal	tumor-down	MicroRNA	hsa-miR-200c*:mirSVR_lowEffct	hsa-miR-200c*:mirSVR_nonconserved_lowEffect-0.1-0.5	1.37e-08
BP Tumor	Normal	tumor-down	MicroRNA	hsa-miR-512-5p:mirSVR_lowEffct	hsa-miR-512-5p:mirSVR_nonconserved_lowEffect-0.1-0.5	1.39e-08
BP Tumor	Normal	tumor-down	MicroRNA	hsa-miR-1224-5p:mirSVR_highEffct	hsa-miR-1224-5p:mirSVR_nonconserved_highEffect-0.5	1.39e-08
BP Tumor	Normal	tumor-down	MicroRNA	hsa-miR-888*:mirSVR_highEffct	hsa-miR-888*:mirSVR_nonconserved_highEffect-0.5	1.4e-08
BP Tumor	Normal	tumor-down	MicroRNA	hsa-miR-519d-3p:TargetScan	hsa-miR-519d-3p	1.43e-08
BP Tumor	Normal	tumor-down	MicroRNA	hsa-miR-3168:mirSVR_highEffct	hsa-miR-3168:mirSVR_nonconserved_highEffect-0.5	1.45e-08
BP Tumor	Normal	tumor-down	MicroRNA	hsa-miR-181b-5p:TargetScan	hsa-miR-181b-5p	1.5e-08
BP Tumor	Normal	tumor-down	MicroRNA	hsa-miR-181d-5p:TargetScan	hsa-miR-181d-5p	1.5e-08
BP Tumor	Normal	tumor-down	MicroRNA	hsa-miR-181a-5p:TargetScan	hsa-miR-181a-5p	1.5e-08
BP Tumor	Normal	tumor-down	MicroRNA	hsa-miR-181c-5p:TargetScan	hsa-miR-181c-5p	1.5e-08
BP Tumor	Normal	tumor-down	MicroRNA	hsa-miR-921:mirSVR_highEffct	hsa-miR-921:mirSVR_nonconserved_highEffect-0.5	1.52e-08
BP Tumor	Normal	tumor-down	MicroRNA	hsa-miR-383:mirSVR_highEffct	hsa-miR-383:mirSVR_conserved_highEffect-0.5	1.56e-08
BP Tumor	Normal	tumor-down	MicroRNA	hsa-miR-4293:mirSVR_lowEffct	hsa-miR-4293:mirSVR_nonconserved_lowEffect-0.1-0.5	1.61e-08
BP Tumor	Normal	tumor-down	MicroRNA	hsa-miR-520c-5p:mirSVR_lowEffct	hsa-miR-520c-5p:mirSVR_nonconserved_lowEffect-0.1-0.5	1.65e-08
BP Tumor	Normal	tumor-down	MicroRNA	hsa-miR-211:mirSVR_highEffct	hsa-miR-211:mirSVR_conserved_highEffect-0.5	1.65e-08
BP Tumor	Normal	tumor-down	MicroRNA	hsa-miR-518f*:mirSVR_lowEffct	hsa-miR-518f*:mirSVR_nonconserved_lowEffect-0.1-0.5	1.65e-08
BP Tumor	Normal	tumor-down	MicroRNA	hsa-miR-518d-5p:mirSVR_lowEffct	hsa-miR-518d-5p:mirSVR_nonconserved_lowEffect-0.1-0.5	1.65e-08
BP Tumor	Normal	tumor-down	MicroRNA	hsa-miR-526a:mirSVR_lowEffct	hsa-miR-526a:mirSVR_nonconserved_lowEffect-0.1-0.5	1.65e-08
BP Tumor	Normal	tumor-down	MicroRNA	hsa-miR-4315:mirSVR_lowEffct	hsa-miR-4315:mirSVR_nonconserved_lowEffect-0.1-0.5	1.66e-08
BP Tumor	Normal	tumor-down	MicroRNA	hsa-miR-148a*:mirSVR_lowEffct	hsa-miR-148a*:mirSVR_nonconserved_lowEffect-0.1-0.5	1.73e-08
BP Tumor	Normal	tumor-down	MicroRNA	hsa-miR-3156:mirSVR_highEffct	hsa-miR-3156:mirSVR_nonconserved_highEffect-0.5	1.74e-08
BP Tumor	Normal	tumor-down	MicroRNA	hsa-miR-3120:mirSVR_highEffct	hsa-miR-3120:mirSVR_nonconserved_highEffect-0.5	1.75e-08
BP Tumor	Normal	tumor-down	MicroRNA	hsa-miR-409-3p:mirSVR_highEffct	hsa-miR-409-3p:mirSVR_nonconserved_highEffect-0.5	1.78e-08
BP Tumor	Normal	tumor-down	MicroRNA	hsa-miR-3138:mirSVR_highEffct	hsa-miR-3138:mirSVR_nonconserved_highEffect-0.5	1.8e-08
BP Tumor	Normal	tumor-down	MicroRNA	hsa-miR-499-5p:mirSVR_highEffct	hsa-miR-499-5p:mirSVR_conserved_highEffect-0.5	1.81e-08
BP Tumor	Normal	tumor-down	MicroRNA	hsa-miR-1225-5p:mirSVR_lowEffct	hsa-miR-1225-5p:mirSVR_nonconserved_lowEffect-0.1-0.5	1.97e-08
BP Tumor	Normal	tumor-down	MicroRNA	hsa-miR-3187:mirSVR_highEffct	hsa-miR-3187:mirSVR_nonconserved_highEffect-0.5	2.01e-08
BP Tumor	Normal	tumor-down	MicroRNA	hsa-miR-338-3p:mirSVR_highEffct	hsa-miR-338-3p:mirSVR_conserved_highEffect-0.5	2.04e-08
BP Tumor	Normal	tumor-down	MicroRNA	hsa-miR-18b:mirSVR_lowEffct	hsa-miR-18b:mirSVR_conserved_lowEffect-0.1-0.5	2.11e-08
BP Tumor	Normal	tumor-down	MicroRNA	hsa-miR-340-5p:TargetScan	hsa-miR-340-5p	2.16e-08
BP Tumor	Normal	tumor-down	MicroRNA	hsa-miR-888:mirSVR_highEffct	hsa-miR-888:mirSVR_nonconserved_highEffect-0.5	2.2e-08
BP Tumor	Normal	tumor-down	MicroRNA	hsa-miR-200b:mirSVR_highEffct	hsa-miR-200b:mirSVR_conserved_highEffect-0.5	2.23e-08
BP Tumor	Normal	tumor-down	MicroRNA	hsa-miR-454:mirSVR_lowEffct	hsa-miR-454:mirSVR_conserved_lowEffect-0.1-0.5	2.23e-08
BP Tumor	Normal	tumor-down	MicroRNA	hsa-miR-4302:mirSVR_highEffct	hsa-miR-4302:mirSVR_nonconserved_highEffect-0.5	2.23e-08
BP Tumor	Normal	tumor-down	MicroRNA	hsa-miR-4288:mirSVR_highEffct	hsa-miR-4288:mirSVR_nonconserved_highEffect-0.5	2.23e-08
BP Tumor	Normal	tumor-down	MicroRNA	hsa-miR-133b:TargetScan	hsa-miR-133b	2.26e-08
BP Tumor	Normal	tumor-down	MicroRNA	hsa-miR-133a-3p.2:TargetScan	hsa-miR-133a-3p.2	2.26e-08
BP Tumor	Normal	tumor-down	MicroRNA	hsa-miR-5006-3p:Functional MTI (Weak)	Functional MTI (Weak)	2.3e-08
BP Tumor	Normal	tumor-down	MicroRNA	hsa-miR-1303:PITA	hsa-miR-1303:PITA_TOP	2.3e-08
BP Tumor	Normal	tumor-down	MicroRNA	hsa-miR-188-3p:mirSVR_lowEffct	hsa-miR-188-3p:mirSVR_nonconserved_lowEffect-0.1-0.5	2.37e-08
BP Tumor	Normal	tumor-down	MicroRNA	hsa-let-7g:mirSVR_lowEffct	hsa-let-7g:mirSVR_conserved_lowEffect-0.1-0.5	2.37e-08
BP Tumor	Normal	tumor-down	MicroRNA	hsa-miR-624:mirSVR_highEffct	hsa-miR-624:mirSVR_nonconserved_highEffect-0.5	2.39e-08
BP Tumor	Normal	tumor-down	MicroRNA	hsa-miR-519a:mirSVR_highEffct	hsa-miR-519a:mirSVR_nonconserved_highEffect-0.5	2.43e-08
BP Tumor	Normal	tumor-down	MicroRNA	hsa-miR-1262:mirSVR_lowEffct	hsa-miR-1262:mirSVR_nonconserved_lowEffect-0.1-0.5	2.51e-08
BP Tumor	Normal	tumor-down	MicroRNA	hsa-miR-27a*:mirSVR_lowEffct	hsa-miR-27a*:mirSVR_nonconserved_lowEffect-0.1-0.5	2.6e-08
BP Tumor	Normal	tumor-down	MicroRNA	hsa-miR-661:mirSVR_highEffct	hsa-miR-661:mirSVR_nonconserved_highEffect-0.5	2.6e-08
BP Tumor	Normal	tumor-down	MicroRNA	hsa-miR-556-5p:mirSVR_lowEffct	hsa-miR-556-5p:mirSVR_nonconserved_lowEffect-0.1-0.5	2.61e-08
BP Tumor	Normal	tumor-down	MicroRNA	hsa-miR-1185:mirSVR_highEffct	hsa-miR-1185:mirSVR_nonconserved_highEffect-0.5	2.66e-08
BP Tumor	Normal	tumor-down	MicroRNA	hsa-miR-301b:mirSVR_highEffct	hsa-miR-301b:mirSVR_conserved_highEffect-0.5	2.69e-08
BP Tumor	Normal	tumor-down	MicroRNA	hsa-miR-3164:mirSVR_highEffct	hsa-miR-3164:mirSVR_nonconserved_highEffect-0.5	2.75e-08
BP Tumor	Normal	tumor-down	MicroRNA	hsa-miR-891b:mirSVR_lowEffct	hsa-miR-891b:mirSVR_nonconserved_lowEffect-0.1-0.5	2.88e-08
BP Tumor	Normal	tumor-down	MicroRNA	hsa-miR-374b*:mirSVR_lowEffct	hsa-miR-374b*:mirSVR_nonconserved_lowEffect-0.1-0.5	2.88e-08
BP Tumor	Normal	tumor-down	MicroRNA	hsa-miR-367-3p:TargetScan	hsa-miR-367-3p	2.89e-08
BP Tumor	Normal	tumor-down	MicroRNA	hsa-miR-25-3p:TargetScan	hsa-miR-25-3p	2.89e-08
BP Tumor	Normal	tumor-down	MicroRNA	hsa-miR-32-5p:TargetScan	hsa-miR-32-5p	2.89e-08
BP Tumor	Normal	tumor-down	MicroRNA	hsa-miR-363-3p:TargetScan	hsa-miR-363-3p	2.89e-08
BP Tumor	Normal	tumor-down	MicroRNA	hsa-miR-92b-3p:TargetScan	hsa-miR-92b-3p	2.89e-08
BP Tumor	Normal	tumor-down	MicroRNA	hsa-miR-92a-3p:TargetScan	hsa-miR-92a-3p	2.89e-08
BP Tumor	Normal	tumor-down	MicroRNA	hsa-miR-501-3p:mirSVR_lowEffct	hsa-miR-501-3p:mirSVR_nonconserved_lowEffect-0.1-0.5	2.97e-08
BP Tumor	Normal	tumor-down	MicroRNA	hsa-miR-486-5p:mirSVR_lowEffct	hsa-miR-486-5p:mirSVR_conserved_lowEffect-0.1-0.5	2.99e-08
BP Tumor	Normal	tumor-down	MicroRNA	hsa-miR-4251:mirSVR_highEffct	hsa-miR-4251:mirSVR_nonconserved_highEffect-0.5	3.03e-08
BP Tumor	Normal	tumor-down	MicroRNA	hsa-miR-323b-5p:mirSVR_lowEffct	hsa-miR-323b-5p:mirSVR_nonconserved_lowEffect-0.1-0.5	3.04e-08
BP Tumor	Normal	tumor-down	MicroRNA	hsa-miR-924:mirSVR_lowEffct	hsa-miR-924:mirSVR_nonconserved_lowEffect-0.1-0.5	3.1e-08
BP Tumor	Normal	tumor-down	MicroRNA	hsa-miR-216b:mirSVR_lowEffct	hsa-miR-216b:mirSVR_conserved_lowEffect-0.1-0.5	3.1e-08
BP Tumor	Normal	tumor-down	MicroRNA	hsa-miR-183-5p.2:TargetScan	hsa-miR-183-5p.2	3.11e-08
BP Tumor	Normal	tumor-down	MicroRNA	hsa-miR-125a-3p:mirSVR_highEffct	hsa-miR-125a-3p:mirSVR_conserved_highEffect-0.5	3.19e-08
BP Tumor	Normal	tumor-down	MicroRNA	hsa-miR-611:mirSVR_lowEffct	hsa-miR-611:mirSVR_nonconserved_lowEffect-0.1-0.5	3.23e-08
BP Tumor	Normal	tumor-down	MicroRNA	hsa-miR-3116:mirSVR_highEffct	hsa-miR-3116:mirSVR_nonconserved_highEffect-0.5	3.28e-08
BP Tumor	Normal	tumor-down	MicroRNA	hsa-miR-1267:mirSVR_lowEffct	hsa-miR-1267:mirSVR_nonconserved_lowEffect-0.1-0.5	3.29e-08
BP Tumor	Normal	tumor-down	MicroRNA	hsa-miR-19a*:mirSVR_highEffct	hsa-miR-19a*:mirSVR_nonconserved_highEffect-0.5	3.31e-08
BP Tumor	Normal	tumor-down	MicroRNA	hsa-miR-206:mirSVR_highEffct	hsa-miR-206:mirSVR_conserved_highEffect-0.5	3.35e-08
BP Tumor	Normal	tumor-down	MicroRNA	hsa-miR-1827:mirSVR_highEffct	hsa-miR-1827:mirSVR_nonconserved_highEffect-0.5	3.6e-08
BP Tumor	Normal	tumor-down	MicroRNA	hsa-miR-152:mirSVR_highEffct	hsa-miR-152:mirSVR_conserved_highEffect-0.5	3.64e-08
BP Tumor	Normal	tumor-down	MicroRNA	hsa-miR-183:mirSVR_lowEffct	hsa-miR-183:mirSVR_conserved_lowEffect-0.1-0.5	3.91e-08
BP Tumor	Normal	tumor-down	MicroRNA	hsa-miR-548s:mirSVR_highEffct	hsa-miR-548s:mirSVR_nonconserved_highEffect-0.5	3.98e-08
BP Tumor	Normal	tumor-down	MicroRNA	hsa-miR-221:mirSVR_highEffct	hsa-miR-221:mirSVR_conserved_highEffect-0.5	4.01e-08
BP Tumor	Normal	tumor-down	MicroRNA	hsa-miR-575:mirSVR_lowEffct	hsa-miR-575:mirSVR_nonconserved_lowEffect-0.1-0.5	4.05e-08
BP Tumor	Normal	tumor-down	MicroRNA	hsa-miR-26a-1*:mirSVR_highEffct	hsa-miR-26a-1*:mirSVR_nonconserved_highEffect-0.5	4.11e-08
BP Tumor	Normal	tumor-down	MicroRNA	hsa-miR-1224-5p:mirSVR_lowEffct	hsa-miR-1224-5p:mirSVR_nonconserved_lowEffect-0.1-0.5	4.11e-08
BP Tumor	Normal	tumor-down	MicroRNA	hsa-miR-380:mirSVR_highEffct	hsa-miR-380:mirSVR_nonconserved_highEffect-0.5	4.21e-08
BP Tumor	Normal	tumor-down	MicroRNA	hsa-miR-337-3p:mirSVR_highEffct	hsa-miR-337-3p:mirSVR_nonconserved_highEffect-0.5	4.31e-08
BP Tumor	Normal	tumor-down	MicroRNA	hsa-miR-143:mirSVR_highEffct	hsa-miR-143:mirSVR_conserved_highEffect-0.5	4.4e-08
BP Tumor	Normal	tumor-down	MicroRNA	hsa-miR-1825:mirSVR_lowEffct	hsa-miR-1825:mirSVR_nonconserved_lowEffect-0.1-0.5	4.48e-08
BP Tumor	Normal	tumor-down	MicroRNA	hsa-miR-23a:PITA	hsa-miR-23a:PITA_TOP	4.62e-08
BP Tumor	Normal	tumor-down	MicroRNA	hsa-miR-23b:PITA	hsa-miR-23b:PITA_TOP	4.62e-08
BP Tumor	Normal	tumor-down	MicroRNA	hsa-miR-4324:mirSVR_highEffct	hsa-miR-4324:mirSVR_nonconserved_highEffect-0.5	4.62e-08
BP Tumor	Normal	tumor-down	MicroRNA	hsa-miR-506-3p:TargetScan	hsa-miR-506-3p	5.02e-08
BP Tumor	Normal	tumor-down	MicroRNA	hsa-miR-124-3p.2:TargetScan	hsa-miR-124-3p.2	5.02e-08
BP Tumor	Normal	tumor-down	MicroRNA	hsa-miR-3135:mirSVR_lowEffct	hsa-miR-3135:mirSVR_nonconserved_lowEffect-0.1-0.5	5.21e-08
BP Tumor	Normal	tumor-down	MicroRNA	hsa-miR-1245:mirSVR_lowEffct	hsa-miR-1245:mirSVR_nonconserved_lowEffect-0.1-0.5	5.41e-08
BP Tumor	Normal	tumor-down	MicroRNA	hsa-miR-323b-5p:mirSVR_highEffct	hsa-miR-323b-5p:mirSVR_nonconserved_highEffect-0.5	5.51e-08
BP Tumor	Normal	tumor-down	MicroRNA	hsa-miR-508-5p:mirSVR_lowEffct	hsa-miR-508-5p:mirSVR_nonconserved_lowEffect-0.1-0.5	5.51e-08
BP Tumor	Normal	tumor-down	MicroRNA	hsa-miR-3167:mirSVR_highEffct	hsa-miR-3167:mirSVR_nonconserved_highEffect-0.5	5.6e-08
BP Tumor	Normal	tumor-down	MicroRNA	hsa-miR-3188:mirSVR_lowEffct	hsa-miR-3188:mirSVR_nonconserved_lowEffect-0.1-0.5	5.61e-08
BP Tumor	Normal	tumor-down	MicroRNA	hsa-miR-20b-5p:TargetScan	hsa-miR-20b-5p	5.67e-08
BP Tumor	Normal	tumor-down	MicroRNA	hsa-miR-93-5p:TargetScan	hsa-miR-93-5p	5.67e-08
BP Tumor	Normal	tumor-down	MicroRNA	hsa-miR-20a-5p:TargetScan	hsa-miR-20a-5p	5.67e-08
BP Tumor	Normal	tumor-down	MicroRNA	hsa-miR-454*:mirSVR_lowEffct	hsa-miR-454*:mirSVR_nonconserved_lowEffect-0.1-0.5	5.74e-08
BP Tumor	Normal	tumor-down	MicroRNA	hsa-miR-26b-5p:Functional MTI (Weak)	Functional MTI (Weak)	5.74e-08
BP Tumor	Normal	tumor-down	MicroRNA	hsa-miR-106b-5p:TargetScan	hsa-miR-106b-5p	5.74e-08
BP Tumor	Normal	tumor-down	MicroRNA	hsa-miR-17-5p:TargetScan	hsa-miR-17-5p	5.74e-08
BP Tumor	Normal	tumor-down	MicroRNA	hsa-miR-145*:mirSVR_highEffct	hsa-miR-145*:mirSVR_nonconserved_highEffect-0.5	5.74e-08
BP Tumor	Normal	tumor-down	MicroRNA	hsa-miR-106a-5p:TargetScan	hsa-miR-106a-5p	5.74e-08
BP Tumor	Normal	tumor-down	MicroRNA	hsa-miR-330-3p:TargetScan	hsa-miR-330-3p	6.08e-08
BP Tumor	Normal	tumor-down	MicroRNA	hsa-miR-1322:mirSVR_highEffct	hsa-miR-1322:mirSVR_nonconserved_highEffect-0.5	6.08e-08
BP Tumor	Normal	tumor-down	MicroRNA	hsa-miR-643:mirSVR_highEffct	hsa-miR-643:mirSVR_nonconserved_highEffect-0.5	6.18e-08
BP Tumor	Normal	tumor-down	MicroRNA	hsa-miR-145:mirSVR_lowEffct	hsa-miR-145:mirSVR_conserved_lowEffect-0.1-0.5	6.21e-08
BP Tumor	Normal	tumor-down	MicroRNA	hsa-miR-4303:mirSVR_highEffct	hsa-miR-4303:mirSVR_nonconserved_highEffect-0.5	6.34e-08
BP Tumor	Normal	tumor-down	MicroRNA	hsa-miR-519b-3p:mirSVR_highEffct	hsa-miR-519b-3p:mirSVR_nonconserved_highEffect-0.5	6.52e-08
BP Tumor	Normal	tumor-down	MicroRNA	hsa-miR-5193:Functional MTI (Weak)	Functional MTI (Weak)	6.54e-08
BP Tumor	Normal	tumor-down	MicroRNA	hsa-miR-21:mirSVR_highEffct	hsa-miR-21:mirSVR_conserved_highEffect-0.5	6.7e-08
BP Tumor	Normal	tumor-down	MicroRNA	hsa-miR-190b:mirSVR_highEffct	hsa-miR-190b:mirSVR_conserved_highEffect-0.5	6.7e-08
BP Tumor	Normal	tumor-down	MicroRNA	hsa-miR-670:mirSVR_highEffct	hsa-miR-670:mirSVR_nonconserved_highEffect-0.5	6.7e-08
BP Tumor	Normal	tumor-down	MicroRNA	hsa-miR-93*:mirSVR_highEffct	hsa-miR-93*:mirSVR_nonconserved_highEffect-0.5	6.7e-08
BP Tumor	Normal	tumor-down	MicroRNA	hsa-miR-613:mirSVR_highEffct	hsa-miR-613:mirSVR_conserved_highEffect-0.5	6.8e-08
BP Tumor	Normal	tumor-down	MicroRNA	hsa-miR-450b-5p:PITA	hsa-miR-450b-5p:PITA_TOP	6.94e-08
BP Tumor	Normal	tumor-down	MicroRNA	hsa-miR-3150:mirSVR_highEffct	hsa-miR-3150:mirSVR_nonconserved_highEffect-0.5	7.06e-08
BP Tumor	Normal	tumor-down	MicroRNA	hsa-miR-520f:mirSVR_highEffct	hsa-miR-520f:mirSVR_nonconserved_highEffect-0.5	7.11e-08
BP Tumor	Normal	tumor-down	MicroRNA	hsa-miR-200a*:mirSVR_lowEffct	hsa-miR-200a*:mirSVR_nonconserved_lowEffect-0.1-0.5	7.11e-08
BP Tumor	Normal	tumor-down	MicroRNA	hsa-miR-642:mirSVR_highEffct	hsa-miR-642:mirSVR_nonconserved_highEffect-0.5	7.16e-08
BP Tumor	Normal	tumor-down	MicroRNA	hsa-miR-218:mirSVR_lowEffct	hsa-miR-218:mirSVR_conserved_lowEffect-0.1-0.5	7.2e-08
BP Tumor	Normal	tumor-down	MicroRNA	hsa-miR-30b:mirSVR_highEffct	hsa-miR-30b:mirSVR_conserved_highEffect-0.5	7.26e-08
BP Tumor	Normal	tumor-down	MicroRNA	hsa-miR-569:mirSVR_highEffct	hsa-miR-569:mirSVR_nonconserved_highEffect-0.5	7.41e-08
BP Tumor	Normal	tumor-down	MicroRNA	hsa-miR-513b:mirSVR_highEffct	hsa-miR-513b:mirSVR_nonconserved_highEffect-0.5	7.41e-08
BP Tumor	Normal	tumor-down	MicroRNA	hsa-miR-219-1-3p:mirSVR_highEffct	hsa-miR-219-1-3p:mirSVR_nonconserved_highEffect-0.5	7.74e-08
BP Tumor	Normal	tumor-down	MicroRNA	hsa-miR-187*:mirSVR_lowEffct	hsa-miR-187*:mirSVR_nonconserved_lowEffect-0.1-0.5	7.75e-08
BP Tumor	Normal	tumor-down	MicroRNA	hsa-miR-4259:mirSVR_highEffct	hsa-miR-4259:mirSVR_nonconserved_highEffect-0.5	7.77e-08
BP Tumor	Normal	tumor-down	MicroRNA	hsa-let-7f:mirSVR_highEffct	hsa-let-7f:mirSVR_conserved_highEffect-0.5	8.22e-08
BP Tumor	Normal	tumor-down	MicroRNA	hsa-miR-580:mirSVR_highEffct	hsa-miR-580:mirSVR_nonconserved_highEffect-0.5	8.32e-08
BP Tumor	Normal	tumor-down	MicroRNA	hsa-miR-155*:mirSVR_highEffct	hsa-miR-155*:mirSVR_nonconserved_highEffect-0.5	8.36e-08
BP Tumor	Normal	tumor-down	MicroRNA	hsa-miR-758:mirSVR_highEffct	hsa-miR-758:mirSVR_conserved_highEffect-0.5	8.39e-08
BP Tumor	Normal	tumor-down	MicroRNA	hsa-miR-4262:mirSVR_highEffct	hsa-miR-4262:mirSVR_nonconserved_highEffect-0.5	8.5e-08
BP Tumor	Normal	tumor-down	MicroRNA	hsa-miR-563:mirSVR_lowEffct	hsa-miR-563:mirSVR_nonconserved_lowEffect-0.1-0.5	8.86e-08
BP Tumor	Normal	tumor-down	MicroRNA	hsa-miR-499-3p:mirSVR_highEffct	hsa-miR-499-3p:mirSVR_nonconserved_highEffect-0.5	8.86e-08
BP Tumor	Normal	tumor-down	MicroRNA	hsa-miR-623:Functional MTI (Weak)	Functional MTI (Weak)	8.9e-08
BP Tumor	Normal	tumor-down	MicroRNA	hsa-miR-129-3p:mirSVR_lowEffct	hsa-miR-129-3p:mirSVR_nonconserved_lowEffect-0.1-0.5	8.94e-08
BP Tumor	Normal	tumor-down	MicroRNA	hsa-miR-331-5p:mirSVR_highEffct	hsa-miR-331-5p:mirSVR_nonconserved_highEffect-0.5	9.01e-08
BP Tumor	Normal	tumor-down	MicroRNA	hsa-miR-301a:mirSVR_highEffct	hsa-miR-301a:mirSVR_conserved_highEffect-0.5	9.16e-08
BP Tumor	Normal	tumor-down	MicroRNA	hsa-miR-890:mirSVR_lowEffct	hsa-miR-890:mirSVR_nonconserved_lowEffect-0.1-0.5	9.16e-08
BP Tumor	Normal	tumor-down	MicroRNA	hsa-miR-1299:PITA	hsa-miR-1299:PITA_TOP	9.28e-08
BP Tumor	Normal	tumor-down	MicroRNA	hsa-miR-651:mirSVR_highEffct	hsa-miR-651:mirSVR_nonconserved_highEffect-0.5	9.36e-08
BP Tumor	Normal	tumor-down	MicroRNA	hsa-miR-26b:mirSVR_lowEffct	hsa-miR-26b:mirSVR_conserved_lowEffect-0.1-0.5	9.54e-08
BP Tumor	Normal	tumor-down	MicroRNA	hsa-miR-1236-3p:Functional MTI (Weak)	Functional MTI (Weak)	9.66e-08
BP Tumor	Normal	tumor-down	MicroRNA	hsa-miR-329:mirSVR_lowEffct	hsa-miR-329:mirSVR_conserved_lowEffect-0.1-0.5	9.71e-08
BP Tumor	Normal	tumor-down	MicroRNA	hsa-miR-187*:mirSVR_highEffct	hsa-miR-187*:mirSVR_nonconserved_highEffect-0.5	9.88e-08
BP Tumor	Normal	tumor-down	MicroRNA	hsa-miR-1914*:mirSVR_highEffct	hsa-miR-1914*:mirSVR_nonconserved_highEffect-0.5	9.91e-08
BP Tumor	Normal	tumor-down	MicroRNA	hsa-miR-876-5p:mirSVR_highEffct	hsa-miR-876-5p:mirSVR_conserved_highEffect-0.5	9.92e-08
BP Tumor	Normal	tumor-down	MicroRNA	hsa-miR-4292:mirSVR_lowEffct	hsa-miR-4292:mirSVR_nonconserved_lowEffect-0.1-0.5	1.01e-07
BP Tumor	Normal	tumor-down	MicroRNA	hsa-miR-3171:mirSVR_highEffct	hsa-miR-3171:mirSVR_nonconserved_highEffect-0.5	1.02e-07
BP Tumor	Normal	tumor-down	MicroRNA	hsa-miR-877:mirSVR_lowEffct	hsa-miR-877:mirSVR_nonconserved_lowEffect-0.1-0.5	1.03e-07
BP Tumor	Normal	tumor-down	MicroRNA	hsa-miR-1261:mirSVR_highEffct	hsa-miR-1261:mirSVR_nonconserved_highEffect-0.5	1.03e-07
BP Tumor	Normal	tumor-down	MicroRNA	hsa-miR-3144-5p:mirSVR_lowEffct	hsa-miR-3144-5p:mirSVR_nonconserved_lowEffect-0.1-0.5	1.03e-07
BP Tumor	Normal	tumor-down	MicroRNA	hsa-miR-421:PITA	hsa-miR-421:PITA_TOP	1.06e-07
BP Tumor	Normal	tumor-down	MicroRNA	hsa-miR-1256:mirSVR_highEffct	hsa-miR-1256:mirSVR_nonconserved_highEffect-0.5	1.06e-07
BP Tumor	Normal	tumor-down	MicroRNA	hsa-miR-665:TargetScan	hsa-miR-665	1.09e-07
BP Tumor	Normal	tumor-down	MicroRNA	hsa-miR-633:mirSVR_lowEffct	hsa-miR-633:mirSVR_nonconserved_lowEffect-0.1-0.5	1.18e-07
BP Tumor	Normal	tumor-down	MicroRNA	hsa-miR-129*:mirSVR_lowEffct	hsa-miR-129*:mirSVR_nonconserved_lowEffect-0.1-0.5	1.19e-07
BP Tumor	Normal	tumor-down	MicroRNA	hsa-miR-338-5p:PITA	hsa-miR-338-5p:PITA_TOP	1.25e-07
BP Tumor	Normal	tumor-down	MicroRNA	hsa-miR-127-5p:mirSVR_lowEffct	hsa-miR-127-5p:mirSVR_nonconserved_lowEffect-0.1-0.5	1.28e-07
BP Tumor	Normal	tumor-down	MicroRNA	hsa-miR-1261:mirSVR_lowEffct	hsa-miR-1261:mirSVR_nonconserved_lowEffect-0.1-0.5	1.28e-07
BP Tumor	Normal	tumor-down	MicroRNA	hsa-miR-17*:mirSVR_highEffct	hsa-miR-17*:mirSVR_nonconserved_highEffect-0.5	1.34e-07
BP Tumor	Normal	tumor-down	MicroRNA	hsa-miR-4317:mirSVR_lowEffct	hsa-miR-4317:mirSVR_nonconserved_lowEffect-0.1-0.5	1.35e-07
BP Tumor	Normal	tumor-down	MicroRNA	hsa-let-7b:mirSVR_highEffct	hsa-let-7b:mirSVR_conserved_highEffect-0.5	1.35e-07
BP Tumor	Normal	tumor-down	MicroRNA	hsa-miR-374a:PITA	hsa-miR-374a:PITA_TOP	1.37e-07
BP Tumor	Normal	tumor-down	MicroRNA	hsa-miR-374b:PITA	hsa-miR-374b:PITA_TOP	1.37e-07
BP Tumor	Normal	tumor-down	MicroRNA	hsa-miR-302a:mirSVR_highEffct	hsa-miR-302a:mirSVR_conserved_highEffect-0.5	1.38e-07
BP Tumor	Normal	tumor-down	MicroRNA	hsa-miR-3175:mirSVR_highEffct	hsa-miR-3175:mirSVR_nonconserved_highEffect-0.5	1.38e-07
BP Tumor	Normal	tumor-down	MicroRNA	hsa-miR-641:PITA	hsa-miR-641:PITA_TOP	1.4e-07
BP Tumor	Normal	tumor-down	MicroRNA	hsa-miR-1258:mirSVR_lowEffct	hsa-miR-1258:mirSVR_nonconserved_lowEffect-0.1-0.5	1.42e-07
BP Tumor	Normal	tumor-down	MicroRNA	hsa-miR-610:mirSVR_highEffct	hsa-miR-610:mirSVR_nonconserved_highEffect-0.5	1.44e-07
BP Tumor	Normal	tumor-down	MicroRNA	hsa-miR-609:mirSVR_lowEffct	hsa-miR-609:mirSVR_nonconserved_lowEffect-0.1-0.5	1.44e-07
BP Tumor	Normal	tumor-down	MicroRNA	hsa-miR-302c-3p.2:TargetScan	hsa-miR-302c-3p.2	1.47e-07
BP Tumor	Normal	tumor-down	MicroRNA	hsa-miR-520f-3p:TargetScan	hsa-miR-520f-3p	1.47e-07
BP Tumor	Normal	tumor-down	MicroRNA	hsa-miR-1303:mirSVR_lowEffct	hsa-miR-1303:mirSVR_nonconserved_lowEffect-0.1-0.5	1.49e-07
BP Tumor	Normal	tumor-down	MicroRNA	hsa-miR-367*:mirSVR_highEffct	hsa-miR-367*:mirSVR_nonconserved_highEffect-0.5	1.51e-07
BP Tumor	Normal	tumor-down	MicroRNA	hsa-miR-154:mirSVR_highEffct	hsa-miR-154:mirSVR_conserved_highEffect-0.5	1.51e-07
BP Tumor	Normal	tumor-down	MicroRNA	hsa-miR-3180-5p:mirSVR_highEffct	hsa-miR-3180-5p:mirSVR_nonconserved_highEffect-0.5	1.52e-07
BP Tumor	Normal	tumor-down	MicroRNA	hsa-miR-4260:mirSVR_highEffct	hsa-miR-4260:mirSVR_nonconserved_highEffect-0.5	1.53e-07
BP Tumor	Normal	tumor-down	MicroRNA	hsa-miR-1193:mirSVR_highEffct	hsa-miR-1193:mirSVR_nonconserved_highEffect-0.5	1.53e-07
BP Tumor	Normal	tumor-down	MicroRNA	hsa-let-7i:mirSVR_highEffct	hsa-let-7i:mirSVR_conserved_highEffect-0.5	1.59e-07
BP Tumor	Normal	tumor-down	MicroRNA	hsa-miR-1248:mirSVR_highEffct	hsa-miR-1248:mirSVR_nonconserved_highEffect-0.5	1.6e-07
BP Tumor	Normal	tumor-down	MicroRNA	hsa-miR-491-3p:mirSVR_highEffct	hsa-miR-491-3p:mirSVR_nonconserved_highEffect-0.5	1.62e-07
BP Tumor	Normal	tumor-down	MicroRNA	hsa-miR-1915*:mirSVR_lowEffct	hsa-miR-1915*:mirSVR_nonconserved_lowEffect-0.1-0.5	1.62e-07
BP Tumor	Normal	tumor-down	MicroRNA	hsa-miR-885-5p:mirSVR_highEffct	hsa-miR-885-5p:mirSVR_nonconserved_highEffect-0.5	1.62e-07
BP Tumor	Normal	tumor-down	MicroRNA	hsa-miR-31:mirSVR_lowEffct	hsa-miR-31:mirSVR_conserved_lowEffect-0.1-0.5	1.65e-07
BP Tumor	Normal	tumor-down	MicroRNA	hsa-miR-30c-2*:mirSVR_highEffct	hsa-miR-30c-2*:mirSVR_nonconserved_highEffect-0.5	1.69e-07
BP Tumor	Normal	tumor-down	MicroRNA	hsa-miR-135a*:mirSVR_lowEffct	hsa-miR-135a*:mirSVR_nonconserved_lowEffect-0.1-0.5	1.69e-07
BP Tumor	Normal	tumor-down	MicroRNA	hsa-miR-3119:mirSVR_highEffct	hsa-miR-3119:mirSVR_nonconserved_highEffect-0.5	1.71e-07
BP Tumor	Normal	tumor-down	MicroRNA	hsa-miR-522:mirSVR_highEffct	hsa-miR-522:mirSVR_nonconserved_highEffect-0.5	1.72e-07
BP Tumor	Normal	tumor-down	MicroRNA	hsa-miR-218-2*:mirSVR_lowEffct	hsa-miR-218-2*:mirSVR_nonconserved_lowEffect-0.1-0.5	1.72e-07
BP Tumor	Normal	tumor-down	MicroRNA	hsa-miR-4278:mirSVR_lowEffct	hsa-miR-4278:mirSVR_nonconserved_lowEffect-0.1-0.5	1.78e-07
BP Tumor	Normal	tumor-down	MicroRNA	hsa-miR-1826:mirSVR_lowEffct	hsa-miR-1826:mirSVR_nonconserved_lowEffect-0.1-0.5	1.83e-07
BP Tumor	Normal	tumor-down	MicroRNA	hsa-miR-1308:mirSVR_highEffct	hsa-miR-1308:mirSVR_nonconserved_highEffect-0.5	1.85e-07
BP Tumor	Normal	tumor-down	MicroRNA	hsa-miR-199b-3p:mirSVR_highEffct	hsa-miR-199b-3p:mirSVR_nonconserved_highEffect-0.5	1.93e-07
BP Tumor	Normal	tumor-down	MicroRNA	hsa-miR-199a-3p:mirSVR_highEffct	hsa-miR-199a-3p:mirSVR_nonconserved_highEffect-0.5	1.93e-07
BP Tumor	Normal	tumor-down	MicroRNA	hsa-miR-874:mirSVR_lowEffct	hsa-miR-874:mirSVR_conserved_lowEffect-0.1-0.5	1.94e-07
BP Tumor	Normal	tumor-down	MicroRNA	hsa-miR-581:mirSVR_lowEffct	hsa-miR-581:mirSVR_nonconserved_lowEffect-0.1-0.5	1.94e-07
BP Tumor	Normal	tumor-down	MicroRNA	hsa-miR-485-5p:TargetScan	hsa-miR-485-5p	1.98e-07
BP Tumor	Normal	tumor-down	MicroRNA	hsa-miR-4755-5p:Functional MTI (Weak)	Functional MTI (Weak)	1.99e-07
BP Tumor	Normal	tumor-down	MicroRNA	hsa-let-7c:mirSVR_highEffct	hsa-let-7c:mirSVR_conserved_highEffect-0.5	1.99e-07
BP Tumor	Normal	tumor-down	MicroRNA	hsa-miR-140-3p:mirSVR_highEffct	hsa-miR-140-3p:mirSVR_nonconserved_highEffect-0.5	1.99e-07
BP Tumor	Normal	tumor-down	MicroRNA	hsa-miR-1:mirSVR_highEffct	hsa-miR-1:mirSVR_conserved_highEffect-0.5	2.01e-07
BP Tumor	Normal	tumor-down	MicroRNA	hsa-miR-548m:mirSVR_highEffct	hsa-miR-548m:mirSVR_nonconserved_highEffect-0.5	2.05e-07
BP Tumor	Normal	tumor-down	MicroRNA	hsa-miR-6769b-3p:Functional MTI (Weak)	Functional MTI (Weak)	2.06e-07
BP Tumor	Normal	tumor-down	MicroRNA	hsa-miR-222:mirSVR_lowEffct	hsa-miR-222:mirSVR_conserved_lowEffect-0.1-0.5	2.08e-07
BP Tumor	Normal	tumor-down	MicroRNA	hsa-miR-562:mirSVR_lowEffct	hsa-miR-562:mirSVR_nonconserved_lowEffect-0.1-0.5	2.1e-07
BP Tumor	Normal	tumor-down	MicroRNA	hsa-miR-3130-3p:mirSVR_lowEffct	hsa-miR-3130-3p:mirSVR_nonconserved_lowEffect-0.1-0.5	2.1e-07
BP Tumor	Normal	tumor-down	MicroRNA	hsa-miR-3183:Functional MTI (Weak)	Functional MTI (Weak)	2.14e-07
BP Tumor	Normal	tumor-down	MicroRNA	hsa-miR-4723-3p:Functional MTI (Weak)	Functional MTI (Weak)	2.14e-07
BP Tumor	Normal	tumor-down	MicroRNA	hsa-miR-362-3p:mirSVR_lowEffct	hsa-miR-362-3p:mirSVR_conserved_lowEffect-0.1-0.5	2.22e-07
BP Tumor	Normal	tumor-down	MicroRNA	hsa-miR-4266:mirSVR_highEffct	hsa-miR-4266:mirSVR_nonconserved_highEffect-0.5	2.37e-07
BP Tumor	Normal	tumor-down	MicroRNA	hsa-miR-3159:mirSVR_highEffct	hsa-miR-3159:mirSVR_nonconserved_highEffect-0.5	2.38e-07
BP Tumor	Normal	tumor-down	MicroRNA	hsa-miR-103:mirSVR_highEffct	hsa-miR-103:mirSVR_conserved_highEffect-0.5	2.38e-07
BP Tumor	Normal	tumor-down	MicroRNA	hsa-miR-107:mirSVR_highEffct	hsa-miR-107:mirSVR_conserved_highEffect-0.5	2.38e-07
BP Tumor	Normal	tumor-down	MicroRNA	hsa-miR-323b-3p:mirSVR_lowEffct	hsa-miR-323b-3p:mirSVR_nonconserved_lowEffect-0.1-0.5	2.4e-07
BP Tumor	Normal	tumor-down	MicroRNA	hsa-miR-7:mirSVR_highEffct	hsa-miR-7:mirSVR_conserved_highEffect-0.5	2.46e-07
BP Tumor	Normal	tumor-down	MicroRNA	hsa-miR-500b:mirSVR_lowEffct	hsa-miR-500b:mirSVR_nonconserved_lowEffect-0.1-0.5	2.5e-07
BP Tumor	Normal	tumor-down	MicroRNA	hsa-miR-133a:mirSVR_lowEffct	hsa-miR-133a:mirSVR_conserved_lowEffect-0.1-0.5	2.53e-07
BP Tumor	Normal	tumor-down	MicroRNA	hsa-miR-133b:mirSVR_lowEffct	hsa-miR-133b:mirSVR_conserved_lowEffect-0.1-0.5	2.53e-07
BP Tumor	Normal	tumor-down	MicroRNA	hsa-miR-98:mirSVR_highEffct	hsa-miR-98:mirSVR_conserved_highEffect-0.5	2.53e-07
BP Tumor	Normal	tumor-down	MicroRNA	hsa-miR-3134:mirSVR_highEffct	hsa-miR-3134:mirSVR_nonconserved_highEffect-0.5	2.58e-07
BP Tumor	Normal	tumor-down	MicroRNA	hsa-miR-1909*:mirSVR_lowEffct	hsa-miR-1909*:mirSVR_nonconserved_lowEffect-0.1-0.5	2.58e-07
BP Tumor	Normal	tumor-down	MicroRNA	hsa-miR-581:mirSVR_highEffct	hsa-miR-581:mirSVR_nonconserved_highEffect-0.5	2.58e-07
BP Tumor	Normal	tumor-down	MicroRNA	hsa-miR-148a:mirSVR_highEffct	hsa-miR-148a:mirSVR_conserved_highEffect-0.5	2.72e-07
BP Tumor	Normal	tumor-down	MicroRNA	hsa-let-7a-2*:mirSVR_highEffct	hsa-let-7a-2*:mirSVR_nonconserved_highEffect-0.5	2.75e-07
BP Tumor	Normal	tumor-down	MicroRNA	hsa-miR-181d:PITA	hsa-miR-181d:PITA_TOP	2.77e-07
BP Tumor	Normal	tumor-down	MicroRNA	hsa-miR-181b:PITA	hsa-miR-181b:PITA_TOP	2.77e-07
BP Tumor	Normal	tumor-down	MicroRNA	hsa-miR-450b-3p:mirSVR_lowEffct	hsa-miR-450b-3p:mirSVR_nonconserved_lowEffect-0.1-0.5	2.77e-07
BP Tumor	Normal	tumor-down	MicroRNA	hsa-miR-654-5p:mirSVR_lowEffct	hsa-miR-654-5p:mirSVR_nonconserved_lowEffect-0.1-0.5	2.77e-07
BP Tumor	Normal	tumor-down	MicroRNA	hsa-miR-1183:mirSVR_highEffct	hsa-miR-1183:mirSVR_nonconserved_highEffect-0.5	2.77e-07
BP Tumor	Normal	tumor-down	MicroRNA	hsa-miR-181a:PITA	hsa-miR-181a:PITA_TOP	2.81e-07
BP Tumor	Normal	tumor-down	MicroRNA	hsa-miR-181c:PITA	hsa-miR-181c:PITA_TOP	2.81e-07
BP Tumor	Normal	tumor-down	MicroRNA	hsa-miR-802:PITA	hsa-miR-802:PITA_TOP	2.89e-07
BP Tumor	Normal	tumor-down	MicroRNA	hsa-miR-27a:PITA	hsa-miR-27a:PITA_TOP	2.98e-07
BP Tumor	Normal	tumor-down	MicroRNA	hsa-miR-27b:PITA	hsa-miR-27b:PITA_TOP	2.98e-07
BP Tumor	Normal	tumor-down	MicroRNA	hsa-miR-3152:mirSVR_highEffct	hsa-miR-3152:mirSVR_nonconserved_highEffect-0.5	3.05e-07
BP Tumor	Normal	tumor-down	MicroRNA	hsa-miR-345:mirSVR_lowEffct	hsa-miR-345:mirSVR_nonconserved_lowEffect-0.1-0.5	3.05e-07
BP Tumor	Normal	tumor-down	MicroRNA	hsa-miR-363:mirSVR_highEffct	hsa-miR-363:mirSVR_conserved_highEffect-0.5	3.08e-07
BP Tumor	Normal	tumor-down	MicroRNA	hsa-miR-34b*:mirSVR_highEffct	hsa-miR-34b*:mirSVR_nonconserved_highEffect-0.5	3.08e-07
BP Tumor	Normal	tumor-down	MicroRNA	hsa-miR-3169:mirSVR_lowEffct	hsa-miR-3169:mirSVR_nonconserved_lowEffect-0.1-0.5	3.15e-07
BP Tumor	Normal	tumor-down	MicroRNA	hsa-miR-877:mirSVR_highEffct	hsa-miR-877:mirSVR_nonconserved_highEffect-0.5	3.32e-07
BP Tumor	Normal	tumor-down	MicroRNA	hsa-miR-192-5p:Functional MTI (Weak)	Functional MTI (Weak)	3.46e-07
BP Tumor	Normal	tumor-down	MicroRNA	hsa-miR-637:mirSVR_highEffct	hsa-miR-637:mirSVR_nonconserved_highEffect-0.5	3.46e-07
BP Tumor	Normal	tumor-down	MicroRNA	hsa-miR-135a*:mirSVR_highEffct	hsa-miR-135a*:mirSVR_nonconserved_highEffect-0.5	3.53e-07
BP Tumor	Normal	tumor-down	MicroRNA	hsa-miR-525-5p:mirSVR_highEffct	hsa-miR-525-5p:mirSVR_nonconserved_highEffect-0.5	3.57e-07
BP Tumor	Normal	tumor-down	MicroRNA	hsa-miR-876-3p:mirSVR_highEffct	hsa-miR-876-3p:mirSVR_nonconserved_highEffect-0.5	3.6e-07
BP Tumor	Normal	tumor-down	MicroRNA	hsa-miR-617:mirSVR_lowEffct	hsa-miR-617:mirSVR_nonconserved_lowEffect-0.1-0.5	3.73e-07
BP Tumor	Normal	tumor-down	MicroRNA	hsa-miR-15b*:mirSVR_highEffct	hsa-miR-15b*:mirSVR_nonconserved_highEffect-0.5	3.73e-07
BP Tumor	Normal	tumor-down	MicroRNA	hsa-miR-4253:mirSVR_lowEffct	hsa-miR-4253:mirSVR_nonconserved_lowEffect-0.1-0.5	3.73e-07
BP Tumor	Normal	tumor-down	MicroRNA	hsa-miR-934:mirSVR_lowEffct	hsa-miR-934:mirSVR_nonconserved_lowEffect-0.1-0.5	3.8e-07
BP Tumor	Normal	tumor-down	MicroRNA	hsa-miR-193a-3p:mirSVR_lowEffct	hsa-miR-193a-3p:mirSVR_conserved_lowEffect-0.1-0.5	3.89e-07
BP Tumor	Normal	tumor-down	MicroRNA	hsa-miR-589:mirSVR_lowEffct	hsa-miR-589:mirSVR_nonconserved_lowEffect-0.1-0.5	3.89e-07
BP Tumor	Normal	tumor-down	MicroRNA	hsa-miR-204-5p:Functional MTI	Functional MTI	3.99e-07
BP Tumor	Normal	tumor-down	MicroRNA	hsa-miR-148b:mirSVR_highEffct	hsa-miR-148b:mirSVR_conserved_highEffect-0.5	4.03e-07
BP Tumor	Normal	tumor-down	MicroRNA	hsa-miR-3172:mirSVR_highEffct	hsa-miR-3172:mirSVR_nonconserved_highEffect-0.5	4.12e-07
BP Tumor	Normal	tumor-down	MicroRNA	hsa-miR-4296:mirSVR_lowEffct	hsa-miR-4296:mirSVR_nonconserved_lowEffect-0.1-0.5	4.2e-07
BP Tumor	Normal	tumor-down	MicroRNA	hsa-miR-4318:mirSVR_highEffct	hsa-miR-4318:mirSVR_nonconserved_highEffect-0.5	4.23e-07
BP Tumor	Normal	tumor-down	MicroRNA	hsa-miR-198:mirSVR_lowEffct	hsa-miR-198:mirSVR_nonconserved_lowEffect-0.1-0.5	4.37e-07
BP Tumor	Normal	tumor-down	MicroRNA	hsa-miR-30a:mirSVR_highEffct	hsa-miR-30a:mirSVR_conserved_highEffect-0.5	4.44e-07
BP Tumor	Normal	tumor-down	MicroRNA	hsa-miR-4325:mirSVR_highEffct	hsa-miR-4325:mirSVR_nonconserved_highEffect-0.5	4.45e-07
BP Tumor	Normal	tumor-down	MicroRNA	hsa-miR-1184:mirSVR_highEffct	hsa-miR-1184:mirSVR_nonconserved_highEffect-0.5	4.45e-07
BP Tumor	Normal	tumor-down	MicroRNA	hsa-miR-193b:mirSVR_lowEffct	hsa-miR-193b:mirSVR_conserved_lowEffect-0.1-0.5	4.45e-07
BP Tumor	Normal	tumor-down	MicroRNA	hsa-miR-1251:mirSVR_lowEffct	hsa-miR-1251:mirSVR_nonconserved_lowEffect-0.1-0.5	4.67e-07
BP Tumor	Normal	tumor-down	MicroRNA	hsa-miR-3173:mirSVR_highEffct	hsa-miR-3173:mirSVR_nonconserved_highEffect-0.5	4.82e-07
BP Tumor	Normal	tumor-down	MicroRNA	hsa-miR-607:Functional MTI (Weak)	Functional MTI (Weak)	4.82e-07
BP Tumor	Normal	tumor-down	MicroRNA	hsa-miR-3194:mirSVR_lowEffct	hsa-miR-3194:mirSVR_nonconserved_lowEffect-0.1-0.5	4.87e-07
BP Tumor	Normal	tumor-down	MicroRNA	hsa-miR-605:mirSVR_highEffct	hsa-miR-605:mirSVR_nonconserved_highEffect-0.5	4.88e-07
BP Tumor	Normal	tumor-down	MicroRNA	hsa-miR-2052:mirSVR_highEffct	hsa-miR-2052:mirSVR_nonconserved_highEffect-0.5	4.96e-07
BP Tumor	Normal	tumor-down	MicroRNA	hsa-miR-660:mirSVR_highEffct	hsa-miR-660:mirSVR_nonconserved_highEffect-0.5	4.96e-07
BP Tumor	Normal	tumor-down	MicroRNA	ATGTTAA,MIR-302C:MSigDB	ATGTTAA,MIR-302C:MSigDB	5.01e-07
BP Tumor	Normal	tumor-down	MicroRNA	hsa-miR-548c-3p:PITA	hsa-miR-548c-3p:PITA_TOP	5.14e-07
BP Tumor	Normal	tumor-down	MicroRNA	hsa-miR-4327:mirSVR_lowEffct	hsa-miR-4327:mirSVR_nonconserved_lowEffect-0.1-0.5	5.29e-07
BP Tumor	Normal	tumor-down	MicroRNA	hsa-miR-636:mirSVR_highEffct	hsa-miR-636:mirSVR_nonconserved_highEffect-0.5	5.34e-07
BP Tumor	Normal	tumor-down	MicroRNA	hsa-let-7d:mirSVR_highEffct	hsa-let-7d:mirSVR_conserved_highEffect-0.5	5.45e-07
BP Tumor	Normal	tumor-down	MicroRNA	hsa-miR-380*:mirSVR_lowEffct	hsa-miR-380*:mirSVR_nonconserved_lowEffect-0.1-0.5	5.55e-07
BP Tumor	Normal	tumor-down	MicroRNA	hsa-miR-708*:mirSVR_lowEffct	hsa-miR-708*:mirSVR_nonconserved_lowEffect-0.1-0.5	5.59e-07
BP Tumor	Normal	tumor-down	MicroRNA	hsa-miR-653:mirSVR_lowEffct	hsa-miR-653:mirSVR_conserved_lowEffect-0.1-0.5	5.69e-07
BP Tumor	Normal	tumor-down	MicroRNA	hsa-miR-219-5p:mirSVR_highEffct	hsa-miR-219-5p:mirSVR_conserved_highEffect-0.5	5.81e-07
BP Tumor	Normal	tumor-down	MicroRNA	hsa-miR-544b:mirSVR_highEffct	hsa-miR-544b:mirSVR_nonconserved_highEffect-0.5	5.96e-07
BP Tumor	Normal	tumor-down	MicroRNA	hsa-let-7g*:mirSVR_highEffct	hsa-let-7g*:mirSVR_nonconserved_highEffect-0.5	6.01e-07
BP Tumor	Normal	tumor-down	MicroRNA	hsa-miR-517*:mirSVR_highEffct	hsa-miR-517*:mirSVR_nonconserved_highEffect-0.5	6.09e-07
BP Tumor	Normal	tumor-down	MicroRNA	hsa-miR-143*:mirSVR_lowEffct	hsa-miR-143*:mirSVR_nonconserved_lowEffect-0.1-0.5	6.24e-07
BP Tumor	Normal	tumor-down	MicroRNA	hsa-miR-1244:mirSVR_lowEffct	hsa-miR-1244:mirSVR_nonconserved_lowEffect-0.1-0.5	6.26e-07
BP Tumor	Normal	tumor-down	MicroRNA	hsa-miR-141*:mirSVR_highEffct	hsa-miR-141*:mirSVR_nonconserved_highEffect-0.5	6.26e-07
BP Tumor	Normal	tumor-down	MicroRNA	hsa-miR-200a:PITA	hsa-miR-200a:PITA_TOP	6.32e-07
BP Tumor	Normal	tumor-down	MicroRNA	hsa-miR-141:PITA	hsa-miR-141:PITA_TOP	6.32e-07
BP Tumor	Normal	tumor-down	MicroRNA	hsa-miR-330-3p:PITA	hsa-miR-330-3p:PITA_TOP	6.41e-07
BP Tumor	Normal	tumor-down	MicroRNA	hsa-miR-4286:mirSVR_lowEffct	hsa-miR-4286:mirSVR_nonconserved_lowEffect-0.1-0.5	6.52e-07
BP Tumor	Normal	tumor-down	MicroRNA	hsa-miR-622:mirSVR_highEffct	hsa-miR-622:mirSVR_nonconserved_highEffect-0.5	6.53e-07
BP Tumor	Normal	tumor-down	MicroRNA	hsa-miR-1226:mirSVR_lowEffct	hsa-miR-1226:mirSVR_nonconserved_lowEffect-0.1-0.5	6.67e-07
BP Tumor	Normal	tumor-down	MicroRNA	hsa-miR-876-3p:mirSVR_lowEffct	hsa-miR-876-3p:mirSVR_nonconserved_lowEffect-0.1-0.5	6.7e-07
BP Tumor	Normal	tumor-down	MicroRNA	hsa-miR-1201:mirSVR_highEffct	hsa-miR-1201:mirSVR_nonconserved_highEffect-0.5	6.8e-07
BP Tumor	Normal	tumor-down	MicroRNA	hsa-miR-3129:mirSVR_highEffct	hsa-miR-3129:mirSVR_nonconserved_highEffect-0.5	6.82e-07
BP Tumor	Normal	tumor-down	MicroRNA	hsa-miR-593*:mirSVR_highEffct	hsa-miR-593*:mirSVR_nonconserved_highEffect-0.5	6.85e-07
BP Tumor	Normal	tumor-down	MicroRNA	hsa-miR-502-5p:mirSVR_highEffct	hsa-miR-502-5p:mirSVR_nonconserved_highEffect-0.5	6.91e-07
BP Tumor	Normal	tumor-down	MicroRNA	hsa-miR-3162:mirSVR_highEffct	hsa-miR-3162:mirSVR_nonconserved_highEffect-0.5	7.15e-07
BP Tumor	Normal	tumor-down	MicroRNA	hsa-miR-558:mirSVR_lowEffct	hsa-miR-558:mirSVR_nonconserved_lowEffect-0.1-0.5	7.24e-07
BP Tumor	Normal	tumor-down	MicroRNA	hsa-miR-1468:mirSVR_lowEffct	hsa-miR-1468:mirSVR_nonconserved_lowEffect-0.1-0.5	7.27e-07
BP Tumor	Normal	tumor-down	MicroRNA	hsa-miR-1207-5p:mirSVR_highEffct	hsa-miR-1207-5p:mirSVR_nonconserved_highEffect-0.5	7.4e-07
BP Tumor	Normal	tumor-down	MicroRNA	hsa-miR-665:mirSVR_highEffct	hsa-miR-665:mirSVR_nonconserved_highEffect-0.5	7.44e-07
BP Tumor	Normal	tumor-down	MicroRNA	hsa-miR-376c:PITA	hsa-miR-376c:PITA_TOP	7.49e-07
BP Tumor	Normal	tumor-down	MicroRNA	hsa-miR-944:PITA	hsa-miR-944:PITA_TOP	7.59e-07
BP Tumor	Normal	tumor-down	MicroRNA	hsa-miR-632:mirSVR_highEffct	hsa-miR-632:mirSVR_nonconserved_highEffect-0.5	7.6e-07
BP Tumor	Normal	tumor-down	MicroRNA	hsa-miR-19b:mirSVR_highEffct	hsa-miR-19b:mirSVR_conserved_highEffect-0.5	7.63e-07
BP Tumor	Normal	tumor-down	MicroRNA	hsa-miR-19a:mirSVR_highEffct	hsa-miR-19a:mirSVR_conserved_highEffect-0.5	7.65e-07
BP Tumor	Normal	tumor-down	MicroRNA	hsa-miR-30b*:mirSVR_highEffct	hsa-miR-30b*:mirSVR_nonconserved_highEffect-0.5	7.69e-07
BP Tumor	Normal	tumor-down	MicroRNA	hsa-miR-302b:mirSVR_highEffct	hsa-miR-302b:mirSVR_conserved_highEffect-0.5	7.71e-07
BP Tumor	Normal	tumor-down	MicroRNA	hsa-miR-2276-5p:Functional MTI (Weak)	Functional MTI (Weak)	7.75e-07
BP Tumor	Normal	tumor-down	MicroRNA	hsa-miR-26a:mirSVR_lowEffct	hsa-miR-26a:mirSVR_conserved_lowEffect-0.1-0.5	7.85e-07
BP Tumor	Normal	tumor-down	MicroRNA	hsa-miR-548b-3p:mirSVR_highEffct	hsa-miR-548b-3p:mirSVR_nonconserved_highEffect-0.5	8.06e-07
BP Tumor	Normal	tumor-down	MicroRNA	hsa-miR-4289:mirSVR_highEffct	hsa-miR-4289:mirSVR_nonconserved_highEffect-0.5	8.2e-07
BP Tumor	Normal	tumor-down	MicroRNA	hsa-miR-628-3p:mirSVR_lowEffct	hsa-miR-628-3p:mirSVR_nonconserved_lowEffect-0.1-0.5	8.29e-07
BP Tumor	Normal	tumor-down	MicroRNA	hsa-miR-520h:mirSVR_highEffct	hsa-miR-520h:mirSVR_nonconserved_highEffect-0.5	8.3e-07
BP Tumor	Normal	tumor-down	MicroRNA	hsa-let-7a:mirSVR_highEffct	hsa-let-7a:mirSVR_conserved_highEffect-0.5	8.49e-07
BP Tumor	Normal	tumor-down	MicroRNA	hsa-miR-346:mirSVR_lowEffct	hsa-miR-346:mirSVR_conserved_lowEffect-0.1-0.5	8.67e-07
BP Tumor	Normal	tumor-down	MicroRNA	hsa-miR-3130-5p:mirSVR_lowEffct	hsa-miR-3130-5p:mirSVR_nonconserved_lowEffect-0.1-0.5	8.76e-07
BP Tumor	Normal	tumor-down	MicroRNA	hsa-miR-1178:mirSVR_lowEffct	hsa-miR-1178:mirSVR_nonconserved_lowEffect-0.1-0.5	8.77e-07
BP Tumor	Normal	tumor-down	MicroRNA	hsa-let-7g:mirSVR_highEffct	hsa-let-7g:mirSVR_conserved_highEffect-0.5	8.79e-07
BP Tumor	Normal	tumor-down	MicroRNA	hsa-miR-518b:mirSVR_lowEffct	hsa-miR-518b:mirSVR_nonconserved_lowEffect-0.1-0.5	9.15e-07
BP Tumor	Normal	tumor-down	MicroRNA	hsa-miR-323-5p:mirSVR_lowEffct	hsa-miR-323-5p:mirSVR_nonconserved_lowEffect-0.1-0.5	9.17e-07
BP Tumor	Normal	tumor-down	MicroRNA	hsa-miR-410-3p:TargetScan	hsa-miR-410-3p	9.48e-07
BP Tumor	Normal	tumor-down	MicroRNA	hsa-miR-155*:mirSVR_lowEffct	hsa-miR-155*:mirSVR_nonconserved_lowEffect-0.1-0.5	9.56e-07
BP Tumor	Normal	tumor-down	MicroRNA	hsa-let-7e:mirSVR_highEffct	hsa-let-7e:mirSVR_conserved_highEffect-0.5	9.61e-07
BP Tumor	Normal	tumor-down	MicroRNA	hsa-miR-4313:mirSVR_lowEffct	hsa-miR-4313:mirSVR_nonconserved_lowEffect-0.1-0.5	9.76e-07
BP Tumor	Normal	tumor-down	MicroRNA	hsa-miR-3157:mirSVR_highEffct	hsa-miR-3157:mirSVR_nonconserved_highEffect-0.5	1.01e-06
BP Tumor	Normal	tumor-down	MicroRNA	hsa-miR-1276:mirSVR_highEffct	hsa-miR-1276:mirSVR_nonconserved_highEffect-0.5	1.01e-06
BP Tumor	Normal	tumor-down	MicroRNA	hsa-miR-422a:mirSVR_highEffct	hsa-miR-422a:mirSVR_conserved_highEffect-0.5	1.01e-06
BP Tumor	Normal	tumor-down	MicroRNA	hsa-miR-320e:mirSVR_lowEffct	hsa-miR-320e:mirSVR_nonconserved_lowEffect-0.1-0.5	1.02e-06
BP Tumor	Normal	tumor-down	MicroRNA	hsa-miR-186:PITA	hsa-miR-186:PITA_TOP	1.03e-06
BP Tumor	Normal	tumor-down	MicroRNA	hsa-miR-222*:mirSVR_highEffct	hsa-miR-222*:mirSVR_nonconserved_highEffect-0.5	1.04e-06
BP Tumor	Normal	tumor-down	MicroRNA	hsa-miR-644:mirSVR_highEffct	hsa-miR-644:mirSVR_nonconserved_highEffect-0.5	1.05e-06
BP Tumor	Normal	tumor-down	MicroRNA	hsa-miR-770-5p:mirSVR_lowEffct	hsa-miR-770-5p:mirSVR_nonconserved_lowEffect-0.1-0.5	1.05e-06
BP Tumor	Normal	tumor-down	MicroRNA	hsa-miR-1225-3p:mirSVR_lowEffct	hsa-miR-1225-3p:mirSVR_nonconserved_lowEffect-0.1-0.5	1.07e-06
BP Tumor	Normal	tumor-down	MicroRNA	hsa-miR-377:mirSVR_highEffct	hsa-miR-377:mirSVR_conserved_highEffect-0.5	1.08e-06
BP Tumor	Normal	tumor-down	MicroRNA	hsa-miR-1979:mirSVR_highEffct	hsa-miR-1979:mirSVR_nonconserved_highEffect-0.5	1.08e-06
BP Tumor	Normal	tumor-down	MicroRNA	hsa-miR-5011-5p:Functional MTI (Weak)	Functional MTI (Weak)	1.08e-06
BP Tumor	Normal	tumor-down	MicroRNA	hsa-miR-4325:mirSVR_lowEffct	hsa-miR-4325:mirSVR_nonconserved_lowEffect-0.1-0.5	1.09e-06
BP Tumor	Normal	tumor-down	MicroRNA	hsa-miR-488:mirSVR_highEffct	hsa-miR-488:mirSVR_conserved_highEffect-0.5	1.11e-06
BP Tumor	Normal	tumor-down	MicroRNA	hsa-miR-493-5p:TargetScan	hsa-miR-493-5p	1.14e-06
BP Tumor	Normal	tumor-down	MicroRNA	hsa-miR-1288:mirSVR_lowEffct	hsa-miR-1288:mirSVR_nonconserved_lowEffect-0.1-0.5	1.18e-06
BP Tumor	Normal	tumor-down	MicroRNA	hsa-miR-568:PITA	hsa-miR-568:PITA_TOP	1.27e-06
BP Tumor	Normal	tumor-down	MicroRNA	hsa-miR-195-5p:TargetScan	hsa-miR-195-5p	1.27e-06
BP Tumor	Normal	tumor-down	MicroRNA	hsa-miR-16-5p:TargetScan	hsa-miR-16-5p	1.27e-06
BP Tumor	Normal	tumor-down	MicroRNA	hsa-miR-15b-5p:TargetScan	hsa-miR-15b-5p	1.27e-06
BP Tumor	Normal	tumor-down	MicroRNA	hsa-miR-15a-5p:TargetScan	hsa-miR-15a-5p	1.27e-06
BP Tumor	Normal	tumor-down	MicroRNA	hsa-miR-424-5p:TargetScan	hsa-miR-424-5p	1.27e-06
BP Tumor	Normal	tumor-down	MicroRNA	hsa-miR-497-5p:TargetScan	hsa-miR-497-5p	1.27e-06
BP Tumor	Normal	tumor-down	MicroRNA	hsa-miR-493:mirSVR_lowEffct	hsa-miR-493:mirSVR_nonconserved_lowEffect-0.1-0.5	1.27e-06
BP Tumor	Normal	tumor-down	MicroRNA	hsa-miR-3160:mirSVR_highEffct	hsa-miR-3160:mirSVR_nonconserved_highEffect-0.5	1.35e-06
BP Tumor	Normal	tumor-down	MicroRNA	hsa-miR-135b*:mirSVR_lowEffct	hsa-miR-135b*:mirSVR_nonconserved_lowEffect-0.1-0.5	1.37e-06
BP Tumor	Normal	tumor-down	MicroRNA	hsa-miR-599:mirSVR_highEffct	hsa-miR-599:mirSVR_conserved_highEffect-0.5	1.4e-06
BP Tumor	Normal	tumor-down	MicroRNA	hsa-miR-548e:PITA	hsa-miR-548e:PITA_TOP	1.4e-06
BP Tumor	Normal	tumor-down	MicroRNA	hsa-miR-548a-3p:PITA	hsa-miR-548a-3p:PITA_TOP	1.43e-06
BP Tumor	Normal	tumor-down	MicroRNA	hsa-miR-520c-3p:mirSVR_highEffct	hsa-miR-520c-3p:mirSVR_conserved_highEffect-0.5	1.45e-06
BP Tumor	Normal	tumor-down	MicroRNA	hsa-miR-548f:PITA	hsa-miR-548f:PITA_TOP	1.48e-06
BP Tumor	Normal	tumor-down	MicroRNA	hsa-miR-1908:mirSVR_lowEffct	hsa-miR-1908:mirSVR_nonconserved_lowEffect-0.1-0.5	1.48e-06
BP Tumor	Normal	tumor-down	MicroRNA	hsa-miR-520d-5p:PITA	hsa-miR-520d-5p:PITA_TOP	1.49e-06
BP Tumor	Normal	tumor-down	MicroRNA	hsa-miR-524-5p:PITA	hsa-miR-524-5p:PITA_TOP	1.49e-06
BP Tumor	Normal	tumor-down	MicroRNA	hsa-miR-6875-3p:Functional MTI (Weak)	Functional MTI (Weak)	1.49e-06
BP Tumor	Normal	tumor-down	MicroRNA	hsa-miR-539-3p:TargetScan	hsa-miR-539-3p	1.51e-06
BP Tumor	Normal	tumor-down	MicroRNA	hsa-miR-485-3p:TargetScan	hsa-miR-485-3p	1.51e-06
BP Tumor	Normal	tumor-down	MicroRNA	hsa-miR-761:mirSVR_highEffct	hsa-miR-761:mirSVR_nonconserved_highEffect-0.5	1.53e-06
BP Tumor	Normal	tumor-down	MicroRNA	hsa-miR-452:PITA	hsa-miR-452:PITA_TOP	1.57e-06
BP Tumor	Normal	tumor-down	MicroRNA	hsa-miR-4290:mirSVR_lowEffct	hsa-miR-4290:mirSVR_nonconserved_lowEffect-0.1-0.5	1.58e-06
BP Tumor	Normal	tumor-down	MicroRNA	hsa-miR-744*:mirSVR_highEffct	hsa-miR-744*:mirSVR_nonconserved_highEffect-0.5	1.6e-06
BP Tumor	Normal	tumor-down	MicroRNA	hsa-miR-30d:mirSVR_highEffct	hsa-miR-30d:mirSVR_conserved_highEffect-0.5	1.61e-06
BP Tumor	Normal	tumor-down	MicroRNA	hsa-miR-3074:mirSVR_highEffct	hsa-miR-3074:mirSVR_nonconserved_highEffect-0.5	1.62e-06
BP Tumor	Normal	tumor-down	MicroRNA	hsa-miR-1322:mirSVR_lowEffct	hsa-miR-1322:mirSVR_nonconserved_lowEffect-0.1-0.5	1.68e-06
BP Tumor	Normal	tumor-down	MicroRNA	hsa-miR-1291:mirSVR_lowEffct	hsa-miR-1291:mirSVR_nonconserved_lowEffect-0.1-0.5	1.69e-06
BP Tumor	Normal	tumor-down	MicroRNA	hsa-miR-6749-3p:Functional MTI (Weak)	Functional MTI (Weak)	1.69e-06
BP Tumor	Normal	tumor-down	MicroRNA	hsa-miR-1297:mirSVR_lowEffct	hsa-miR-1297:mirSVR_conserved_lowEffect-0.1-0.5	1.72e-06
BP Tumor	Normal	tumor-down	MicroRNA	hsa-miR-21*:mirSVR_highEffct	hsa-miR-21*:mirSVR_nonconserved_highEffect-0.5	1.72e-06
BP Tumor	Normal	tumor-down	MicroRNA	hsa-miR-671-5p:mirSVR_highEffct	hsa-miR-671-5p:mirSVR_nonconserved_highEffect-0.5	1.73e-06
BP Tumor	Normal	tumor-down	MicroRNA	hsa-miR-31*:mirSVR_lowEffct	hsa-miR-31*:mirSVR_nonconserved_lowEffect-0.1-0.5	1.73e-06
BP Tumor	Normal	tumor-down	MicroRNA	hsa-miR-193a-3p:TargetScan	hsa-miR-193a-3p	1.73e-06
BP Tumor	Normal	tumor-down	MicroRNA	hsa-miR-193b-3p:TargetScan	hsa-miR-193b-3p	1.73e-06
BP Tumor	Normal	tumor-down	MicroRNA	hsa-miR-302c:mirSVR_highEffct	hsa-miR-302c:mirSVR_conserved_highEffect-0.5	1.75e-06
BP Tumor	Normal	tumor-down	MicroRNA	hsa-miR-517b:mirSVR_highEffct	hsa-miR-517b:mirSVR_nonconserved_highEffect-0.5	1.86e-06
BP Tumor	Normal	tumor-down	MicroRNA	hsa-miR-592:mirSVR_highEffct	hsa-miR-592:mirSVR_nonconserved_highEffect-0.5	1.86e-06
BP Tumor	Normal	tumor-down	MicroRNA	hsa-miR-4303:mirSVR_lowEffct	hsa-miR-4303:mirSVR_nonconserved_lowEffect-0.1-0.5	1.87e-06
BP Tumor	Normal	tumor-down	MicroRNA	hsa-miR-1286:mirSVR_lowEffct	hsa-miR-1286:mirSVR_nonconserved_lowEffect-0.1-0.5	1.88e-06
BP Tumor	Normal	tumor-down	MicroRNA	hsa-miR-219-1-3p:mirSVR_lowEffct	hsa-miR-219-1-3p:mirSVR_nonconserved_lowEffect-0.1-0.5	1.89e-06
BP Tumor	Normal	tumor-down	MicroRNA	hsa-miR-202:mirSVR_highEffct	hsa-miR-202:mirSVR_conserved_highEffect-0.5	1.93e-06
BP Tumor	Normal	tumor-down	MicroRNA	hsa-miR-875-5p:mirSVR_highEffct	hsa-miR-875-5p:mirSVR_conserved_highEffect-0.5	1.93e-06
BP Tumor	Normal	tumor-down	MicroRNA	hsa-miR-6873-3p:Functional MTI (Weak)	Functional MTI (Weak)	1.93e-06
BP Tumor	Normal	tumor-down	MicroRNA	hsa-miR-122:mirSVR_highEffct	hsa-miR-122:mirSVR_conserved_highEffect-0.5	1.99e-06
BP Tumor	Normal	tumor-down	MicroRNA	hsa-miR-186-5p:TargetScan	hsa-miR-186-5p	2e-06
BP Tumor	Normal	tumor-down	MicroRNA	hsa-miR-520g:mirSVR_highEffct	hsa-miR-520g:mirSVR_nonconserved_highEffect-0.5	2.01e-06
BP Tumor	Normal	tumor-down	MicroRNA	hsa-miR-588:mirSVR_highEffct	hsa-miR-588:mirSVR_nonconserved_highEffect-0.5	2.04e-06
BP Tumor	Normal	tumor-down	MicroRNA	hsa-miR-4273:mirSVR_highEffct	hsa-miR-4273:mirSVR_nonconserved_highEffect-0.5	2.17e-06
BP Tumor	Normal	tumor-down	MicroRNA	hsa-miR-663b:mirSVR_lowEffct	hsa-miR-663b:mirSVR_nonconserved_lowEffect-0.1-0.5	2.25e-06
BP Tumor	Normal	tumor-down	MicroRNA	hsa-miR-5088-3p:Functional MTI (Weak)	Functional MTI (Weak)	2.25e-06
BP Tumor	Normal	tumor-down	MicroRNA	hsa-miR-1826:mirSVR_highEffct	hsa-miR-1826:mirSVR_nonconserved_highEffect-0.5	2.27e-06
BP Tumor	Normal	tumor-down	MicroRNA	hsa-miR-219a-5p:TargetScan	hsa-miR-219a-5p	2.3e-06
BP Tumor	Normal	tumor-down	MicroRNA	hsa-miR-488*:mirSVR_highEffct	hsa-miR-488*:mirSVR_nonconserved_highEffect-0.5	2.32e-06
BP Tumor	Normal	tumor-down	MicroRNA	hsa-miR-326:mirSVR_highEffct	hsa-miR-326:mirSVR_conserved_highEffect-0.5	2.32e-06
BP Tumor	Normal	tumor-down	MicroRNA	hsa-miR-33a-5p:TargetScan	hsa-miR-33a-5p	2.32e-06
BP Tumor	Normal	tumor-down	MicroRNA	hsa-miR-33b-5p:TargetScan	hsa-miR-33b-5p	2.32e-06
BP Tumor	Normal	tumor-down	MicroRNA	hsa-miR-659:mirSVR_highEffct	hsa-miR-659:mirSVR_nonconserved_highEffect-0.5	2.34e-06
BP Tumor	Normal	tumor-down	MicroRNA	hsa-miR-34b:mirSVR_highEffct	hsa-miR-34b:mirSVR_nonconserved_highEffect-0.5	2.39e-06
BP Tumor	Normal	tumor-down	MicroRNA	hsa-miR-365:mirSVR_lowEffct	hsa-miR-365:mirSVR_conserved_lowEffect-0.1-0.5	2.49e-06
BP Tumor	Normal	tumor-down	MicroRNA	TGTTTAC,MIR-30A-5P:MSigDB	TGTTTAC,MIR-30A-5P:MSigDB	2.5e-06
BP Tumor	Normal	tumor-down	MicroRNA	TGTTTAC,MIR-30D:MSigDB	TGTTTAC,MIR-30D:MSigDB	2.5e-06
BP Tumor	Normal	tumor-down	MicroRNA	TGTTTAC,MIR-30B:MSigDB	TGTTTAC,MIR-30B:MSigDB	2.5e-06
BP Tumor	Normal	tumor-down	MicroRNA	TGTTTAC,MIR-30E-5P:MSigDB	TGTTTAC,MIR-30E-5P:MSigDB	2.5e-06
BP Tumor	Normal	tumor-down	MicroRNA	TGTTTAC,MIR-30C:MSigDB	TGTTTAC,MIR-30C:MSigDB	2.5e-06
BP Tumor	Normal	tumor-down	MicroRNA	hsa-miR-1243:mirSVR_lowEffct	hsa-miR-1243:mirSVR_nonconserved_lowEffect-0.1-0.5	2.51e-06
BP Tumor	Normal	tumor-down	MicroRNA	hsa-miR-600:mirSVR_highEffct	hsa-miR-600:mirSVR_nonconserved_highEffect-0.5	2.54e-06
BP Tumor	Normal	tumor-down	MicroRNA	hsa-miR-196a-5p:TargetScan	hsa-miR-196a-5p	2.55e-06
BP Tumor	Normal	tumor-down	MicroRNA	hsa-miR-196b-5p:TargetScan	hsa-miR-196b-5p	2.55e-06
BP Tumor	Normal	tumor-down	MicroRNA	hsa-miR-520a-5p:mirSVR_highEffct	hsa-miR-520a-5p:mirSVR_nonconserved_highEffect-0.5	2.65e-06
BP Tumor	Normal	tumor-down	MicroRNA	hsa-miR-4265:mirSVR_lowEffct	hsa-miR-4265:mirSVR_nonconserved_lowEffect-0.1-0.5	2.82e-06
BP Tumor	Normal	tumor-down	MicroRNA	hsa-miR-151-5p:mirSVR_lowEffct	hsa-miR-151-5p:mirSVR_nonconserved_lowEffect-0.1-0.5	2.85e-06
BP Tumor	Normal	tumor-down	MicroRNA	hsa-miR-642a-5p:Functional MTI	Functional MTI	2.89e-06
BP Tumor	Normal	tumor-down	MicroRNA	hsa-let-7c*:mirSVR_highEffct	hsa-let-7c*:mirSVR_nonconserved_highEffect-0.5	2.91e-06
BP Tumor	Normal	tumor-down	MicroRNA	hsa-miR-221:mirSVR_lowEffct	hsa-miR-221:mirSVR_conserved_lowEffect-0.1-0.5	2.95e-06
BP Tumor	Normal	tumor-down	MicroRNA	hsa-miR-199a-5p:mirSVR_lowEffct	hsa-miR-199a-5p:mirSVR_conserved_lowEffect-0.1-0.5	2.97e-06
BP Tumor	Normal	tumor-down	MicroRNA	hsa-miR-99a*:mirSVR_lowEffct	hsa-miR-99a*:mirSVR_nonconserved_lowEffect-0.1-0.5	2.97e-06
BP Tumor	Normal	tumor-down	MicroRNA	hsa-miR-200b-3p:TargetScan	hsa-miR-200b-3p	3e-06
BP Tumor	Normal	tumor-down	MicroRNA	hsa-miR-200c-3p:TargetScan	hsa-miR-200c-3p	3e-06
BP Tumor	Normal	tumor-down	MicroRNA	hsa-miR-429:TargetScan	hsa-miR-429	3e-06
BP Tumor	Normal	tumor-down	MicroRNA	hsa-miR-645:mirSVR_highEffct	hsa-miR-645:mirSVR_nonconserved_highEffect-0.5	3e-06
BP Tumor	Normal	tumor-down	MicroRNA	hsa-miR-1182:mirSVR_highEffct	hsa-miR-1182:mirSVR_nonconserved_highEffect-0.5	3e-06
BP Tumor	Normal	tumor-down	MicroRNA	hsa-miR-4283:mirSVR_lowEffct	hsa-miR-4283:mirSVR_nonconserved_lowEffect-0.1-0.5	3.02e-06
BP Tumor	Normal	tumor-down	MicroRNA	hsa-miR-940:mirSVR_highEffct	hsa-miR-940:mirSVR_nonconserved_highEffect-0.5	3.08e-06
BP Tumor	Normal	tumor-down	MicroRNA	hsa-miR-425:mirSVR_highEffct	hsa-miR-425:mirSVR_conserved_highEffect-0.5	3.09e-06
BP Tumor	Normal	tumor-down	MicroRNA	hsa-miR-140-5p:PITA	hsa-miR-140-5p:PITA_TOP	3.1e-06
BP Tumor	Normal	tumor-down	MicroRNA	hsa-miR-18a:mirSVR_lowEffct	hsa-miR-18a:mirSVR_conserved_lowEffect-0.1-0.5	3.18e-06
BP Tumor	Normal	tumor-down	MicroRNA	hsa-miR-433:mirSVR_highEffct	hsa-miR-433:mirSVR_conserved_highEffect-0.5	3.23e-06
BP Tumor	Normal	tumor-down	MicroRNA	hsa-miR-1910:mirSVR_highEffct	hsa-miR-1910:mirSVR_nonconserved_highEffect-0.5	3.26e-06
BP Tumor	Normal	tumor-down	MicroRNA	hsa-miR-4301:mirSVR_lowEffct	hsa-miR-4301:mirSVR_nonconserved_lowEffect-0.1-0.5	3.26e-06
BP Tumor	Normal	tumor-down	MicroRNA	hsa-miR-3154:mirSVR_highEffct	hsa-miR-3154:mirSVR_nonconserved_highEffect-0.5	3.31e-06
BP Tumor	Normal	tumor-down	MicroRNA	hsa-miR-610:mirSVR_lowEffct	hsa-miR-610:mirSVR_nonconserved_lowEffect-0.1-0.5	3.36e-06
BP Tumor	Normal	tumor-down	MicroRNA	hsa-miR-1208:mirSVR_highEffct	hsa-miR-1208:mirSVR_nonconserved_highEffect-0.5	3.41e-06
BP Tumor	Normal	tumor-down	MicroRNA	hsa-miR-187:mirSVR_lowEffct	hsa-miR-187:mirSVR_conserved_lowEffect-0.1-0.5	3.44e-06
BP Tumor	Normal	tumor-down	MicroRNA	hsa-miR-196a:mirSVR_highEffct	hsa-miR-196a:mirSVR_conserved_highEffect-0.5	3.45e-06
BP Tumor	Normal	tumor-down	MicroRNA	hsa-miR-3115:mirSVR_lowEffct	hsa-miR-3115:mirSVR_nonconserved_lowEffect-0.1-0.5	3.45e-06
BP Tumor	Normal	tumor-down	MicroRNA	hsa-miR-583:mirSVR_highEffct	hsa-miR-583:mirSVR_nonconserved_highEffect-0.5	3.48e-06
BP Tumor	Normal	tumor-down	MicroRNA	hsa-miR-449a:mirSVR_highEffct	hsa-miR-449a:mirSVR_conserved_highEffect-0.5	3.48e-06
BP Tumor	Normal	tumor-down	MicroRNA	hsa-miR-449b:mirSVR_highEffct	hsa-miR-449b:mirSVR_conserved_highEffect-0.5	3.48e-06
BP Tumor	Normal	tumor-down	MicroRNA	hsa-miR-7110-3p:Functional MTI (Weak)	Functional MTI (Weak)	3.5e-06
BP Tumor	Normal	tumor-down	MicroRNA	hsa-miR-1975:mirSVR_highEffct	hsa-miR-1975:mirSVR_nonconserved_highEffect-0.5	3.55e-06
BP Tumor	Normal	tumor-down	MicroRNA	hsa-miR-1301:mirSVR_highEffct	hsa-miR-1301:mirSVR_nonconserved_highEffect-0.5	3.59e-06
BP Tumor	Normal	tumor-down	MicroRNA	hsa-miR-1283:PITA	hsa-miR-1283:PITA_TOP	3.62e-06
BP Tumor	Normal	tumor-down	MicroRNA	hsa-miR-18a:mirSVR_highEffct	hsa-miR-18a:mirSVR_conserved_highEffect-0.5	3.68e-06
BP Tumor	Normal	tumor-down	MicroRNA	hsa-miR-409-3p:TargetScan	hsa-miR-409-3p	3.71e-06
BP Tumor	Normal	tumor-down	MicroRNA	hsa-miR-1284:mirSVR_highEffct	hsa-miR-1284:mirSVR_nonconserved_highEffect-0.5	3.72e-06
BP Tumor	Normal	tumor-down	MicroRNA	hsa-miR-10b:mirSVR_highEffct	hsa-miR-10b:mirSVR_conserved_highEffect-0.5	3.77e-06
BP Tumor	Normal	tumor-down	MicroRNA	hsa-miR-1243:mirSVR_highEffct	hsa-miR-1243:mirSVR_nonconserved_highEffect-0.5	3.79e-06
BP Tumor	Normal	tumor-down	MicroRNA	hsa-miR-6507-5p:Functional MTI (Weak)	Functional MTI (Weak)	3.82e-06
BP Tumor	Normal	tumor-down	MicroRNA	hsa-miR-22*:mirSVR_highEffct	hsa-miR-22*:mirSVR_nonconserved_highEffect-0.5	3.82e-06
BP Tumor	Normal	tumor-down	MicroRNA	hsa-miR-29b:mirSVR_lowEffct	hsa-miR-29b:mirSVR_conserved_lowEffect-0.1-0.5	4e-06
BP Tumor	Normal	tumor-down	MicroRNA	hsa-miR-485-3p:PITA	hsa-miR-485-3p:PITA_TOP	4.13e-06
BP Tumor	Normal	tumor-down	MicroRNA	hsa-miR-548p:PITA	hsa-miR-548p:PITA_TOP	4.13e-06
BP Tumor	Normal	tumor-down	MicroRNA	hsa-miR-10b:mirSVR_lowEffct	hsa-miR-10b:mirSVR_conserved_lowEffect-0.1-0.5	4.14e-06
BP Tumor	Normal	tumor-down	MicroRNA	hsa-miR-18b:mirSVR_highEffct	hsa-miR-18b:mirSVR_conserved_highEffect-0.5	4.15e-06
BP Tumor	Normal	tumor-down	MicroRNA	hsa-miR-153:mirSVR_highEffct	hsa-miR-153:mirSVR_conserved_highEffect-0.5	4.18e-06
BP Tumor	Normal	tumor-down	MicroRNA	hsa-miR-617:mirSVR_highEffct	hsa-miR-617:mirSVR_nonconserved_highEffect-0.5	4.28e-06
BP Tumor	Normal	tumor-down	MicroRNA	hsa-miR-922:mirSVR_highEffct	hsa-miR-922:mirSVR_nonconserved_highEffect-0.5	4.33e-06
BP Tumor	Normal	tumor-down	MicroRNA	hsa-miR-3144-3p:mirSVR_lowEffct	hsa-miR-3144-3p:mirSVR_nonconserved_lowEffect-0.1-0.5	4.47e-06
BP Tumor	Normal	tumor-down	MicroRNA	hsa-miR-4306:mirSVR_highEffct	hsa-miR-4306:mirSVR_nonconserved_highEffect-0.5	4.53e-06
BP Tumor	Normal	tumor-down	MicroRNA	hsa-miR-520d-3p:mirSVR_highEffct	hsa-miR-520d-3p:mirSVR_conserved_highEffect-0.5	4.58e-06
BP Tumor	Normal	tumor-down	MicroRNA	hsa-miR-542-3p:mirSVR_highEffct	hsa-miR-542-3p:mirSVR_conserved_highEffect-0.5	4.74e-06
BP Tumor	Normal	tumor-down	MicroRNA	hsa-miR-2116:mirSVR_highEffct	hsa-miR-2116:mirSVR_nonconserved_highEffect-0.5	4.78e-06
BP Tumor	Normal	tumor-down	MicroRNA	hsa-miR-523*:mirSVR_highEffct	hsa-miR-523*:mirSVR_nonconserved_highEffect-0.5	4.84e-06
BP Tumor	Normal	tumor-down	MicroRNA	hsa-miR-519c-5p:mirSVR_highEffct	hsa-miR-519c-5p:mirSVR_nonconserved_highEffect-0.5	4.84e-06
BP Tumor	Normal	tumor-down	MicroRNA	hsa-miR-519b-5p:mirSVR_highEffct	hsa-miR-519b-5p:mirSVR_nonconserved_highEffect-0.5	4.84e-06
BP Tumor	Normal	tumor-down	MicroRNA	hsa-miR-519a*:mirSVR_highEffct	hsa-miR-519a*:mirSVR_nonconserved_highEffect-0.5	4.84e-06
BP Tumor	Normal	tumor-down	MicroRNA	hsa-miR-522*:mirSVR_highEffct	hsa-miR-522*:mirSVR_nonconserved_highEffect-0.5	4.84e-06
BP Tumor	Normal	tumor-down	MicroRNA	hsa-miR-518e*:mirSVR_highEffct	hsa-miR-518e*:mirSVR_nonconserved_highEffect-0.5	4.84e-06
BP Tumor	Normal	tumor-down	MicroRNA	hsa-miR-125a-5p:TargetScan	hsa-miR-125a-5p	4.86e-06
BP Tumor	Normal	tumor-down	MicroRNA	hsa-miR-125b-5p:TargetScan	hsa-miR-125b-5p	4.86e-06
BP Tumor	Normal	tumor-down	MicroRNA	hsa-miR-197:mirSVR_highEffct	hsa-miR-197:mirSVR_conserved_highEffect-0.5	4.86e-06
BP Tumor	Normal	tumor-down	MicroRNA	hsa-miR-711:mirSVR_lowEffct	hsa-miR-711:mirSVR_nonconserved_lowEffect-0.1-0.5	4.93e-06
BP Tumor	Normal	tumor-down	MicroRNA	hsa-miR-939:mirSVR_highEffct	hsa-miR-939:mirSVR_nonconserved_highEffect-0.5	5.01e-06
BP Tumor	Normal	tumor-down	MicroRNA	hsa-miR-3187:mirSVR_lowEffct	hsa-miR-3187:mirSVR_nonconserved_lowEffect-0.1-0.5	5.03e-06
BP Tumor	Normal	tumor-down	MicroRNA	hsa-miR-192:mirSVR_highEffct	hsa-miR-192:mirSVR_conserved_highEffect-0.5	5.19e-06
BP Tumor	Normal	tumor-down	MicroRNA	hsa-miR-215:mirSVR_highEffct	hsa-miR-215:mirSVR_conserved_highEffect-0.5	5.19e-06
BP Tumor	Normal	tumor-down	MicroRNA	hsa-miR-302d:mirSVR_highEffct	hsa-miR-302d:mirSVR_conserved_highEffect-0.5	5.29e-06
BP Tumor	Normal	tumor-down	MicroRNA	hsa-miR-10b*:mirSVR_highEffct	hsa-miR-10b*:mirSVR_nonconserved_highEffect-0.5	5.31e-06
BP Tumor	Normal	tumor-down	MicroRNA	hsa-miR-938:mirSVR_lowEffct	hsa-miR-938:mirSVR_nonconserved_lowEffect-0.1-0.5	5.31e-06
BP Tumor	Normal	tumor-down	MicroRNA	hsa-miR-656:PITA	hsa-miR-656:PITA_TOP	5.32e-06
BP Tumor	Normal	tumor-down	MicroRNA	hsa-miR-105:PITA	hsa-miR-105:PITA_TOP	5.34e-06
BP Tumor	Normal	tumor-down	MicroRNA	hsa-miR-142-5p:PITA	hsa-miR-142-5p:PITA_TOP	5.34e-06
BP Tumor	Normal	tumor-down	MicroRNA	hsa-miR-373:mirSVR_highEffct	hsa-miR-373:mirSVR_conserved_highEffect-0.5	5.45e-06
BP Tumor	Normal	tumor-down	MicroRNA	hsa-miR-4305:mirSVR_highEffct	hsa-miR-4305:mirSVR_nonconserved_highEffect-0.5	5.45e-06
BP Tumor	Normal	tumor-down	MicroRNA	hsa-miR-330-5p:mirSVR_highEffct	hsa-miR-330-5p:mirSVR_conserved_highEffect-0.5	5.52e-06
BP Tumor	Normal	tumor-down	MicroRNA	hsa-miR-145-5p:TargetScan	hsa-miR-145-5p	5.71e-06
BP Tumor	Normal	tumor-down	MicroRNA	hsa-miR-107:TargetScan	hsa-miR-107	5.71e-06
BP Tumor	Normal	tumor-down	MicroRNA	hsa-miR-103a-3p:TargetScan	hsa-miR-103a-3p	5.71e-06
BP Tumor	Normal	tumor-down	MicroRNA	hsa-miR-507:mirSVR_highEffct	hsa-miR-507:mirSVR_nonconserved_highEffect-0.5	5.81e-06
BP Tumor	Normal	tumor-down	MicroRNA	hsa-miR-198:mirSVR_highEffct	hsa-miR-198:mirSVR_nonconserved_highEffect-0.5	5.82e-06
BP Tumor	Normal	tumor-down	MicroRNA	AAGCACA,MIR-218:MSigDB	AAGCACA,MIR-218:MSigDB	6.13e-06
BP Tumor	Normal	tumor-down	MicroRNA	hsa-miR-3122:mirSVR_highEffct	hsa-miR-3122:mirSVR_nonconserved_highEffect-0.5	6.31e-06
BP Tumor	Normal	tumor-down	MicroRNA	hsa-miR-34c-3p:mirSVR_highEffct	hsa-miR-34c-3p:mirSVR_nonconserved_highEffect-0.5	6.31e-06
BP Tumor	Normal	tumor-down	MicroRNA	hsa-miR-3137:mirSVR_highEffct	hsa-miR-3137:mirSVR_nonconserved_highEffect-0.5	6.37e-06
BP Tumor	Normal	tumor-down	MicroRNA	hsa-miR-500:mirSVR_highEffct	hsa-miR-500:mirSVR_nonconserved_highEffect-0.5	6.4e-06
BP Tumor	Normal	tumor-down	MicroRNA	hsa-miR-193b*:mirSVR_highEffct	hsa-miR-193b*:mirSVR_nonconserved_highEffect-0.5	6.4e-06
BP Tumor	Normal	tumor-down	MicroRNA	hsa-miR-4329:mirSVR_highEffct	hsa-miR-4329:mirSVR_nonconserved_highEffect-0.5	6.42e-06
BP Tumor	Normal	tumor-down	MicroRNA	hsa-miR-371-5p:mirSVR_highEffct	hsa-miR-371-5p:mirSVR_conserved_highEffect-0.5	6.6e-06
BP Tumor	Normal	tumor-down	MicroRNA	hsa-miR-324-3p:mirSVR_lowEffct	hsa-miR-324-3p:mirSVR_nonconserved_lowEffect-0.1-0.5	6.67e-06
BP Tumor	Normal	tumor-down	MicroRNA	hsa-miR-215-5p:Functional MTI	Functional MTI	6.76e-06
BP Tumor	Normal	tumor-down	MicroRNA	hsa-miR-4255:mirSVR_highEffct	hsa-miR-4255:mirSVR_nonconserved_highEffect-0.5	6.93e-06
BP Tumor	Normal	tumor-down	MicroRNA	hsa-miR-4320:mirSVR_highEffct	hsa-miR-4320:mirSVR_nonconserved_highEffect-0.5	6.99e-06
BP Tumor	Normal	tumor-down	MicroRNA	hsa-miR-99b*:mirSVR_lowEffct	hsa-miR-99b*:mirSVR_nonconserved_lowEffect-0.1-0.5	7.08e-06
BP Tumor	Normal	tumor-down	MicroRNA	hsa-miR-607:PITA	hsa-miR-607:PITA_TOP	7.35e-06
BP Tumor	Normal	tumor-down	MicroRNA	hsa-miR-3117:mirSVR_lowEffct	hsa-miR-3117:mirSVR_nonconserved_lowEffect-0.1-0.5	7.38e-06
BP Tumor	Normal	tumor-down	MicroRNA	hsa-miR-486-5p:mirSVR_highEffct	hsa-miR-486-5p:mirSVR_conserved_highEffect-0.5	7.41e-06
BP Tumor	Normal	tumor-down	MicroRNA	hsa-miR-1259:PITA	hsa-miR-1259:PITA_TOP	7.44e-06
BP Tumor	Normal	tumor-down	MicroRNA	hsa-miR-4274:mirSVR_lowEffct	hsa-miR-4274:mirSVR_nonconserved_lowEffect-0.1-0.5	7.56e-06
BP Tumor	Normal	tumor-down	MicroRNA	hsa-miR-526a:mirSVR_highEffct	hsa-miR-526a:mirSVR_nonconserved_highEffect-0.5	7.56e-06
BP Tumor	Normal	tumor-down	MicroRNA	hsa-miR-518d-5p:mirSVR_highEffct	hsa-miR-518d-5p:mirSVR_nonconserved_highEffect-0.5	7.56e-06
BP Tumor	Normal	tumor-down	MicroRNA	hsa-miR-518f*:mirSVR_highEffct	hsa-miR-518f*:mirSVR_nonconserved_highEffect-0.5	7.56e-06
BP Tumor	Normal	tumor-down	MicroRNA	hsa-miR-1972:mirSVR_highEffct	hsa-miR-1972:mirSVR_nonconserved_highEffect-0.5	7.56e-06
BP Tumor	Normal	tumor-down	MicroRNA	hsa-miR-520c-5p:mirSVR_highEffct	hsa-miR-520c-5p:mirSVR_nonconserved_highEffect-0.5	7.56e-06
BP Tumor	Normal	tumor-down	MicroRNA	hsa-miR-889:mirSVR_highEffct	hsa-miR-889:mirSVR_nonconserved_highEffect-0.5	8.01e-06
BP Tumor	Normal	tumor-down	MicroRNA	hsa-miR-615-5p:PITA	hsa-miR-615-5p:PITA_TOP	8.16e-06
BP Tumor	Normal	tumor-down	MicroRNA	hsa-miR-1293:mirSVR_highEffct	hsa-miR-1293:mirSVR_nonconserved_highEffect-0.5	8.68e-06
BP Tumor	Normal	tumor-down	MicroRNA	hsa-miR-516a-3p:mirSVR_highEffct	hsa-miR-516a-3p:mirSVR_nonconserved_highEffect-0.5	8.73e-06
BP Tumor	Normal	tumor-down	MicroRNA	hsa-miR-516b*:mirSVR_highEffct	hsa-miR-516b*:mirSVR_nonconserved_highEffect-0.5	8.73e-06
BP Tumor	Normal	tumor-down	MicroRNA	hsa-miR-302f:mirSVR_highEffct	hsa-miR-302f:mirSVR_nonconserved_highEffect-0.5	8.8e-06
BP Tumor	Normal	tumor-down	MicroRNA	hsa-miR-2113:mirSVR_highEffct	hsa-miR-2113:mirSVR_nonconserved_highEffect-0.5	8.84e-06
BP Tumor	Normal	tumor-down	MicroRNA	hsa-miR-137:mirSVR_highEffct	hsa-miR-137:mirSVR_conserved_highEffect-0.5	8.84e-06
BP Tumor	Normal	tumor-down	MicroRNA	hsa-miR-10a:mirSVR_highEffct	hsa-miR-10a:mirSVR_conserved_highEffect-0.5	9.05e-06
BP Tumor	Normal	tumor-down	MicroRNA	hsa-miR-431:mirSVR_highEffct	hsa-miR-431:mirSVR_conserved_highEffect-0.5	9.05e-06
BP Tumor	Normal	tumor-down	MicroRNA	hsa-miR-1282:mirSVR_lowEffct	hsa-miR-1282:mirSVR_nonconserved_lowEffect-0.1-0.5	9.22e-06
BP Tumor	Normal	tumor-down	MicroRNA	hsa-miR-185*:mirSVR_highEffct	hsa-miR-185*:mirSVR_nonconserved_highEffect-0.5	9.22e-06
BP Tumor	Normal	tumor-down	MicroRNA	hsa-miR-1200:mirSVR_highEffct	hsa-miR-1200:mirSVR_nonconserved_highEffect-0.5	9.25e-06
BP Tumor	Normal	tumor-down	MicroRNA	hsa-miR-760:mirSVR_highEffct	hsa-miR-760:mirSVR_nonconserved_highEffect-0.5	9.37e-06
BP Tumor	Normal	tumor-down	MicroRNA	hsa-miR-1911*:mirSVR_highEffct	hsa-miR-1911*:mirSVR_nonconserved_highEffect-0.5	9.49e-06
BP Tumor	Normal	tumor-down	MicroRNA	hsa-miR-30a:PITA	hsa-miR-30a:PITA_TOP	9.49e-06
BP Tumor	Normal	tumor-down	MicroRNA	hsa-miR-30c:PITA	hsa-miR-30c:PITA_TOP	9.49e-06
BP Tumor	Normal	tumor-down	MicroRNA	hsa-miR-30b:PITA	hsa-miR-30b:PITA_TOP	9.49e-06
BP Tumor	Normal	tumor-down	MicroRNA	hsa-miR-30e:PITA	hsa-miR-30e:PITA_TOP	9.49e-06
BP Tumor	Normal	tumor-down	MicroRNA	hsa-miR-30d:PITA	hsa-miR-30d:PITA_TOP	9.49e-06
BP Tumor	Normal	tumor-down	MicroRNA	hsa-miR-520b:mirSVR_highEffct	hsa-miR-520b:mirSVR_conserved_highEffect-0.5	9.49e-06
BP Tumor	Normal	tumor-down	MicroRNA	hsa-miR-598:mirSVR_highEffct	hsa-miR-598:mirSVR_nonconserved_highEffect-0.5	9.59e-06
BP Tumor	Normal	tumor-down	MicroRNA	hsa-miR-331-5p:mirSVR_lowEffct	hsa-miR-331-5p:mirSVR_nonconserved_lowEffect-0.1-0.5	9.72e-06
BP Tumor	Normal	tumor-down	MicroRNA	hsa-miR-192:mirSVR_lowEffct	hsa-miR-192:mirSVR_conserved_lowEffect-0.1-0.5	9.84e-06
BP Tumor	Normal	tumor-down	MicroRNA	hsa-miR-215:mirSVR_lowEffct	hsa-miR-215:mirSVR_conserved_lowEffect-0.1-0.5	9.84e-06
BP Tumor	Normal	tumor-down	MicroRNA	hsa-miR-1973:mirSVR_lowEffct	hsa-miR-1973:mirSVR_nonconserved_lowEffect-0.1-0.5	9.89e-06
BP Tumor	Normal	tumor-down	MicroRNA	hsa-miR-369-3p:TargetScan	hsa-miR-369-3p	1.01e-05
BP Tumor	Normal	tumor-down	MicroRNA	hsa-miR-6817-3p:Functional MTI (Weak)	Functional MTI (Weak)	1.01e-05
BP Tumor	Normal	tumor-down	MicroRNA	hsa-miR-513b:PITA	hsa-miR-513b:PITA_TOP	1.01e-05
BP Tumor	Normal	tumor-down	MicroRNA	hsa-miR-217:TargetScan	hsa-miR-217	1.01e-05
BP Tumor	Normal	tumor-down	MicroRNA	hsa-miR-631:mirSVR_lowEffct	hsa-miR-631:mirSVR_nonconserved_lowEffect-0.1-0.5	1.02e-05
BP Tumor	Normal	tumor-down	MicroRNA	hsa-miR-140-5p:mirSVR_highEffct	hsa-miR-140-5p:mirSVR_conserved_highEffect-0.5	1.04e-05
BP Tumor	Normal	tumor-down	MicroRNA	hsa-miR-504:mirSVR_lowEffct	hsa-miR-504:mirSVR_conserved_lowEffect-0.1-0.5	1.05e-05
BP Tumor	Normal	tumor-down	MicroRNA	hsa-miR-146b-5p:mirSVR_highEffct	hsa-miR-146b-5p:mirSVR_conserved_highEffect-0.5	1.05e-05
BP Tumor	Normal	tumor-down	MicroRNA	hsa-miR-328-3p:TargetScan	hsa-miR-328-3p	1.06e-05
BP Tumor	Normal	tumor-down	MicroRNA	hsa-miR-10a:mirSVR_lowEffct	hsa-miR-10a:mirSVR_conserved_lowEffect-0.1-0.5	1.08e-05
BP Tumor	Normal	tumor-down	MicroRNA	hsa-miR-196b*:mirSVR_lowEffct	hsa-miR-196b*:mirSVR_nonconserved_lowEffect-0.1-0.5	1.09e-05
BP Tumor	Normal	tumor-down	MicroRNA	hsa-miR-589*:mirSVR_highEffct	hsa-miR-589*:mirSVR_nonconserved_highEffect-0.5	1.13e-05
BP Tumor	Normal	tumor-down	MicroRNA	AATGTGA,MIR-23B:MSigDB	AATGTGA,MIR-23B:MSigDB	1.17e-05
BP Tumor	Normal	tumor-down	MicroRNA	hsa-miR-454-3p:Functional MTI	Functional MTI	1.17e-05
BP Tumor	Normal	tumor-down	MicroRNA	AATGTGA,MIR-23A:MSigDB	AATGTGA,MIR-23A:MSigDB	1.17e-05
BP Tumor	Normal	tumor-down	MicroRNA	hsa-miR-153-3p:TargetScan	hsa-miR-153-3p	1.18e-05
BP Tumor	Normal	tumor-down	MicroRNA	hsa-miR-374a-5p:TargetScan	hsa-miR-374a-5p	1.21e-05
BP Tumor	Normal	tumor-down	MicroRNA	hsa-miR-374b-5p:TargetScan	hsa-miR-374b-5p	1.21e-05
BP Tumor	Normal	tumor-down	MicroRNA	hsa-miR-638:mirSVR_lowEffct	hsa-miR-638:mirSVR_nonconserved_lowEffect-0.1-0.5	1.23e-05
BP Tumor	Normal	tumor-down	MicroRNA	hsa-miR-130a-3p:Functional MTI	Functional MTI	1.23e-05
BP Tumor	Normal	tumor-down	MicroRNA	hsa-miR-606:mirSVR_lowEffct	hsa-miR-606:mirSVR_nonconserved_lowEffect-0.1-0.5	1.23e-05
BP Tumor	Normal	tumor-down	MicroRNA	hsa-miR-4291:mirSVR_highEffct	hsa-miR-4291:mirSVR_nonconserved_highEffect-0.5	1.26e-05
BP Tumor	Normal	tumor-down	MicroRNA	hsa-miR-199b-5p:mirSVR_highEffct	hsa-miR-199b-5p:mirSVR_conserved_highEffect-0.5	1.27e-05
BP Tumor	Normal	tumor-down	MicroRNA	hsa-miR-3200:mirSVR_lowEffct	hsa-miR-3200:mirSVR_nonconserved_lowEffect-0.1-0.5	1.3e-05
BP Tumor	Normal	tumor-down	MicroRNA	hsa-miR-2115:mirSVR_highEffct	hsa-miR-2115:mirSVR_nonconserved_highEffect-0.5	1.3e-05
BP Tumor	Normal	tumor-down	MicroRNA	hsa-miR-1254:mirSVR_highEffct	hsa-miR-1254:mirSVR_nonconserved_highEffect-0.5	1.3e-05
BP Tumor	Normal	tumor-down	MicroRNA	hsa-miR-4685-3p:Functional MTI (Weak)	Functional MTI (Weak)	1.31e-05
BP Tumor	Normal	tumor-down	MicroRNA	hsa-miR-338-3p:TargetScan	hsa-miR-338-3p	1.32e-05
BP Tumor	Normal	tumor-down	MicroRNA	hsa-miR-4317:mirSVR_highEffct	hsa-miR-4317:mirSVR_nonconserved_highEffect-0.5	1.33e-05
BP Tumor	Normal	tumor-down	MicroRNA	hsa-miR-4287:Functional MTI (Weak)	Functional MTI (Weak)	1.35e-05
BP Tumor	Normal	tumor-down	MicroRNA	hsa-miR-1224-3p:mirSVR_highEffct	hsa-miR-1224-3p:mirSVR_nonconserved_highEffect-0.5	1.39e-05
BP Tumor	Normal	tumor-down	MicroRNA	hsa-miR-557:mirSVR_highEffct	hsa-miR-557:mirSVR_nonconserved_highEffect-0.5	1.41e-05
BP Tumor	Normal	tumor-down	MicroRNA	hsa-miR-369-3p:PITA	hsa-miR-369-3p:PITA_TOP	1.41e-05
BP Tumor	Normal	tumor-down	MicroRNA	hsa-miR-1285:mirSVR_highEffct	hsa-miR-1285:mirSVR_nonconserved_highEffect-0.5	1.43e-05
BP Tumor	Normal	tumor-down	MicroRNA	hsa-miR-551b:mirSVR_lowEffct	hsa-miR-551b:mirSVR_conserved_lowEffect-0.1-0.5	1.43e-05
BP Tumor	Normal	tumor-down	MicroRNA	hsa-miR-500*:mirSVR_lowEffct	hsa-miR-500*:mirSVR_nonconserved_lowEffect-0.1-0.5	1.45e-05
BP Tumor	Normal	tumor-down	MicroRNA	hsa-miR-411:mirSVR_lowEffct	hsa-miR-411:mirSVR_conserved_lowEffect-0.1-0.5	1.45e-05
BP Tumor	Normal	tumor-down	MicroRNA	hsa-miR-34a*:mirSVR_highEffct	hsa-miR-34a*:mirSVR_nonconserved_highEffect-0.5	1.49e-05
BP Tumor	Normal	tumor-down	MicroRNA	hsa-miR-490-5p:mirSVR_highEffct	hsa-miR-490-5p:mirSVR_nonconserved_highEffect-0.5	1.51e-05
BP Tumor	Normal	tumor-down	MicroRNA	hsa-miR-140-3p.1:TargetScan	hsa-miR-140-3p.1	1.51e-05
BP Tumor	Normal	tumor-down	MicroRNA	hsa-miR-1273d:mirSVR_highEffct	hsa-miR-1273d:mirSVR_nonconserved_highEffect-0.5	1.53e-05
BP Tumor	Normal	tumor-down	MicroRNA	hsa-miR-548d-3p:PITA	hsa-miR-548d-3p:PITA_TOP	1.53e-05
BP Tumor	Normal	tumor-down	MicroRNA	hsa-miR-512-5p:mirSVR_highEffct	hsa-miR-512-5p:mirSVR_nonconserved_highEffect-0.5	1.54e-05
BP Tumor	Normal	tumor-down	MicroRNA	hsa-miR-367-5p:Functional MTI (Weak)	Functional MTI (Weak)	1.58e-05
BP Tumor	Normal	tumor-down	MicroRNA	hsa-miR-625*:mirSVR_lowEffct	hsa-miR-625*:mirSVR_nonconserved_lowEffect-0.1-0.5	1.59e-05
BP Tumor	Normal	tumor-down	MicroRNA	hsa-miR-369-5p:mirSVR_lowEffct	hsa-miR-369-5p:mirSVR_nonconserved_lowEffect-0.1-0.5	1.59e-05
BP Tumor	Normal	tumor-down	MicroRNA	hsa-miR-539:PITA	hsa-miR-539:PITA_TOP	1.61e-05
BP Tumor	Normal	tumor-down	MicroRNA	hsa-miR-22:mirSVR_highEffct	hsa-miR-22:mirSVR_conserved_highEffect-0.5	1.66e-05
BP Tumor	Normal	tumor-down	MicroRNA	hsa-miR-4256:mirSVR_lowEffct	hsa-miR-4256:mirSVR_nonconserved_lowEffect-0.1-0.5	1.66e-05
BP Tumor	Normal	tumor-down	MicroRNA	hsa-miR-216a:mirSVR_highEffct	hsa-miR-216a:mirSVR_conserved_highEffect-0.5	1.68e-05
BP Tumor	Normal	tumor-down	MicroRNA	hsa-miR-3197:mirSVR_lowEffct	hsa-miR-3197:mirSVR_nonconserved_lowEffect-0.1-0.5	1.68e-05
BP Tumor	Normal	tumor-down	MicroRNA	hsa-miR-491-5p:mirSVR_highEffct	hsa-miR-491-5p:mirSVR_conserved_highEffect-0.5	1.69e-05
BP Tumor	Normal	tumor-down	MicroRNA	hsa-miR-18b*:mirSVR_lowEffct	hsa-miR-18b*:mirSVR_nonconserved_lowEffect-0.1-0.5	1.69e-05
BP Tumor	Normal	tumor-down	MicroRNA	hsa-miR-505:mirSVR_highEffct	hsa-miR-505:mirSVR_conserved_highEffect-0.5	1.69e-05
BP Tumor	Normal	tumor-down	MicroRNA	hsa-miR-7111-3p:Functional MTI (Weak)	Functional MTI (Weak)	1.77e-05
BP Tumor	Normal	tumor-down	MicroRNA	hsa-miR-888*:mirSVR_lowEffct	hsa-miR-888*:mirSVR_nonconserved_lowEffect-0.1-0.5	1.77e-05
BP Tumor	Normal	tumor-down	MicroRNA	hsa-miR-650:mirSVR_highEffct	hsa-miR-650:mirSVR_nonconserved_highEffect-0.5	1.77e-05
BP Tumor	Normal	tumor-down	MicroRNA	hsa-miR-1233:mirSVR_lowEffct	hsa-miR-1233:mirSVR_nonconserved_lowEffect-0.1-0.5	1.79e-05
BP Tumor	Normal	tumor-down	MicroRNA	hsa-miR-371a-5p:Functional MTI	Functional MTI	1.81e-05
BP Tumor	Normal	tumor-down	MicroRNA	hsa-miR-3127:mirSVR_highEffct	hsa-miR-3127:mirSVR_nonconserved_highEffect-0.5	1.83e-05
BP Tumor	Normal	tumor-down	MicroRNA	hsa-miR-190a-3p:Functional MTI (Weak)	Functional MTI (Weak)	1.86e-05
BP Tumor	Normal	tumor-down	MicroRNA	hsa-miR-24-3p:TargetScan	hsa-miR-24-3p	1.91e-05
BP Tumor	Normal	tumor-down	MicroRNA	hsa-miR-222:mirSVR_highEffct	hsa-miR-222:mirSVR_conserved_highEffect-0.5	1.91e-05
BP Tumor	Normal	tumor-down	MicroRNA	hsa-miR-552:mirSVR_highEffct	hsa-miR-552:mirSVR_nonconserved_highEffect-0.5	1.91e-05
BP Tumor	Normal	tumor-down	MicroRNA	hsa-miR-3118:mirSVR_highEffct	hsa-miR-3118:mirSVR_nonconserved_highEffect-0.5	1.97e-05
BP Tumor	Normal	tumor-down	MicroRNA	hsa-miR-3122:mirSVR_lowEffct	hsa-miR-3122:mirSVR_nonconserved_lowEffect-0.1-0.5	1.97e-05
BP Tumor	Normal	tumor-down	MicroRNA	hsa-miR-130b-3p:Functional MTI	Functional MTI	1.97e-05
BP Tumor	Normal	tumor-down	MicroRNA	hsa-miR-205-5p:TargetScan	hsa-miR-205-5p	1.99e-05
BP Tumor	Normal	tumor-down	MicroRNA	hsa-miR-34a:mirSVR_highEffct	hsa-miR-34a:mirSVR_conserved_highEffect-0.5	2e-05
BP Tumor	Normal	tumor-down	MicroRNA	hsa-miR-551a:mirSVR_lowEffct	hsa-miR-551a:mirSVR_conserved_lowEffect-0.1-0.5	2.04e-05
BP Tumor	Normal	tumor-down	MicroRNA	hsa-miR-514:mirSVR_lowEffct	hsa-miR-514:mirSVR_nonconserved_lowEffect-0.1-0.5	2.05e-05
BP Tumor	Normal	tumor-down	MicroRNA	hsa-miR-192*:mirSVR_highEffct	hsa-miR-192*:mirSVR_nonconserved_highEffect-0.5	2.05e-05
BP Tumor	Normal	tumor-down	MicroRNA	hsa-miR-640:mirSVR_lowEffct	hsa-miR-640:mirSVR_nonconserved_lowEffect-0.1-0.5	2.05e-05
BP Tumor	Normal	tumor-down	MicroRNA	hsa-miR-3182:mirSVR_highEffct	hsa-miR-3182:mirSVR_nonconserved_highEffect-0.5	2.05e-05
BP Tumor	Normal	tumor-down	MicroRNA	hsa-miR-4330:mirSVR_highEffct	hsa-miR-4330:mirSVR_nonconserved_highEffect-0.5	2.1e-05
BP Tumor	Normal	tumor-down	MicroRNA	hsa-miR-449c*:mirSVR_lowEffct	hsa-miR-449c*:mirSVR_nonconserved_lowEffect-0.1-0.5	2.1e-05
BP Tumor	Normal	tumor-down	MicroRNA	hsa-miR-548l:PITA	hsa-miR-548l:PITA_TOP	2.13e-05
BP Tumor	Normal	tumor-down	MicroRNA	hsa-miR-324-5p:mirSVR_highEffct	hsa-miR-324-5p:mirSVR_conserved_highEffect-0.5	2.15e-05
BP Tumor	Normal	tumor-down	MicroRNA	hsa-miR-202:mirSVR_lowEffct	hsa-miR-202:mirSVR_conserved_lowEffect-0.1-0.5	2.2e-05
BP Tumor	Normal	tumor-down	MicroRNA	hsa-miR-146b-5p:Functional MTI	Functional MTI	2.2e-05
BP Tumor	Normal	tumor-down	MicroRNA	hsa-miR-24:mirSVR_highEffct	hsa-miR-24:mirSVR_conserved_highEffect-0.5	2.2e-05
BP Tumor	Normal	tumor-down	MicroRNA	hsa-miR-140-3p.2:TargetScan	hsa-miR-140-3p.2	2.2e-05
BP Tumor	Normal	tumor-down	MicroRNA	hsa-miR-1321:mirSVR_highEffct	hsa-miR-1321:mirSVR_nonconserved_highEffect-0.5	2.31e-05
BP Tumor	Normal	tumor-down	MicroRNA	hsa-miR-708:mirSVR_highEffct	hsa-miR-708:mirSVR_conserved_highEffect-0.5	2.31e-05
BP Tumor	Normal	tumor-down	MicroRNA	hsa-miR-1298-5p:TargetScan	hsa-miR-1298-5p	2.31e-05
BP Tumor	Normal	tumor-down	MicroRNA	hsa-miR-199b-3p:TargetScan	hsa-miR-199b-3p	2.37e-05
BP Tumor	Normal	tumor-down	MicroRNA	hsa-miR-199a-3p:TargetScan	hsa-miR-199a-3p	2.37e-05
BP Tumor	Normal	tumor-down	MicroRNA	hsa-miR-28-3p:mirSVR_highEffct	hsa-miR-28-3p:mirSVR_nonconserved_highEffect-0.5	2.38e-05
BP Tumor	Normal	tumor-down	MicroRNA	hsa-miR-519a:PITA	hsa-miR-519a:PITA_TOP	2.43e-05
BP Tumor	Normal	tumor-down	MicroRNA	hsa-miR-519b-3p:PITA	hsa-miR-519b-3p:PITA_TOP	2.43e-05
BP Tumor	Normal	tumor-down	MicroRNA	hsa-miR-519c-3p:PITA	hsa-miR-519c-3p:PITA_TOP	2.43e-05
BP Tumor	Normal	tumor-down	MicroRNA	hsa-miR-1912:mirSVR_highEffct	hsa-miR-1912:mirSVR_nonconserved_highEffect-0.5	2.45e-05
BP Tumor	Normal	tumor-down	MicroRNA	hsa-miR-1197:mirSVR_highEffct	hsa-miR-1197:mirSVR_nonconserved_highEffect-0.5	2.45e-05
BP Tumor	Normal	tumor-down	MicroRNA	hsa-miR-766:mirSVR_highEffct	hsa-miR-766:mirSVR_nonconserved_highEffect-0.5	2.45e-05
BP Tumor	Normal	tumor-down	MicroRNA	hsa-miR-4314:mirSVR_highEffct	hsa-miR-4314:mirSVR_nonconserved_highEffect-0.5	2.45e-05
BP Tumor	Normal	tumor-down	MicroRNA	hsa-miR-1267:mirSVR_highEffct	hsa-miR-1267:mirSVR_nonconserved_highEffect-0.5	2.45e-05
BP Tumor	Normal	tumor-down	MicroRNA	hsa-miR-1913:mirSVR_lowEffct	hsa-miR-1913:mirSVR_nonconserved_lowEffect-0.1-0.5	2.46e-05
BP Tumor	Normal	tumor-down	MicroRNA	hsa-miR-514:mirSVR_highEffct	hsa-miR-514:mirSVR_nonconserved_highEffect-0.5	2.47e-05
BP Tumor	Normal	tumor-down	MicroRNA	hsa-miR-127-5p:mirSVR_highEffct	hsa-miR-127-5p:mirSVR_nonconserved_highEffect-0.5	2.48e-05
BP Tumor	Normal	tumor-down	MicroRNA	hsa-miR-487a:mirSVR_highEffct	hsa-miR-487a:mirSVR_nonconserved_highEffect-0.5	2.48e-05
BP Tumor	Normal	tumor-down	MicroRNA	hsa-miR-593:mirSVR_highEffct	hsa-miR-593:mirSVR_nonconserved_highEffect-0.5	2.5e-05
BP Tumor	Normal	tumor-down	MicroRNA	hsa-miR-218:PITA	hsa-miR-218:PITA_TOP	2.54e-05
BP Tumor	Normal	tumor-down	MicroRNA	hsa-miR-4691-3p:Functional MTI (Weak)	Functional MTI (Weak)	2.54e-05
BP Tumor	Normal	tumor-down	MicroRNA	hsa-miR-197:mirSVR_lowEffct	hsa-miR-197:mirSVR_conserved_lowEffect-0.1-0.5	2.54e-05
BP Tumor	Normal	tumor-down	MicroRNA	hsa-miR-378*:mirSVR_highEffct	hsa-miR-378*:mirSVR_nonconserved_highEffect-0.5	2.57e-05
BP Tumor	Normal	tumor-down	MicroRNA	hsa-miR-520h:PITA	hsa-miR-520h:PITA_TOP	2.58e-05
BP Tumor	Normal	tumor-down	MicroRNA	hsa-miR-520g:PITA	hsa-miR-520g:PITA_TOP	2.58e-05
BP Tumor	Normal	tumor-down	MicroRNA	hsa-miR-3134:mirSVR_lowEffct	hsa-miR-3134:mirSVR_nonconserved_lowEffect-0.1-0.5	2.59e-05
BP Tumor	Normal	tumor-down	MicroRNA	hsa-miR-489-3p:TargetScan	hsa-miR-489-3p	2.61e-05
BP Tumor	Normal	tumor-down	MicroRNA	hsa-miR-766-5p:Functional MTI (Weak)	Functional MTI (Weak)	2.61e-05
BP Tumor	Normal	tumor-down	MicroRNA	hsa-miR-4327:mirSVR_highEffct	hsa-miR-4327:mirSVR_nonconserved_highEffect-0.5	2.61e-05
BP Tumor	Normal	tumor-down	MicroRNA	hsa-miR-3170:mirSVR_lowEffct	hsa-miR-3170:mirSVR_nonconserved_lowEffect-0.1-0.5	2.61e-05
BP Tumor	Normal	tumor-down	MicroRNA	hsa-miR-4272:mirSVR_highEffct	hsa-miR-4272:mirSVR_nonconserved_highEffect-0.5	2.61e-05
BP Tumor	Normal	tumor-down	MicroRNA	hsa-miR-144:PITA	hsa-miR-144:PITA_TOP	2.86e-05
BP Tumor	Normal	tumor-down	MicroRNA	hsa-miR-4294:mirSVR_highEffct	hsa-miR-4294:mirSVR_nonconserved_highEffect-0.5	2.86e-05
BP Tumor	Normal	tumor-down	MicroRNA	hsa-miR-3666:Functional MTI (Weak)	Functional MTI (Weak)	2.86e-05
BP Tumor	Normal	tumor-down	MicroRNA	hsa-miR-146a:mirSVR_highEffct	hsa-miR-146a:mirSVR_conserved_highEffect-0.5	2.88e-05
BP Tumor	Normal	tumor-down	MicroRNA	hsa-miR-4297:mirSVR_highEffct	hsa-miR-4297:mirSVR_nonconserved_highEffect-0.5	2.91e-05
BP Tumor	Normal	tumor-down	MicroRNA	hsa-miR-105:mirSVR_highEffct	hsa-miR-105:mirSVR_nonconserved_highEffect-0.5	2.94e-05
BP Tumor	Normal	tumor-down	MicroRNA	hsa-miR-4295:Functional MTI (Weak)	Functional MTI (Weak)	3e-05
BP Tumor	Normal	tumor-down	MicroRNA	hsa-miR-149*:mirSVR_highEffct	hsa-miR-149*:mirSVR_nonconserved_highEffect-0.5	3.18e-05
BP Tumor	Normal	tumor-down	MicroRNA	hsa-miR-2117:mirSVR_highEffct	hsa-miR-2117:mirSVR_nonconserved_highEffect-0.5	3.2e-05
BP Tumor	Normal	tumor-down	MicroRNA	hsa-miR-185:mirSVR_highEffct	hsa-miR-185:mirSVR_conserved_highEffect-0.5	3.2e-05
BP Tumor	Normal	tumor-down	MicroRNA	hsa-miR-509-3p:mirSVR_lowEffct	hsa-miR-509-3p:mirSVR_nonconserved_lowEffect-0.1-0.5	3.23e-05
BP Tumor	Normal	tumor-down	MicroRNA	hsa-miR-606:PITA	hsa-miR-606:PITA_TOP	3.25e-05
BP Tumor	Normal	tumor-down	MicroRNA	hsa-miR-4296:mirSVR_highEffct	hsa-miR-4296:mirSVR_nonconserved_highEffect-0.5	3.32e-05
BP Tumor	Normal	tumor-down	MicroRNA	hsa-miR-6887-3p:Functional MTI (Weak)	Functional MTI (Weak)	3.35e-05
BP Tumor	Normal	tumor-down	MicroRNA	hsa-miR-668:mirSVR_highEffct	hsa-miR-668:mirSVR_nonconserved_highEffect-0.5	3.39e-05
BP Tumor	Normal	tumor-down	MicroRNA	hsa-miR-502-3p:mirSVR_highEffct	hsa-miR-502-3p:mirSVR_nonconserved_highEffect-0.5	3.39e-05
BP Tumor	Normal	tumor-down	MicroRNA	hsa-miR-20b*:mirSVR_highEffct	hsa-miR-20b*:mirSVR_nonconserved_highEffect-0.5	3.41e-05
BP Tumor	Normal	tumor-down	MicroRNA	hsa-miR-365*:mirSVR_lowEffct	hsa-miR-365*:mirSVR_nonconserved_lowEffect-0.1-0.5	3.48e-05
BP Tumor	Normal	tumor-down	MicroRNA	hsa-miR-193a-5p:mirSVR_highEffct	hsa-miR-193a-5p:mirSVR_nonconserved_highEffect-0.5	3.59e-05
BP Tumor	Normal	tumor-down	MicroRNA	hsa-miR-335-3p:Functional MTI (Weak)	Functional MTI (Weak)	3.62e-05
BP Tumor	Normal	tumor-down	MicroRNA	hsa-miR-875-5p:mirSVR_lowEffct	hsa-miR-875-5p:mirSVR_conserved_lowEffect-0.1-0.5	3.66e-05
BP Tumor	Normal	tumor-down	MicroRNA	hsa-miR-26b*:mirSVR_highEffct	hsa-miR-26b*:mirSVR_nonconserved_highEffect-0.5	3.72e-05
BP Tumor	Normal	tumor-down	MicroRNA	hsa-miR-488-3p:TargetScan	hsa-miR-488-3p	3.72e-05
BP Tumor	Normal	tumor-down	MicroRNA	hsa-miR-301b-3p:Non-Functional MTI	Non-Functional MTI	3.72e-05
BP Tumor	Normal	tumor-down	MicroRNA	hsa-miR-31:mirSVR_highEffct	hsa-miR-31:mirSVR_conserved_highEffect-0.5	3.76e-05
BP Tumor	Normal	tumor-down	MicroRNA	hsa-miR-452-5p:TargetScan	hsa-miR-452-5p	3.82e-05
BP Tumor	Normal	tumor-down	MicroRNA	hsa-miR-892c-3p:TargetScan	hsa-miR-892c-3p	3.82e-05
BP Tumor	Normal	tumor-down	MicroRNA	hsa-miR-501-3p:mirSVR_highEffct	hsa-miR-501-3p:mirSVR_nonconserved_highEffect-0.5	3.84e-05
BP Tumor	Normal	tumor-down	MicroRNA	hsa-miR-4469:Functional MTI (Weak)	Functional MTI (Weak)	3.91e-05
BP Tumor	Normal	tumor-down	MicroRNA	hsa-miR-92b*:mirSVR_lowEffct	hsa-miR-92b*:mirSVR_nonconserved_lowEffect-0.1-0.5	4e-05
BP Tumor	Normal	tumor-down	MicroRNA	hsa-miR-3174:mirSVR_highEffct	hsa-miR-3174:mirSVR_nonconserved_highEffect-0.5	4.07e-05
BP Tumor	Normal	tumor-down	MicroRNA	AACATTC,MIR-409-3P:MSigDB	AACATTC,MIR-409-3P:MSigDB	4.09e-05
BP Tumor	Normal	tumor-down	MicroRNA	hsa-miR-649:mirSVR_highEffct	hsa-miR-649:mirSVR_nonconserved_highEffect-0.5	4.12e-05
BP Tumor	Normal	tumor-down	MicroRNA	hsa-miR-562:mirSVR_highEffct	hsa-miR-562:mirSVR_nonconserved_highEffect-0.5	4.19e-05
BP Tumor	Normal	tumor-down	MicroRNA	hsa-miR-4264:mirSVR_lowEffct	hsa-miR-4264:mirSVR_nonconserved_lowEffect-0.1-0.5	4.31e-05
BP Tumor	Normal	tumor-down	MicroRNA	hsa-miR-4287:mirSVR_highEffct	hsa-miR-4287:mirSVR_nonconserved_highEffect-0.5	4.38e-05
BP Tumor	Normal	tumor-down	MicroRNA	hsa-miR-1266:mirSVR_highEffct	hsa-miR-1266:mirSVR_nonconserved_highEffect-0.5	4.41e-05
BP Tumor	Normal	tumor-down	MicroRNA	hsa-miR-141-5p:Functional MTI (Weak)	Functional MTI (Weak)	4.48e-05
BP Tumor	Normal	tumor-down	MicroRNA	hsa-miR-362-3p:Functional MTI	Functional MTI	4.49e-05
BP Tumor	Normal	tumor-down	MicroRNA	hsa-miR-502-5p:mirSVR_lowEffct	hsa-miR-502-5p:mirSVR_nonconserved_lowEffect-0.1-0.5	4.49e-05
BP Tumor	Normal	tumor-down	MicroRNA	hsa-miR-378:mirSVR_highEffct	hsa-miR-378:mirSVR_conserved_highEffect-0.5	4.5e-05
BP Tumor	Normal	tumor-down	MicroRNA	hsa-miR-200c*:mirSVR_highEffct	hsa-miR-200c*:mirSVR_nonconserved_highEffect-0.5	4.57e-05
BP Tumor	Normal	tumor-down	MicroRNA	hsa-miR-499a-5p:TargetScan	hsa-miR-499a-5p	4.57e-05
BP Tumor	Normal	tumor-down	MicroRNA	hsa-miR-4316:mirSVR_lowEffct	hsa-miR-4316:mirSVR_nonconserved_lowEffect-0.1-0.5	4.62e-05
BP Tumor	Normal	tumor-down	MicroRNA	hsa-miR-329-3p:Functional MTI	Functional MTI	4.65e-05
BP Tumor	Normal	tumor-down	MicroRNA	hsa-miR-6780a-3p:Functional MTI (Weak)	Functional MTI (Weak)	4.65e-05
BP Tumor	Normal	tumor-down	MicroRNA	hsa-miR-1258:mirSVR_highEffct	hsa-miR-1258:mirSVR_nonconserved_highEffect-0.5	4.66e-05
BP Tumor	Normal	tumor-down	MicroRNA	hsa-miR-24-1*:mirSVR_lowEffct	hsa-miR-24-1*:mirSVR_nonconserved_lowEffect-0.1-0.5	4.69e-05
BP Tumor	Normal	tumor-down	MicroRNA	hsa-miR-302e:mirSVR_highEffct	hsa-miR-302e:mirSVR_conserved_highEffect-0.5	4.76e-05
BP Tumor	Normal	tumor-down	MicroRNA	hsa-miR-520a-5p:PITA	hsa-miR-520a-5p:PITA_TOP	4.85e-05
BP Tumor	Normal	tumor-down	MicroRNA	hsa-miR-525-5p:PITA	hsa-miR-525-5p:PITA_TOP	4.85e-05
BP Tumor	Normal	tumor-down	MicroRNA	hsa-miR-1306:mirSVR_lowEffct	hsa-miR-1306:mirSVR_nonconserved_lowEffect-0.1-0.5	5e-05
BP Tumor	Normal	tumor-down	MicroRNA	hsa-miR-130a:mirSVR_highEffct	hsa-miR-130a:mirSVR_conserved_highEffect-0.5	5.02e-05
BP Tumor	Normal	tumor-down	MicroRNA	hsa-miR-199a-5p:mirSVR_highEffct	hsa-miR-199a-5p:mirSVR_conserved_highEffect-0.5	5.04e-05
BP Tumor	Normal	tumor-down	MicroRNA	hsa-miR-340:PITA	hsa-miR-340:PITA_TOP	5.11e-05
BP Tumor	Normal	tumor-down	MicroRNA	hsa-miR-517b:mirSVR_lowEffct	hsa-miR-517b:mirSVR_nonconserved_lowEffect-0.1-0.5	5.11e-05
BP Tumor	Normal	tumor-down	MicroRNA	hsa-miR-582-5p:PITA	hsa-miR-582-5p:PITA_TOP	5.18e-05
BP Tumor	Normal	tumor-down	MicroRNA	hsa-miR-379:mirSVR_highEffct	hsa-miR-379:mirSVR_conserved_highEffect-0.5	5.21e-05
BP Tumor	Normal	tumor-down	MicroRNA	hsa-miR-139-5p:mirSVR_highEffct	hsa-miR-139-5p:mirSVR_conserved_highEffect-0.5	5.26e-05
BP Tumor	Normal	tumor-down	MicroRNA	hsa-miR-128:mirSVR_highEffct	hsa-miR-128:mirSVR_conserved_highEffect-0.5	5.36e-05
BP Tumor	Normal	tumor-down	MicroRNA	hsa-miR-424*:mirSVR_highEffct	hsa-miR-424*:mirSVR_nonconserved_highEffect-0.5	5.46e-05
BP Tumor	Normal	tumor-down	MicroRNA	hsa-miR-34c-5p:mirSVR_highEffct	hsa-miR-34c-5p:mirSVR_conserved_highEffect-0.5	5.63e-05
BP Tumor	Normal	tumor-down	MicroRNA	hsa-miR-23a*:mirSVR_lowEffct	hsa-miR-23a*:mirSVR_nonconserved_lowEffect-0.1-0.5	5.7e-05
BP Tumor	Normal	tumor-down	MicroRNA	hsa-miR-4322:mirSVR_highEffct	hsa-miR-4322:mirSVR_nonconserved_highEffect-0.5	5.74e-05
BP Tumor	Normal	tumor-down	MicroRNA	hsa-miR-744*:mirSVR_lowEffct	hsa-miR-744*:mirSVR_nonconserved_lowEffect-0.1-0.5	5.77e-05
BP Tumor	Normal	tumor-down	MicroRNA	hsa-miR-301a-3p:Functional MTI	Functional MTI	5.83e-05
BP Tumor	Normal	tumor-down	MicroRNA	hsa-miR-877*:mirSVR_highEffct	hsa-miR-877*:mirSVR_nonconserved_highEffect-0.5	5.9e-05
BP Tumor	Normal	tumor-down	MicroRNA	hsa-miR-299-5p:TargetScan	hsa-miR-299-5p	5.93e-05
BP Tumor	Normal	tumor-down	MicroRNA	hsa-miR-376c-3p:TargetScan	hsa-miR-376c-3p	5.93e-05
BP Tumor	Normal	tumor-down	MicroRNA	hsa-miR-629-3p:Functional MTI (Weak)	Functional MTI (Weak)	5.93e-05
BP Tumor	Normal	tumor-down	MicroRNA	hsa-miR-378c:mirSVR_highEffct	hsa-miR-378c:mirSVR_nonconserved_highEffect-0.5	5.99e-05
BP Tumor	Normal	tumor-down	MicroRNA	TCCAGAG,MIR-518C:MSigDB	TCCAGAG,MIR-518C:MSigDB	6.06e-05
BP Tumor	Normal	tumor-down	MicroRNA	hsa-miR-4269:mirSVR_highEffct	hsa-miR-4269:mirSVR_nonconserved_highEffect-0.5	6.21e-05
BP Tumor	Normal	tumor-down	MicroRNA	hsa-miR-200b:PITA	hsa-miR-200b:PITA_TOP	6.21e-05
BP Tumor	Normal	tumor-down	MicroRNA	hsa-miR-200c:PITA	hsa-miR-200c:PITA_TOP	6.21e-05
BP Tumor	Normal	tumor-down	MicroRNA	hsa-miR-4305:mirSVR_lowEffct	hsa-miR-4305:mirSVR_nonconserved_lowEffect-0.1-0.5	6.23e-05
BP Tumor	Normal	tumor-down	MicroRNA	GCACTTT,MIR-106B:MSigDB	GCACTTT,MIR-106B:MSigDB	6.26e-05
BP Tumor	Normal	tumor-down	MicroRNA	GCACTTT,MIR-20B:MSigDB	GCACTTT,MIR-20B:MSigDB	6.26e-05
BP Tumor	Normal	tumor-down	MicroRNA	GCACTTT,MIR-17-5P:MSigDB	GCACTTT,MIR-17-5P:MSigDB	6.26e-05
BP Tumor	Normal	tumor-down	MicroRNA	GCACTTT,MIR-106A:MSigDB	GCACTTT,MIR-106A:MSigDB	6.26e-05
BP Tumor	Normal	tumor-down	MicroRNA	GCACTTT,MIR-20A:MSigDB	GCACTTT,MIR-20A:MSigDB	6.26e-05
BP Tumor	Normal	tumor-down	MicroRNA	GCACTTT,MIR-519D:MSigDB	GCACTTT,MIR-519D:MSigDB	6.26e-05
BP Tumor	Normal	tumor-down	MicroRNA	hsa-miR-663:mirSVR_lowEffct	hsa-miR-663:mirSVR_nonconserved_lowEffect-0.1-0.5	6.26e-05
BP Tumor	Normal	tumor-down	MicroRNA	hsa-miR-3183:mirSVR_highEffct	hsa-miR-3183:mirSVR_nonconserved_highEffect-0.5	6.26e-05
BP Tumor	Normal	tumor-down	MicroRNA	hsa-miR-24-1*:mirSVR_highEffct	hsa-miR-24-1*:mirSVR_nonconserved_highEffect-0.5	6.31e-05
BP Tumor	Normal	tumor-down	MicroRNA	hsa-miR-429:PITA	hsa-miR-429:PITA_TOP	6.44e-05
BP Tumor	Normal	tumor-down	MicroRNA	hsa-miR-372-5p:Functional MTI (Weak)	Functional MTI (Weak)	6.44e-05
BP Tumor	Normal	tumor-down	MicroRNA	hsa-miR-1321:PITA	hsa-miR-1321:PITA_TOP	6.77e-05
[truncated: 297 more rows]
