# Supplementary material for: Cellular State Transformations Using Deep Learning for Precision Medicine Applications
Source: Patterns (N Y). 2020 Aug 17;1(6):100087. doi: 10.1016/j.patter.2020.100087 (PMC7660411; doi:10.1016/j.patter.2020.100087)
Supplement: Table S5. TSPG Perturbations for All Five TCGA Patients and for BP toward a Normal Target Tissue [file mmc6.xlsx]

## Sheet: Cover
Cellular state transformations using deep learning for precision medicine applications
Supplemental Table S5
1Colin Targonskia, 1M. Reed Benderb, Benjamin T. Shealya, Benafsh Husainb, Bill Pasemanc, Melissa C. Smitha, F. Alex Feltusb, d, e, *
aDepartment of Electrical and Computer Engineering, Clemson University, Clemson, SC 29634
bDepartment of Biomedical Data Science and Informatics, Clemson University, Clemson, SC 29634
crarekidneycancer.org
dDepartment of Genetics and Biochemistry, Clemson University, Clemson, SC 29634
eCenter for Human Genetics, Clemson University, Greenwood, SC 292646
1Authors contributed equally to this study
*F. Alex Feltus. Tel.: +1-864-656-3231. Email: ffeltus@clemson.edu

## Sheet: S5
Supplemental Table S5. TSPG Perturbations for all 5 TCGA Patients and for BP Towards a Normal Target Tissue.
Gene	BP-Tumor	TCGA-BQ-5884	TCGA-BQ-7051	TCGA-DZ-6131	TCGA-GL-7966	TCGA-Y8-A8RY
A1BG	-0.0445573	0.0779326	0.228516	-0.0135535	0.0711202	-0.102145
A1CF	0.127072	0.211835	-0.0693877	0.167059	0.408451	0.107952
A2M	0.188294	0.130376	0.359669	0.0385829	0.0971404	0.112853
A2ML1	-0.251669	-0.563864	-0.145377	-0.507206	-0.660904	-0.226997
A3GALT2	-0.539591	-0.287999	-0.502893	-0.486647	-0.471897	-0.529071
A4GALT	-0.152366	0.0799536	-0.0189271	-0.0413985	-0.0433114	-0.217133
A4GNT	-0.270989	0.063315	-0.224662	0.0277445	-0.14041	-0.333664
AAAS	-0.4349	-0.057915	-0.273905	-0.139542	-0.175334	-0.463659
AACS	-0.0363391	0.00850082	-0.018334	-0.0105839	0.182607	0.0296741
AADAC	-0.163164	-0.150781	-0.297335	-0.308252	-0.808509	-0.100733
AADACL2	-0.267751	0.049012	0.0739848	-0.126418	-0.70741	-0.260891
AADACL4	0.226261	0.263515	0.407366	0.274913	0.120927	0.273757
AADAT	0.0392695	-0.0175007	0.0106311	-0.00906255	0.279225	0.0894118
AAED1	0.00610058	0.0405036	0.0651806	-0.0993261	0.0165034	0.0404433
AAGAB	0.0542191	-0.0416836	0.0624512	0.0675275	0.07268	0.105873
AAK1	0.115549	-0.104351	-0.0953414	-0.00629003	0.145557	0.237363
AAMDC	0.110156	0.249517	0.304076	0.229665	0.263074	0.0177706
AAMP	0.110663	0.0983233	0.124341	0.0818655	-0.00367627	0.131176
AANAT	-0.259249	-0.122225	-0.204226	-0.199155	-0.203578	-0.289352
AAR2	0.110243	0.171311	0.0910917	-0.00726138	0.310005	0.110886
AARD	0.0204516	0.150756	0.1972	0.19019	0.105761	0.297416
AARS	0.0314519	-0.158348	-0.00165241	-0.108468	-0.0886052	0.125778
AARS2	-0.0990484	-0.159085	-0.0974879	-0.211619	-0.0707463	-0.0788131
AARSD1	-0.23829	-0.0337424	-0.193414	-0.106097	-0.164014	-0.306396
AASDH	0.132785	0.0851188	0.0556362	0.142737	0.142203	0.228932
AASDHPPT	0.1107	-0.191689	-0.0222872	0.0494653	-0.025412	0.206159
AASS	-0.0158848	0.0141782	-0.127211	0.105492	0.11858	0.0186777
AATF	-0.0650862	-0.10871	-0.094512	-0.209022	-0.444732	-0.0789958
AATK	0.142141	0.167106	0.211252	0.0786289	0.0236413	0.175802
ABAT	0.162206	0.0796102	-0.047974	0.223861	0.392623	0.184834
ABCA1	-0.212395	-0.432598	-0.21769	-0.399032	-0.111554	-0.158909
ABCA10	-0.0396275	0.0555391	0.0362186	0.155266	0.0620477	-0.141374
ABCA12	-0.398458	-0.555048	-0.471671	-0.60985	-0.609252	-0.248061
ABCA13	-0.0809161	0.26671	-0.0164912	0.257104	0.0133989	-0.0338646
ABCA2	-0.11589	0.170789	-0.0486069	0.0655604	0.121465	-0.0782998
ABCA3	-0.204986	-0.122936	-0.208509	-0.176195	-0.134816	-0.184599
ABCA4	0.49991	0.347822	0.402595	0.299699	0.202345	0.52153
ABCA5	-0.0272732	-0.0243169	0.138558	0.130305	0.2311	-0.0555881
ABCA6	0.00665527	-0.0392935	0.100825	0.0701406	0.101765	0.017957
ABCA7	-0.262346	-0.157962	-0.114766	-0.167783	-0.233603	-0.321696
ABCA8	-0.0204257	0.0164578	0.0311975	0.129369	0.178381	0.0199867
ABCA9	0.0957097	0.165603	0.124545	0.117063	0.126368	0.109918
ABCB1	-0.103734	0.16655	-0.140848	0.00821641	0.115675	-0.0751852
ABCB10	0.0265691	-0.0902887	-0.103112	-0.123472	0.0863032	0.12866
ABCB11	-0.185727	-0.294518	-0.218656	-0.268732	-0.729543	-0.173001
ABCB4	-0.240917	-0.0605275	-0.0838997	-0.159364	-0.0227167	-0.25022
ABCB5	-0.205339	-0.802113	-0.121044	-0.832512	-0.381975	0.0050621
ABCB6	-0.11456	-0.113489	-0.0732812	-0.155847	-0.325609	-0.136279
ABCB7	0.122789	-0.0420135	0.0931803	2.782e-05	0.0711491	0.147587
ABCB8	-0.153006	-0.0914245	-0.0703292	-0.0678088	0.0630593	-0.205121
ABCB9	-0.168522	-0.0516556	-0.116605	-0.102313	-0.150887	-0.139992
ABCC1	-0.0633818	-0.251986	-0.0934122	-0.186671	-0.201514	-0.0423584
ABCC10	-0.2374	-0.137541	-0.148158	-0.0736475	-0.203078	-0.270692
ABCC11	0.0593175	-0.108735	-0.0289173	-0.0577859	0.108935	0.190531
ABCC12	-0.313844	-0.361561	-0.138207	-0.371475	-0.80396	-0.144676
ABCC2	0.0489678	-0.193178	-0.0139155	-0.129724	-0.199958	0.129976
ABCC3	-0.238999	0.138935	-0.238493	-0.0943381	-0.399021	-0.189433
ABCC4	-0.234115	-0.272777	-0.306272	-0.185145	-0.0908516	-0.115915
ABCC5	-0.0788634	-0.0296024	0.0562794	0.0329621	-0.175805	-0.106251
ABCC6	-0.101869	0.0159919	-0.132179	0.0306381	0.286233	-0.120549
ABCC8	0.0917846	-0.0489383	0.17741	-0.147415	0.0202355	0.155284
ABCC9	0.133757	0.0574964	0.131916	0.0536785	0.145588	0.132885
ABCD1	-0.220144	-0.41302	-0.10197	-0.411471	-0.0290893	-0.309541
ABCD2	0.0306613	-0.0679716	0.257328	-0.0302144	-0.0602898	-0.0287157
ABCD3	0.186285	0.135642	0.0442957	0.251267	0.401134	0.191835
ABCD4	-0.260259	-0.105066	-0.163993	-0.124659	0.109441	-0.239196
ABCE1	0.160707	-0.0292778	0.0719952	-0.029277	-0.197994	0.242654
ABCF1	0.0722391	-0.0524953	0.0239342	0.0083514	-0.0569979	0.0870799
ABCF2	-0.00958853	0.0322632	-0.138657	-0.0648543	-0.0827514	-0.0762301
ABCF3	-0.117658	0.00204475	-0.125907	0.0238829	-0.0520435	-0.166972
ABCG1	-0.0746113	-0.299575	0.0213312	-0.301015	0.120931	-0.103373
ABCG2	0.19136	0.0519079	0.150581	0.0900693	0.183632	0.22762
ABCG4	0.00944282	0.0581426	0.0455727	0.0845603	0.101563	0.0494999
ABCG5	-0.130317	0.219994	-0.143418	0.11979	0.182197	-0.211995
ABCG8	-0.0682667	0.196103	-0.183113	0.0361973	0.337094	-0.038723
ABHD1	-0.106985	0.053418	-0.124624	-0.0137476	0.302155	-0.132446
ABHD10	0.0786078	0.127587	-0.0291313	0.145559	0.191562	0.065139
ABHD11	-0.309952	0.0239509	-0.220552	0.0250355	-0.065771	-0.400023
ABHD12	-0.0064572	-0.146906	0.173057	-0.152177	0.188122	-0.00435262
ABHD12B	0.0310401	0.235912	-0.0143714	0.0741744	-0.0978325	0.0531087
ABHD13	0.106533	0.0881814	0.0837411	0.0856725	0.199169	0.170611
ABHD14A	0.0233855	0.193937	0.0363937	0.229587	0.292624	-0.076925
ABHD14A-ACY1	-0.0567271	0.10358	-0.0707355	0.170783	0.0977504	-0.0768504
ABHD14B	0.0314567	-0.00495901	-0.0695143	0.0846527	0.135459	0.0374611
ABHD15	-0.124201	-0.167452	-0.192482	-0.127059	0.00088029	-0.226446
ABHD16A	-0.105685	-0.0747289	0.00450487	-0.0213245	0.0797082	-0.0935791
ABHD16B	-0.130457	-0.0497469	-0.117887	-0.133585	-0.02166	-0.213155
ABHD17A	-0.0962707	0.072048	0.0303588	-0.0800374	0.0340257	-0.268445
ABHD17B	0.091983	-0.163903	0.00132783	-0.0724662	0.101732	0.220688
ABHD17C	0.305664	0.150835	0.211134	0.134015	0.23107	0.315403
ABHD2	0.0613574	-0.0958795	-0.0391175	-0.0849122	0.196454	0.148501
ABHD3	0.0442683	0.0295483	0.102841	0.0095656	-0.0308046	0.0309781
ABHD4	0.113143	0.101179	0.0897687	-0.0782507	0.0938784	0.154407
ABHD5	0.0832969	-0.042944	0.0342074	0.0682187	0.0806028	0.152322
ABHD6	-0.114599	-0.225003	-0.25377	-0.0981034	0.345585	-0.0705707
ABHD8	-0.11037	-0.153902	0.0215454	-0.193191	0.0406231	-0.171469
ABI1	0.0844388	-0.0164542	-0.00970622	0.0172894	0.0318807	0.238059
ABI2	0.174972	0.0097283	0.0134493	0.00034229	-0.0477693	0.336813
ABI3	0.0103507	0.0574382	0.286938	-0.116564	0.148457	-0.0485954
ABI3BP	-0.105145	0.160852	-0.268645	0.101867	0.269582	-0.181806
ABL1	-0.0123981	-0.235752	-0.0769631	-0.240885	-0.140027	0.126637
ABL2	-0.0229214	-0.106948	-0.120042	-0.142746	-0.295509	0.0279476
ABLIM1	0.0829415	0.04892	-0.0348349	0.0398463	0.268954	0.13219
ABLIM2	-0.0634946	-0.064373	0.111059	0.0414393	0.0503491	-0.0945351
ABLIM3	-0.0669805	-0.152424	-0.0673361	-0.174749	0.0575724	0.017828
ABR	-0.240303	-0.411296	-0.206898	-0.307022	-0.232468	-0.295309
ABRA	-0.412048	0.16767	-0.184075	0.0962942	-0.321626	-0.374513
ABRACL	-0.174597	-0.230154	-0.205794	-0.157362	-0.0447737	-0.164643
ABT1	-0.0776974	0.0988923	0.141685	-0.100673	-0.107597	-0.171152
ABTB1	-0.0292914	0.0534069	0.236555	-0.0198244	-0.103126	-0.150832
ABTB2	0.154009	0.0708248	0.0645747	0.0362203	0.141263	0.173456
ACAA1	0.0731544	0.181383	0.0258583	0.35475	0.454612	0.00752554
ACAA2	0.0842665	-0.0430949	0.0360939	0.108328	0.315296	0.0662347
ACACA	-0.00371363	-0.0328093	-0.0949934	-0.0269549	-0.113745	0.00843642
ACACB	0.0342347	0.0621645	0.115551	0.06641	0.362454	0.058149
ACAD10	-0.203165	-0.116174	-0.0950384	-0.100494	0.0347864	-0.101321
ACAD11	0.120397	-0.0489195	0.0179669	0.175693	0.131571	0.0104343
ACAD8	0.066655	-0.0474579	0.0442976	0.223002	0.29094	0.153819
ACAD9	-0.0643416	0.0236009	-0.126719	0.0155828	0.120373	-0.106308
ACADL	-0.0490762	0.0700192	-0.0341431	0.0912068	0.169417	-0.0808553
ACADM	0.25832	0.182484	0.148884	0.322026	0.453083	0.295113
ACADS	-0.112551	-0.0128329	0.0496739	-0.0658264	0.178468	-0.0190121
ACADSB	0.300739	0.0185696	0.150244	0.226953	0.202731	0.390483
ACADVL	-0.233054	-0.0462146	-0.143834	0.0801851	0.00674002	-0.23434
ACAN	0.191306	-0.00550483	0.113919	-0.0836102	0.0124149	0.181721
ACAP1	-0.119316	-0.088601	0.0849519	-0.114626	-0.114512	-0.182453
ACAP2	0.0645984	-0.135739	-0.0408892	-0.0786794	-0.121191	0.121838
ACAP3	-0.434574	-0.158203	-0.30447	-0.105614	-0.256369	-0.505251
ACAT1	0.0606154	0.0705814	0.0206785	0.188015	0.353373	0.101646
ACAT2	0.237553	0.123574	0.122205	0.104394	0.114761	0.251624
ACBD3	0.102986	-0.112793	-0.0446155	-0.164736	-0.112252	0.240778
ACBD4	-0.135804	0.200688	-0.165023	0.0992708	0.122236	-0.237897
ACBD5	0.164791	-0.101312	-0.0448156	0.0201826	0.223221	0.219152
ACBD6	0.018869	-0.0795157	-0.00792601	-0.294191	-0.269504	0.0588922
ACBD7	0.144161	0.110651	-0.108268	0.1244	-0.133091	0.202691
ACCS	-0.159115	-0.102818	-0.148424	-0.018018	0.100138	-0.183777
ACD	-0.24998	0.0426083	-0.329525	-0.0998187	-0.358556	-0.397575
ACE	-0.0815947	-0.0309393	-0.147736	-0.102021	-0.0460547	-0.0212388
ACE2	-0.211895	-0.109869	-0.185486	-0.110691	0.116045	-0.136408
ACER1	0.0203417	0.0626428	0.0820612	0.0572961	-0.0350086	-0.0669192
ACER2	0.102393	0.0298107	0.0377821	0.0640131	0.0300521	0.124719
ACER3	-0.0781607	-0.230683	0.0532351	-0.200616	-0.0695206	-0.0356241
ACHE	-0.255873	0.106329	-0.23661	-0.0603663	0.0978045	-0.336185
ACIN1	-0.178498	-0.0737671	-0.215729	-0.0781872	-0.0922097	-0.213022
ACKR2	0.158188	0.226401	0.0884927	0.2934	0.243317	0.155054
ACKR3	0.0327945	0.133828	0.0551319	0.0418663	-0.012399	0.0453242
ACKR4	-0.0665735	-0.141551	-0.106052	-0.12886	0.0487297	0.0165077
ACLY	-0.0792232	-0.0348138	-0.161394	-0.0487377	-0.120377	0.0161017
ACMSD	-0.0726818	0.0532767	-0.107592	0.0422136	0.181399	-0.0684721
ACN9	-0.00707633	0.10649	-0.0222814	0.130546	0.0202645	-0.0952515
ACO1	0.244343	-0.161274	0.115936	-0.00324653	0.199129	0.264097
ACO2	0.0134653	-0.122225	-0.0276767	-0.014491	0.323039	0.0785484
ACOT1	0.0823714	-0.0252879	0.0879087	-0.0173747	0.217313	0.0455513
ACOT11	0.115439	-0.112286	0.016402	-0.0205244	0.449809	0.147052
ACOT12	0.612511	0.293559	0.620393	0.51047	0.716198	0.708955
ACOT13	0.0985784	0.144584	0.098251	0.193033	-0.0326974	-0.0105999
ACOT2	0.110585	-0.0326577	0.0764043	0.0123079	0.242956	0.150033
ACOT4	0.204322	0.0966569	0.124492	0.126965	0.448478	0.25368
ACOT6	0.307256	0.139214	0.248968	0.169032	0.451403	0.251392
ACOT7	0.154976	-0.00140654	0.173021	0.0939641	-0.125223	0.176294
ACOT8	0.0505984	0.127547	0.131099	0.0861452	0.239185	-0.00174954
ACOT9	-0.181862	0.169537	-0.0736124	0.0568254	-0.0666586	-0.156849
ACOX1	0.197207	-0.0510521	0.00544994	0.134923	0.223042	0.230412
ACOX2	0.0374954	-0.0776575	0.0663231	0.0608635	0.139175	0.0933356
ACOX3	0.0570482	-0.0272726	0.0735305	0.0227161	0.0506496	0.00031837
ACOXL	-0.0250648	0.0702065	0.0429663	0.0878709	0.0787964	-0.0395661
ACP1	-0.00346981	0.0462309	-0.0457808	-0.0019843	-0.140513	0.0890131
ACP2	-0.124725	-0.095286	-0.0483683	-0.119947	0.205551	-0.190311
ACP5	-0.216312	-0.48517	-0.0372778	-0.401025	-0.126057	-0.1275
ACP6	-0.0205727	0.0978857	-0.00867995	0.141807	0.120747	-0.0174852
ACPL2	-0.0446027	0.095544	-0.128836	0.0680724	-0.200004	-0.154375
ACPP	0.419999	0.315599	0.474287	0.34209	0.523242	0.448923
ACPT	-0.338949	-0.553084	-0.266045	-0.676857	-0.810344	-0.154916
ACR	-0.0334662	-0.0445249	-0.0610901	0.0554849	-0.0798967	-0.11662
ACRBP	-0.295713	-0.0785426	-0.292621	-0.223735	-0.033227	-0.271804
ACRC	-0.168782	0.00699861	-0.0647909	0.00104007	-0.148895	-0.256476
ACRV1	-0.32679	-0.302189	-0.319381	-0.346353	-0.609861	-0.277968
ACSBG1	-0.0715095	-0.0952954	-0.0332136	-0.0720184	-0.13643	-0.049413
ACSBG2	0.156474	0.245246	0.0858975	0.216457	0.268325	0.214122
ACSF2	0.247039	0.057752	0.299172	0.163984	0.18587	0.285499
ACSF3	-0.062717	-0.0701283	-0.0621298	-0.0412967	0.103945	-0.116587
ACSL1	0.254613	-0.135309	0.296696	-0.0170491	0.323899	0.32457
ACSL3	0.25136	0.0751029	0.317253	0.147706	0.0510493	0.296157
ACSL4	0.20137	0.104594	0.223748	0.137728	0.0414442	0.286994
ACSL5	0.072817	0.10318	0.320972	0.157204	0.0738913	0.0398302
ACSL6	0.213776	0.0835535	0.302119	0.18934	0.470642	0.191712
ACSM1	-0.233741	-0.0384905	-0.274948	-0.0599387	0.0451657	-0.286787
ACSM2A	-0.156993	-0.167751	-0.184301	-0.137565	0.17525	-0.0935456
ACSM2B	-0.0497193	-0.104959	-0.0754375	-0.0485222	0.138301	-0.0245045
ACSM3	0.151337	0.0197745	0.0933703	0.0911988	0.124794	0.0759038
ACSM5	-0.174912	-0.188	-0.232476	-0.105022	0.102389	-0.152635
ACSS1	0.119534	-0.111131	0.162842	-0.0553362	0.346351	0.142253
ACSS2	-0.199344	-0.114098	-0.259723	-0.128006	0.230654	-0.167927
ACSS3	-0.0289446	-0.0427774	0.0159777	0.0144733	0.400445	0.015519
ACTA1	0.00687539	0.0347686	0.11284	0.0231147	0.245233	-0.0389134
ACTA2	0.284373	0.134573	0.268151	-0.0107943	0.189061	0.272212
ACTB	-0.0309036	-0.0008166	-0.041681	-0.00811056	0.191032	-0.0367244
ACTBL2	0.0219059	0.17778	0.167654	0.0592544	-0.543463	-0.00044529
ACTC1	0.257804	0.0137064	0.313307	-0.021908	0.243783	0.260556
ACTG1	0.0459922	0.0350455	-0.0590089	-0.0167223	0.0103651	0.173206
ACTG2	0.173866	0.0824676	0.215592	-0.0677667	0.00648961	0.287023
ACTL10	-0.123212	0.0323141	-0.125999	-0.0345576	0.0462859	-0.211309
ACTL6A	0.0831446	0.172797	-0.121136	0.105865	-0.337382	0.0361198
ACTL6B	-0.288686	-0.0908137	-0.239751	-0.255488	-0.924215	-0.254517
ACTL7A	-0.351485	-0.274544	-0.121991	-0.276082	-0.607718	-0.21089
ACTL7B	-0.253097	-0.434956	-0.238607	-0.359991	-0.432281	-0.388189
ACTL8	-0.172244	-0.605989	-0.293361	-0.643222	-0.822425	-0.199162
ACTN1	0.014086	0.00799476	-0.0492161	-0.0854288	-0.184564	0.0541758
ACTN2	-0.00495656	0.0400918	0.0933546	-0.0475491	0.0645095	0.0171526
ACTN4	0.197684	0.0816498	0.0574237	0.0883006	0.0525866	0.286616
ACTR10	0.159494	0.158271	0.17992	0.111557	0.130392	0.168564
ACTR1A	-0.112483	-0.152959	-0.0311834	-0.139822	0.181453	-0.0639963
ACTR1B	-0.12996	-0.0422697	-0.00572282	-0.120173	0.150008	-0.0757245
ACTR2	0.0977387	-0.0720284	-0.00247588	-0.0387359	-0.171629	0.215611
ACTR3	0.0290818	-0.151093	-0.099364	-0.155121	-0.245349	0.172133
ACTR3B	0.0143641	0.0284115	-0.0851396	0.0237177	0.171633	-0.0662582
ACTR3C	-0.0266591	0.0173888	0.0447193	0.0756121	0.184953	-0.00492408
ACTR5	-0.215055	0.066984	-0.0975064	0.0153317	-0.296273	-0.206855
ACTR6	0.0358513	0.170266	0.053955	0.0535454	0.0882818	0.136153
ACTR8	-0.118698	-0.171733	-0.174818	0.0354529	0.0830605	-0.0471221
ACTRT2	-0.313315	-0.235925	-0.0129541	-0.421163	-0.488535	-0.286466
ACTRT3	0.111055	0.125742	0.0514894	0.108541	0.104177	0.108658
ACVR1	-0.0474208	-0.237054	-0.134273	-0.277581	-0.170932	0.116394
ACVR1B	0.202162	0.27944	0.169844	0.262839	0.329041	0.258163
ACVR1C	0.208479	0.0723008	0.141411	0.0481888	-0.0440637	0.228078
ACVR2A	0.0552853	0.0812628	0.0325622	0.1256	0.0250789	0.0716698
ACVR2B	-0.0811372	-0.0363366	-0.312691	-0.0080524	-0.169461	-0.0564756
ACVRL1	0.152776	0.281988	0.418197	0.141245	0.132869	0.131598
ACY1	0.138248	0.102077	0.105713	0.242965	0.30444	0.138587
ACY3	-0.0213306	0.139788	-0.0727205	0.0471141	0.230119	-0.0430192
ACYP1	-0.12266	-0.0160623	-0.0806128	-0.0334437	-0.110455	-0.207083
ACYP2	0.0211259	-0.0354942	0.192153	0.0915312	-0.024836	0.0339074
ADA	-0.154228	-0.127971	-0.0822347	-0.21612	-0.321754	-0.126281
ADAD1	-0.0970086	-0.195309	-0.0316455	-0.157721	-0.636224	-0.19711
ADAD2	0.141111	0.24732	0.20901	0.284121	0.190893	0.133293
ADAL	0.134399	0.133089	0.0434353	0.168211	0.239117	0.169311
ADAM10	-0.0535754	-0.0307193	-0.235228	-0.0849571	-0.16799	-0.0453327
ADAM11	-0.170552	-0.154712	-0.209724	-0.234524	-0.390161	-0.209555
ADAM12	-0.101625	-0.00875651	-0.175616	-0.176538	-0.429889	-0.0157045
ADAM15	-0.034278	0.115344	0.0439801	-0.0227201	-0.294358	-0.0911926
ADAM17	-0.0438808	-0.0886468	-0.0404307	-0.11874	-0.449652	0.044505
ADAM18	-0.438111	-0.496517	-0.397197	-0.615866	-0.913485	-0.276801
ADAM19	0.04496	-0.0186498	0.226706	-0.120421	-0.206866	0.0562441
ADAM2	0.098528	0.0339765	0.125947	0.0913129	-0.219057	0.0344889
ADAM20	-0.148603	0.0928585	-0.12089	0.0591359	-0.305504	-0.226736
ADAM21	0.0548631	0.155524	0.0296559	0.174847	-0.104197	0.101866
ADAM22	0.260708	0.0407236	0.113599	0.0307102	0.244055	0.264247
ADAM23	0.288358	0.138161	0.342406	0.0900075	-0.115947	0.276278
ADAM28	-0.267399	-0.128807	-0.0575395	-0.112979	-0.145496	-0.305136
ADAM29	-0.376278	-0.482394	-0.168325	-0.290142	-0.497906	-0.349128
ADAM32	-0.0770061	0.0345268	-0.0315611	0.0327316	-0.0964416	-0.090005
ADAM33	0.257329	0.0514114	0.349889	-0.0492979	0.0101647	0.285968
ADAM7	-0.0228841	-0.408599	-0.127156	-0.376322	-0.764164	0.0755103
ADAM8	-0.16058	-0.199161	-0.0464637	-0.210415	-0.397281	-0.243586
ADAM9	-0.141512	-0.201429	-0.280482	-0.244565	-0.3114	0.0617138
ADAMDEC1	-0.342545	-0.43009	-0.171636	-0.463122	-0.49664	-0.312648
ADAMTS1	-0.0303668	0.131034	0.0214474	0.118758	0.0388945	0.0380223
ADAMTS10	-0.262468	0.00660458	-0.0934765	-0.17992	-0.297962	-0.313875
ADAMTS12	0.192462	0.0837716	0.121011	0.00063781	-0.188266	0.239288
ADAMTS13	-0.223442	-0.0314341	-0.184997	-0.00390676	-0.142166	-0.286845
ADAMTS14	-0.423834	-0.216183	-0.298115	-0.172426	-0.396743	-0.47538
ADAMTS15	0.0622017	-0.0530359	0.00788811	-0.164158	0.110674	0.0632432
ADAMTS16	0.0108936	0.102356	-0.0195439	0.0598381	0.24792	0.0572437
ADAMTS17	0.122714	0.131766	0.13131	0.0961613	0.128192	0.0817929
ADAMTS18	0.13398	0.162112	0.0407022	0.125144	-0.0157092	0.188843
ADAMTS19	0.37588	0.407436	0.3935	0.407427	0.437096	0.400098
ADAMTS2	0.0032914	-0.273558	-0.111398	-0.33916	-0.0600456	0.0497733
ADAMTS20	-0.277961	-0.369366	-0.186596	-0.4988	-0.941206	-0.252661
ADAMTS3	-0.122984	-0.0328172	-0.125044	-0.078489	-0.161882	-0.0922803
ADAMTS4	0.164527	0.0149193	0.258075	-0.00954493	-0.160024	0.245787
ADAMTS5	0.289447	0.13427	0.0956389	0.144768	-0.0924341	0.297637
ADAMTS6	0.211224	0.187811	0.192368	0.271655	0.108695	0.25579
ADAMTS7	-0.358623	-0.18158	-0.210192	-0.353237	-0.376596	-0.392435
ADAMTS8	0.103215	0.193186	0.119134	0.0753289	0.174795	0.0988777
ADAMTS9	-0.240761	-0.0655146	-0.219789	-0.0685961	-0.194704	-0.156135
ADAMTSL1	0.315817	0.160298	0.331289	0.160706	0.150101	0.342516
ADAMTSL2	0.357556	0.286808	0.468326	0.255704	0.328683	0.26484
ADAMTSL3	0.141634	0.162136	0.0445473	0.0580424	0.202929	0.103154
ADAMTSL4	-0.216354	-0.0909247	-0.111875	-0.210993	-0.0916964	-0.212059
ADAMTSL4-AS1	-0.224101	-0.168443	-0.0861391	-0.200097	-0.402517	-0.218024
ADAMTSL5	-0.280546	-0.212146	-0.183925	-0.168051	0.0824234	-0.288415
ADAP1	0.0475391	0.268582	0.09601	0.275721	0.186048	-0.0213173
ADAP2	-0.254482	-0.273154	-0.160343	-0.378549	-0.136655	-0.215635
ADAR	0.163838	-0.0684148	0.028205	-0.00399846	-0.0570234	0.222427
ADARB1	0.111941	0.135281	0.114653	0.0375882	-0.0246587	-0.00403779
ADARB2	0.0211891	0.0217693	0.0681661	0.186831	0.201568	0.0501796
ADAT1	-0.00907746	-0.169296	-0.191921	0.0669095	0.0298683	-0.0731552
ADAT2	-0.319616	-0.146048	-0.186839	-0.0539812	-0.404597	-0.329763
ADAT3	-0.0546035	0.082866	0.115234	0.0419553	0.152764	-0.0484623
ADC	-0.153888	-0.00403711	-0.0887272	-0.0265733	-0.240841	-0.209159
ADCK1	-0.00982501	-0.177558	-0.0219812	-0.123349	0.0911499	-0.0114859
ADCK2	-0.248657	-0.196205	-0.198236	-0.380333	0.0499272	-0.351353
ADCK3	0.23055	-0.0385817	0.324805	0.0560861	0.195175	0.244771
ADCK4	-0.131762	-0.0114015	-0.0191924	-0.0789017	0.00606804	-0.103937
ADCK5	-0.301521	-0.055058	-0.117592	-0.148992	-0.118534	-0.35759
ADCY1	0.309128	0.168735	0.30092	0.163773	0.261053	0.387945
ADCY10	-0.175295	0.0314297	-0.169104	-0.063994	-0.0243218	-0.2577
ADCY2	-0.329521	-0.189527	-0.278068	-0.28966	0.0264523	-0.357021
ADCY3	0.0908132	-0.019091	0.341493	-0.0889201	-0.315816	0.0576947
ADCY4	0.217089	0.22333	0.374081	0.212121	0.0851144	0.196881
ADCY5	0.226979	-0.0175223	0.0821116	0.0571965	0.383059	0.229005
ADCY6	-0.161713	-0.0165949	-0.0119439	-0.0185102	0.01214	-0.0945005
ADCY7	-0.402231	-0.351098	-0.279699	-0.427216	-0.44085	-0.340012
ADCY8	0.102611	-0.0139254	-0.0768419	-0.0764679	0.0496999	0.0924211
ADCY9	-0.0957307	-0.142414	-0.241565	-0.0742455	0.281506	-0.0651033
ADCYAP1	0.0184899	0.0904881	0.137573	0.0979555	-0.105052	-0.0586651
ADCYAP1R1	-0.236083	-0.102113	0.0383763	-0.173271	-0.605153	0.0709001
ADD1	-0.240079	0.00599686	-0.178487	-0.0237676	0.118475	-0.243094
ADD2	-0.157587	-0.0572151	-0.0891032	-0.193498	-0.208302	-0.151918
ADD3	0.197453	0.177775	0.11233	0.244899	0.0833582	0.288842
ADGB	0.0684823	0.104479	0.109509	0.134578	0.0570008	0.0369339
ADH1A	0.209957	0.181697	0.189748	0.212739	0.205171	0.368015
ADH1B	0.335624	0.26665	0.414399	0.195184	0.277915	0.348486
ADH4	0.28626	0.211066	0.212175	0.205824	0.167939	0.243331
ADH5	0.261571	0.0647954	0.0869932	0.114999	0.407986	0.377137
ADH6	0.101964	0.104444	0.0389093	0.0889807	0.226275	0.146649
ADH7	-0.334271	-0.297047	-0.409047	-0.190373	-0.888206	-0.502621
ADHFE1	-0.053419	0.047822	-0.0964788	0.103539	0.162944	-0.105739
ADI1	0.221856	0.0375853	0.25515	0.13964	0.420509	0.188637
ADIG	-0.260604	-0.0404205	-0.296346	-0.0828467	0.0454805	-0.281743
ADIPOQ	0.122326	0.177099	0.17175	0.215497	0.0683716	0.179526
ADIPOR1	0.267757	0.00455843	0.167873	0.00128206	0.111243	0.299742
ADIPOR2	-0.0188232	0.0647305	0.0953233	-0.0143087	0.00680856	0.0624075
ADIRF	-0.0289091	0.222374	-0.10095	0.0973386	0.238564	-0.13791
ADK	0.276445	0.131116	0.172845	0.200796	0.180144	0.250862
ADM	0.165307	-0.0359315	0.252078	0.0356309	-0.205091	0.134948
ADM2	-0.228733	-0.313778	-0.145005	-0.330064	0.208765	-0.310335
ADM5	-0.143927	0.14883	-0.0407897	-0.0345674	-0.284447	-0.17611
ADNP	0.026538	-0.0834997	-0.084557	-0.0685166	-0.129371	0.110981
ADNP2	0.168902	-0.0644633	-0.0137004	-0.0253192	0.0616929	0.192696
ADO	-0.0126149	0.00981519	-0.0679691	-0.0104254	-0.0400533	0.0305266
ADORA1	-0.135598	-0.112259	-0.124066	-0.141406	-0.266726	-0.080045
ADORA2A	0.174314	0.14125	0.308887	0.038446	0.0924157	0.124734
ADORA2B	0.0845941	-0.0432345	-0.0130394	-0.079628	-0.246297	0.0947783
ADORA3	-0.315604	-0.281687	-0.0794037	-0.387466	-0.135898	-0.382719
ADPGK	-0.0957152	-0.180669	0.0980248	-0.242491	-0.276548	-0.12524
ADPRH	0.108172	-0.0649047	0.159659	-0.0225847	0.364535	0.0613285
ADPRHL1	0.095317	0.117486	0.0768325	0.240661	0.110323	0.0994804
ADPRHL2	-0.108954	-0.100322	-0.047467	-0.0224876	-0.180101	-0.108338
ADPRM	0.0981444	0.07553	0.108455	0.09039	-0.0233271	0.0392785
ADRA1A	0.188302	0.351038	-0.00297069	0.247999	0.233907	0.179012
ADRA1B	0.170061	0.0496562	0.0737838	-0.0377466	0.0725003	0.204413
ADRA1D	0.172396	0.160635	0.190377	0.0376639	0.046903	0.255971
ADRA2A	0.251479	0.203156	0.159581	0.0868725	0.227562	0.234137
ADRA2B	0.239744	0.177844	0.278832	0.155071	0.351278	0.227063
ADRA2C	0.323458	0.181952	0.220573	0.156918	0.295439	0.376052
ADRB1	0.371665	0.386094	0.432738	0.373537	0.31872	0.339
ADRB2	-0.122413	0.0205581	-0.0878482	0.0407794	0.266578	-0.201243
ADRB3	-0.0376931	0.126854	0.0787799	0.0714209	-0.462733	0.0418477
ADRBK1	-0.111078	-0.0737237	0.141532	-0.121933	-0.0841143	-0.200037
ADRBK2	-0.0446563	-0.298554	-0.0456604	-0.270381	-0.158884	-0.0639453
ADRM1	-0.204344	-0.049895	-0.0501081	-0.206339	-0.0985374	-0.245606
ADSL	-0.0178578	-0.0264985	0.0102379	-0.0700993	-0.142877	0.00138154
ADSS	0.217964	0.152981	0.142433	0.208194	-0.0330308	0.24195
ADSSL1	0.15364	0.0706273	0.00898321	0.106914	0.200116	0.0941672
ADTRP	0.256417	0.250397	0.421855	0.249495	0.295268	0.232776
AEBP1	0.02669	0.0851002	0.212542	-0.034696	0.0795185	-0.0803843
AEBP2	0.0313239	-0.016451	-0.0523227	-0.0969818	-0.171879	0.218876
AEN	-0.25007	-0.286484	-0.186584	-0.298472	-0.408733	-0.23306
AES	-0.0485214	0.00573544	0.0106373	-0.0585464	0.144935	-0.0634624
AFAP1	0.0421666	-0.0129001	-0.0404464	-0.0945311	-0.234689	0.148882
AFAP1L1	0.126694	-2.965e-05	0.168048	-0.0630258	-0.0965266	0.181565
AFAP1L2	0.44876	0.34063	0.444661	0.297025	0.100652	0.4515
AFF1	0.110385	-0.1835	0.0040997	-0.0145561	0.00575793	0.259233
AFF2	-0.201706	-0.128612	-0.266152	-0.154657	-0.162505	-0.112153
AFF3	-0.0229086	-0.0917774	-0.0404847	-0.215387	-0.178892	-0.00503287
AFF4	0.0576878	-0.257733	-0.114134	-0.100933	0.0483854	0.240482
AFG3L2	0.1295	-0.17156	-0.0301357	0.00124053	0.22289	0.240332
AFM	0.486167	0.412982	0.371116	0.418364	0.520617	0.538234
AFMID	0.120941	-0.0478572	0.0169995	0.0859881	0.0645187	0.0960716
AFP	0.226375	0.38904	0.18586	0.339465	-0.167745	0.299409
AFTPH	0.186024	0.111185	0.0809727	0.173235	0.289489	0.247218
AGA	-0.032585	-0.138202	-0.0484409	-0.158909	0.0165942	0.0690472
AGAP1	0.0119949	-0.166439	-0.064265	-0.131261	-0.107876	0.0436372
AGAP10	-0.301475	-0.0581825	-0.221447	-0.00661074	-0.151869	-0.337056
AGAP2	-0.218053	-0.322149	-0.0152814	-0.415561	-0.221913	-0.32235
AGAP2-AS1	0.084694	0.112853	0.0553848	-0.0326333	-0.335038	-0.0281572
AGAP3	-0.231216	-0.0939817	-0.126596	-0.189782	-0.289881	-0.351534
AGAP4	-0.2109	0.00032895	-0.0553227	-0.0853109	-0.188751	-0.205169
AGAP5	-0.329061	-0.00771116	-0.238892	-0.0557283	-0.290078	-0.387981
AGAP6	-0.407645	-0.0672017	-0.176412	-0.105755	-0.335373	-0.461012
AGAP7	-0.299945	-0.131261	-0.0899526	-0.193675	-0.0809051	-0.285969
AGAP8	-0.292044	-0.0694586	-0.212168	-0.0310004	-0.339399	-0.361608
AGAP9	-0.241144	-7.478e-05	-0.164731	0.0289671	-0.0733532	-0.227225
AGBL1	-0.128172	-0.211939	-0.170141	-0.154118	-0.689898	-0.0874549
AGBL2	-0.258854	-0.0462678	-0.266894	-0.0194011	-0.0749754	-0.333054
AGBL3	-0.23094	0.127387	-0.19088	-0.0559675	-0.030887	-0.340062
AGBL4	0.220241	0.162339	0.0715649	0.204783	0.403928	0.291984
AGBL5	-0.00064119	0.068093	-0.174176	0.00875767	-0.0885153	-0.0112436
AGER	-0.291297	0.0276265	-0.144688	-0.0770852	-0.240374	-0.349812
AGFG1	0.037244	-0.133074	-0.0217666	-0.172029	-0.270904	0.1412
AGFG2	0.101092	0.23811	0.0904621	0.285809	0.267297	0.0250098
AGGF1	0.0253616	-0.0330476	-0.0478541	-0.00513323	-0.0316738	0.0786115
AGK	-0.139025	-0.00838776	-0.204672	0.0443816	-0.0810901	-0.211524
AGL	0.15704	-0.039461	-0.0962593	0.130075	0.335555	0.184801
AGMAT	0.277475	0.045378	0.0846495	0.143329	0.373256	0.287398
AGMO	-0.143752	0.157813	-0.142438	0.0156054	0.234641	-0.165429
AGO1	0.0116284	-0.0949174	-0.205026	-0.04751	-0.0348877	-0.014352
AGO2	0.0728644	-0.0524361	-0.0422448	-0.0844283	-0.253022	0.221518
AGO3	0.14648	-0.120662	-0.0557361	0.00290701	-0.0628105	0.193154
AGO4	-0.189837	-0.184803	-0.168619	-0.124857	-0.159704	-0.175572
AGPAT1	0.0462686	0.0433369	0.0120807	0.00805056	0.0942626	0.035362
AGPAT2	0.0612272	0.252161	0.251685	0.111224	0.048351	0.070865
AGPAT3	0.110383	-0.290965	0.0768809	-0.168994	0.0918743	0.136459
AGPAT4	-0.139662	0.0447935	-0.0714161	0.0258961	-0.116158	-0.177139
AGPAT5	0.065127	-0.163091	0.0165128	-0.167299	0.0186972	0.0637742
AGPAT6	-0.100075	-0.42845	-0.00684713	-0.3954	-0.0582851	-0.0642451
AGPAT9	0.328235	0.19233	0.219218	0.186483	0.222292	0.359995
AGPS	-0.203375	-0.119813	-0.352807	-0.0980498	-0.0776248	-0.0559003
AGR2	0.161812	0.41354	0.43922	0.347955	0.0828741	0.108886
AGR3	-0.0394359	0.432366	0.205944	0.448333	0.373093	-0.226297
AGRN	-0.145079	0.0371471	-0.160714	-0.0192796	-0.183703	-0.179921
AGRP	0.246804	0.299721	0.395833	0.303648	0.548951	0.179416
AGT	-0.155232	-0.0421352	-0.20965	-0.123412	-0.114964	-0.121436
AGTPBP1	0.107922	-0.0693839	0.104266	0.0563712	0.0201805	0.196734
AGTR1	0.33773	0.253413	0.32634	0.273732	0.515409	0.318834
AGTR2	0.289115	0.276225	0.324074	0.209066	0.378801	0.332452
AGTRAP	-0.102476	-0.0517901	-0.0474512	-0.0689039	-0.0165105	-0.194437
AGXT	0.198526	0.276512	0.140383	0.282225	0.389084	0.245026
AGXT2	0.0399447	0.0385074	0.0353986	0.0314357	0.257617	0.137999
AHCTF1	0.0799047	-0.0133373	0.0104846	0.00034145	-0.151791	0.13639
AHCY	0.0573308	-0.0285168	-0.00865109	-0.0461633	-0.07975	0.0980251
AHCYL1	0.248789	0.00534891	0.107771	0.154542	0.184099	0.362781
AHCYL2	0.113511	-0.165141	0.0395374	0.0416258	0.216035	0.0752525
AHDC1	-0.0314637	0.14764	-0.139331	0.0913025	0.159773	-0.0778069
AHI1	-0.11093	0.0505786	-0.0393971	0.123971	-0.275243	-0.0644146
AHNAK	-0.0195866	0.0181329	-0.0514115	0.0468042	0.0399394	-0.0182001
AHNAK2	-0.412633	-0.273446	-0.371011	-0.317823	-0.341108	-0.372135
AHR	-0.200584	0.0253945	-0.267681	0.0170952	0.0159416	-0.257177
AHRR	0.0865094	0.0468249	-0.0163661	0.0177781	-0.133901	0.0336547
AHSA1	0.0679478	0.0280731	-0.0489068	0.00227323	-0.099144	0.113995
AHSA2	-0.475878	-0.111023	-0.301863	-0.106477	-0.402329	-0.484272
AHSG	0.178865	0.173131	0.155025	0.142516	0.00513951	0.20706
AHSP	0.0830786	-0.0619424	0.152471	-0.211572	-0.0788732	0.134758
AICDA	-0.301188	-0.381594	-0.337269	-0.544484	-0.715546	-0.235962
AIDA	0.0322149	0.0535352	0.00023794	-0.0292704	-0.260238	0.095889
AIF1	-0.0811199	-0.0816932	0.214327	-0.24022	0.0518439	-0.149048
AIF1L	0.11126	0.147315	0.0425679	0.191984	0.408839	0.102857
AIFM1	-0.0952959	-0.201922	-0.175459	-0.141031	0.226831	-0.0282529
AIFM2	-0.0419015	-0.0197844	0.0418755	0.028043	-0.0861222	-0.042767
AIFM3	-0.162597	0.00363518	-0.145882	-0.0554734	-0.166558	-0.251215
AIG1	0.0210782	0.0257079	-0.0107786	0.00861373	0.0215047	0.0962837
AIM1	0.0422278	0.197687	0.0344553	0.22979	0.397402	0.0447485
AIM1L	-0.103982	0.113356	-0.0253356	0.0423095	-0.181873	-0.146497
AIM2	-0.145448	-0.16711	-0.041907	-0.207558	-0.380385	-0.144531
AIMP1	0.0886772	0.0785695	0.0361232	0.100819	0.142017	0.135374
AIMP2	0.0155732	-0.0487785	0.00687664	-0.099521	0.136897	-0.0350198
AIP	0.129228	0.100375	0.142023	-0.043146	0.0781588	0.0243891
AIPL1	-0.455148	-0.337295	-0.297846	-0.482295	-0.839882	-0.346401
AIRE	-0.179768	-0.167023	-0.0201946	0.0339459	0.0802943	-0.160691
AJAP1	-0.0173618	0.0974859	-0.0172881	0.0361966	0.465617	0.0362326
AJUBA	-0.0380706	0.122124	-0.125445	-0.0481276	-0.00835577	0.0219359
AK1	-0.088247	0.0313978	0.0617984	0.0072564	0.215582	-0.117995
AK2	0.406026	0.24191	0.200233	0.400536	0.334303	0.380538
AK3	0.363628	0.122	0.331024	0.316637	0.370375	0.389645
AK4	0.140294	0.148224	0.00291357	0.212221	-0.0955017	0.198919
AK5	0.14258	0.0315008	0.161465	0.033644	-0.0178379	0.226025
AK7	-0.0984948	0.106283	-0.094627	0.130337	0.229771	-0.0945258
AK8	-0.092833	0.0609856	-0.149253	0.0182188	0.101438	-0.124508
AK9	0.0359958	0.0680735	-0.0155742	0.267838	0.0733831	0.0202113
AKAP1	-0.100051	-0.00125747	-0.223542	-0.0114207	0.14541	-0.148001
AKAP10	-0.144547	-0.23994	-0.309495	-0.0955997	-0.0370455	-0.0440678
AKAP11	0.149454	-0.0711734	-0.0397104	0.0521243	0.128273	0.259464
AKAP12	-0.00388731	0.0210129	-0.164383	0.0490364	0.182303	0.106573
AKAP13	-0.162092	-0.137581	-0.10676	-0.131889	-0.112722	-0.137907
AKAP14	-0.17572	-0.170686	-0.281486	-0.308521	0.00535241	-0.243716
AKAP17A	-0.154187	0.0134706	-0.00476238	-0.0571902	-0.160596	-0.194581
AKAP2	0.223866	0.165116	0.214066	0.106155	0.113729	0.328603
AKAP3	0.0654845	0.298763	-0.0265795	0.350979	0.0913684	0.0535283
AKAP4	0.258118	0.251738	0.304013	0.245239	0.2787	0.173408
AKAP5	-0.129565	0.195653	-0.193653	0.0987709	0.0142824	-0.150579
AKAP6	0.0541145	0.0310484	-0.0977038	0.0376956	0.228627	0.0609309
AKAP7	-0.156903	-0.0235183	-0.149669	0.00596426	-0.083401	-0.178231
AKAP8	-0.0904039	0.0872181	-0.0192083	0.0578179	0.00624457	-0.138583
AKAP8L	-0.27725	-0.0381856	-0.124137	-0.0127939	-0.255469	-0.302121
AKAP9	0.0976231	0.055527	-0.0230463	0.141329	0.141427	0.0140764
AKIP1	-0.00913946	-0.156658	0.103513	-0.190422	-0.216406	-0.067592
AKIRIN1	0.270396	0.129695	0.317223	0.247858	0.299862	0.341535
AKIRIN2	-0.00209621	0.0207407	0.0234268	0.0163816	-0.250696	0.0283659
AKNA	-0.197174	-0.248023	0.16374	-0.247079	-0.34607	-0.272692
AKNAD1	0.187643	0.294353	0.252637	0.284427	-0.101619	0.147274
AKR1A1	0.024273	-0.0321873	-0.0339802	0.0705686	0.129465	-0.00664324
AKR1B1	0.024928	-0.0481521	0.0589133	-0.0154339	0.0734737	-0.00396016
AKR1B10	-0.0695644	-0.171488	-0.119164	-0.256313	-0.319291	0.029396
AKR1B15	-0.413648	-0.653182	-0.418698	-0.609755	-0.837929	-0.324371
AKR1C1	-0.104907	0.0574199	-0.146612	0.0121297	-0.0078043	-0.0474453
AKR1C2	-0.127808	-0.0639911	-0.185115	-0.0693647	-0.0877508	-0.026301
AKR1C3	-0.0414786	-0.0516563	-0.0825938	-0.05739	-0.212689	0.020084
AKR1C4	-0.086502	-0.0473058	-0.133841	0.0719155	-0.0675638	-0.0307398
AKR1CL1	-0.261897	-0.125961	-0.309221	-0.104631	-0.172084	-0.192772
AKR1D1	-0.605	-0.630373	-0.457162	-0.512913	-0.369217	-0.722252
AKR1E2	0.005748	0.0663948	-0.0324863	0.0347348	0.151654	-0.0467566
AKR7A2	0.230599	0.12187	0.018309	0.191691	0.320907	0.196991
AKR7A3	0.119898	0.145223	0.0203126	0.162453	0.577792	0.0898897
AKT1	-0.0408876	-0.00029204	0.010431	-0.046165	0.107639	-0.0109821
AKT1S1	-0.0373112	-0.00980136	0.00503544	-0.119036	-0.1015	-0.0765984
AKT2	0.0445003	-0.00791313	0.0168677	0.0185587	0.0755278	0.0585275
AKT3	0.0974826	0.0940759	0.029799	0.0593973	-0.0596324	0.175253
AKTIP	0.0880821	0.127583	-0.0234396	0.219319	0.328027	0.104393
ALAD	0.270277	0.105079	0.174761	0.210362	0.313514	0.27266
ALAS1	-0.0192768	-0.0246891	-0.0777622	0.0171149	0.0773101	0.0129499
ALAS2	-0.113772	0.155167	-0.15511	-0.0479871	-0.0929198	-0.0632073
ALB	0.277504	0.19679	0.248837	0.300735	0.221546	0.320786
ALCAM	-0.0377427	0.0643488	-0.0723589	0.0636368	-0.0876429	-0.0516643
ALDH16A1	-0.0626606	-0.0195636	0.0228106	-0.185064	0.07079	-0.131383
ALDH18A1	-0.0198926	-0.170805	-0.110035	-0.146987	-0.348302	0.0176682
ALDH1A1	-0.0413595	-0.0927265	-0.142997	-0.141687	-0.0491281	0.00028551
ALDH1A2	0.236477	0.173033	0.120502	0.107525	0.19991	0.135594
ALDH1A3	0.00616814	0.051983	-0.00994886	0.111849	0.222813	0.0586419
ALDH1B1	0.206219	-0.220531	0.0819965	-0.148239	0.0645757	0.265714
ALDH1L1	0.0402964	-0.102456	0.0278343	-0.0318938	0.212601	0.0962767
ALDH1L2	0.0812766	-0.287076	0.0574537	-0.323168	-0.103119	0.147361
ALDH2	-0.0714726	-0.0377759	-0.0841012	0.00504602	0.25159	-0.0954441
ALDH3A1	-0.11065	-0.137432	-0.163618	-0.120034	0.239907	-0.148758
ALDH3A2	0.0761521	0.140971	-0.1092	0.211849	0.29383	0.0485084
ALDH3B1	-0.271129	-0.185178	-0.143146	-0.261773	-0.274339	-0.30105
ALDH3B2	0.331576	0.303049	0.231393	0.243179	0.10043	0.3326
ALDH4A1	0.187059	-0.0989898	0.0448728	-0.00298165	0.283528	0.210733
ALDH5A1	0.171126	-0.222076	-0.00343595	-0.0684203	0.165242	0.147944
ALDH6A1	0.289376	0.124965	0.0139088	0.225631	0.385808	0.352525
ALDH7A1	0.249607	0.0807802	0.0556996	0.0792859	0.204013	0.3957
ALDH8A1	-0.070414	-0.0537036	-0.035407	0.0114015	0.170588	0.056365
ALDH9A1	0.305143	-0.0278703	0.174478	0.0853158	0.359016	0.478996
ALDOA	-0.10819	-0.152227	-0.195817	-0.197994	-0.116131	-0.0297227
ALDOB	0.37372	0.263042	0.266583	0.338093	0.374129	0.434577
ALDOC	0.222765	0.280543	0.191023	0.241669	0.0498364	0.112367
ALG1	-0.150376	-0.184507	-0.140256	-0.218879	-0.0335608	-0.106153
ALG10	-0.0354855	-0.0855586	-0.153843	-0.0750379	-0.0628025	0.0574327
ALG10B	-0.0108257	0.0470494	-0.0998895	-0.065074	-0.0036853	0.156987
ALG11	0.171988	-0.0703176	0.0199339	0.0183075	0.109701	0.301582
ALG12	-0.0834471	-0.0380731	-0.0080188	-0.0442592	0.113562	-0.121889
ALG13	0.0805228	-0.0570691	0.114196	-0.0836524	0.0729469	0.0318121
ALG14	0.0348646	0.0571324	0.0738459	-0.00959391	0.0388697	0.0337322
ALG1L	0.12021	0.0401837	0.0934971	0.0479422	0.224855	0.0205459
ALG2	0.0949599	-0.115075	0.142492	-0.0795736	0.18223	0.150055
ALG3	-0.106038	-0.0134271	-0.112845	-0.0893753	-0.220524	-0.102694
ALG5	-0.0428972	0.0996002	0.0778099	0.0567597	0.270438	-0.0157643
ALG6	-0.0409318	0.0357855	-0.0281082	0.0131105	-0.185859	-0.070056
ALG8	0.0162472	0.0431708	-0.00758547	-0.0323816	-0.137864	-0.0709819
ALG9	-0.0057864	-0.125614	0.0921151	-0.130208	-0.0325389	-0.100549
ALK	-0.387377	-0.502777	-0.276366	-0.49912	-0.701871	-0.268055
ALKBH1	-0.00601696	-0.0182423	-0.039618	-0.00219308	0.0330018	-0.0506995
ALKBH2	-0.0945682	0.257541	0.0809013	0.0336007	-0.192817	-0.0747449
ALKBH3	0.0705963	0.0434244	0.115631	0.0476079	-0.0434192	0.0125672
ALKBH4	-0.170542	0.0281464	-0.124364	-0.0720895	0.0802484	-0.327116
ALKBH5	0.0931675	-0.0724315	0.00438894	0.0389472	0.0293987	0.0230837
ALKBH6	-0.282793	0.0680972	-0.151205	0.0723948	-0.306765	-0.460156
ALKBH7	-0.0502797	0.05917	0.0537874	-0.0831314	0.123731	-0.107
ALKBH8	0.134103	0.0608209	-0.020448	0.0835932	-0.0119918	0.184768
ALLC	0.127978	-0.146748	0.10683	0.056647	0.0237509	0.129639
ALMS1	-0.0723638	-0.0568533	-0.0679698	-0.0818287	-0.327993	-0.113541
ALOX12	-0.142407	-0.0857587	-0.0709434	-0.0257312	0.0360848	-0.135332
ALOX12B	-0.0960183	0.0861	-0.244271	0.00509536	0.0395823	-0.0453451
ALOX15	-0.145067	-0.106425	-0.167833	-0.162724	-0.450226	-0.157148
ALOX15B	-0.464519	-0.271923	-0.237602	-0.303654	-0.205544	-0.55257
ALOX5	-0.351289	-0.211498	-0.242836	-0.312575	-0.291331	-0.339848
ALOX5AP	-0.22132	-0.144703	-0.0224969	-0.227263	-0.0686407	-0.222234
ALOXE3	-0.103813	0.0165359	-0.116595	-0.138005	-0.392512	-0.0630303
ALPI	0.0341734	0.208406	-0.0488168	0.302318	0.279175	-0.0207642
ALPK1	-0.167196	-0.0500322	-0.076132	-0.0186075	-0.157061	-0.150023
ALPK2	-0.117521	0.0981463	0.00324742	-0.0368072	-0.203135	-0.114871
ALPK3	-0.023529	-0.00278899	-0.0161021	0.204968	0.366233	-0.0350808
ALPL	0.254538	-0.0552078	0.171686	0.02361	0.298767	0.198407
ALPP	-0.146882	-0.0979034	-0.103228	-0.25704	-0.96814	-0.239235
ALPPL2	-0.21435	-0.144535	-0.168189	-0.110145	-0.924259	-0.157637
ALS2	0.0312292	-0.237006	0.0455182	-0.132939	-0.161723	0.161752
ALS2CL	-0.0811937	0.238342	0.101789	0.234403	-0.0501595	-0.145242
ALS2CR11	0.0472733	-0.0317434	0.159296	-0.0320915	0.163198	0.0972221
ALS2CR12	-0.118915	0.00327087	-0.0326131	0.0976125	0.30327	-0.0967609
ALX1	0.317215	0.518231	0.344075	0.405395	0.229173	0.257905
ALX3	-0.259289	-0.616345	-0.302473	-0.521234	-0.939863	-0.292286
ALX4	0.228397	0.0896419	0.187326	0.129669	-0.118965	0.226589
ALYREF	-0.0468763	0.0806003	0.0302523	-0.0906527	-0.346019	-0.0868189
AMACR	-0.329023	-0.124932	-0.378357	-0.179656	-0.0649234	-0.29591
AMBP	0.145839	-0.022797	0.113211	0.0679724	0.214627	0.197379
AMBRA1	0.00554898	-0.166318	-0.0638161	-0.171003	0.109408	0.0606928
AMD1	0.248924	0.141532	0.243927	0.17571	0.195439	0.266722
AMDHD1	-0.00562563	-0.039974	-0.0580385	0.0184929	0.174867	-0.0725263
AMDHD2	-0.277451	-0.350577	-0.139638	-0.326895	0.0643749	-0.2525
AMELX	-0.217744	-0.434429	-0.0995968	-0.387448	-0.764595	-0.228211
AMELY	0.354991	0.299501	0.341585	0.312597	0.290979	0.225465
AMER1	0.0839335	0.163745	-0.0286228	0.0554054	-0.0347397	0.145947
AMER2	0.112518	0.121858	0.029495	0.1417	0.163142	0.0311378
AMER3	-0.18774	-0.531833	-0.184473	-0.541751	-0.436805	-0.155624
AMFR	0.421352	0.209683	0.394618	0.291147	0.472637	0.479517
AMH	-0.382918	0.00467496	-0.279936	-0.122292	-0.471905	-0.321326
AMHR2	-0.392985	-0.204185	-0.15235	-0.34656	-0.739084	-0.516254
AMICA1	-0.202624	-0.210232	0.118911	-0.280635	-0.0717594	-0.309247
AMIGO1	0.0951953	-0.0229414	0.0506407	0.0223356	0.265674	0.151212
AMIGO2	0.229674	0.196249	0.416295	0.138685	-0.019192	0.328773
AMIGO3	-0.187949	-0.0591871	-0.210676	-0.0646734	-0.0351423	-0.191209
AMMECR1	-0.0905553	-0.0689334	-0.180969	-0.0984821	-0.314665	-0.0284644
AMMECR1L	-0.0289678	0.13048	-0.0370378	-0.0266895	-0.0816771	0.050097
AMN	-0.163555	-0.013747	-0.12599	-0.00946074	0.302951	-0.175056
AMN1	0.297652	0.225096	0.43172	0.239559	0.261957	0.300121
AMOT	-0.0408491	-0.0526051	-0.142037	-0.0417344	0.205665	0.0353125
AMOTL1	-0.10278	-0.228454	-0.143184	-0.189768	-0.192392	-0.0346938
AMOTL2	-0.0549304	0.0803306	-0.11083	-0.0812578	0.0458355	-0.0256872
AMPD1	-0.0746446	0.0803129	0.225139	-0.153145	-0.110708	0.0313537
AMPD2	-0.0199858	0.0450258	0.0232011	0.024956	-0.209049	-0.0108087
AMPD3	0.0182653	-0.128317	0.136786	-0.0909508	-0.0235515	0.0618475
AMPH	0.357987	0.321241	0.318316	0.311573	0.367901	0.418163
AMT	-0.0240159	0.11359	0.0292888	0.355022	0.44969	-0.072786
AMTN	-0.300776	-0.205711	-0.249355	-0.200628	-0.384386	-0.375708
AMY1A	-0.173931	-0.203722	-0.36747	-0.188844	-0.864659	-0.283314
AMY1B	-0.280702	-0.318819	-0.165717	-0.126985	-0.862307	-0.405944
AMY1C	-0.162736	-0.128934	-0.0655637	-0.249919	-0.888219	-0.172759
AMY2A	-0.197898	-0.251579	-0.149077	-0.125081	-0.824041	-0.302872
AMY2B	-0.284414	0.078307	-0.106338	0.102198	-0.200836	-0.315206
AMZ1	-0.0922253	-0.355737	-0.011413	-0.404341	-0.256805	-0.14355
AMZ2	-0.0785077	-0.185884	-0.193976	-0.165119	-0.315644	-0.0640111
ANAPC1	-0.0345378	-0.183558	-0.079436	-0.106482	-0.44932	0.0179582
ANAPC10	0.183982	0.121576	0.276861	0.100141	0.098942	0.185543
ANAPC11	-0.141303	-0.0133506	-0.0973467	-0.124565	-0.247444	-0.233925
ANAPC13	0.187001	0.178727	0.0568512	0.245753	0.310673	0.157761
ANAPC15	0.0974208	0.0913198	0.185498	0.132781	0.155756	0.046957
ANAPC16	0.0776258	0.167344	0.0977586	0.165339	0.209618	0.0760139
ANAPC2	-0.236017	0.0370627	-0.0544351	-0.0791395	0.00857915	-0.293172
ANAPC4	-0.305056	-0.157552	-0.108429	-0.0311249	-0.190932	-0.345302
ANAPC5	-0.185573	0.0730379	0.0131238	0.0181029	-0.0670625	-0.170236
ANAPC7	-0.360426	-0.111168	-0.101199	-0.146536	-0.217284	-0.369026
ANG	-0.0987587	0.104548	-0.107575	0.0144962	0.0871246	-0.136563
ANGEL1	-0.00040708	-0.106843	0.0183098	0.0241828	0.0941801	0.0120028
ANGEL2	-0.0676304	-0.0489468	-0.0465369	-0.0735104	-0.325235	-0.0884545
ANGPT1	0.29646	0.193978	0.392391	0.136432	0.0771757	0.314957
ANGPT2	0.208483	0.0628627	0.154332	-0.0572155	-0.0895125	0.155659
ANGPT4	0.241574	-0.015484	0.301077	-0.128654	0.133742	0.302276
ANGPTL1	0.267346	0.211444	0.31235	0.248777	0.489821	0.269885
ANGPTL2	0.1838	-0.195471	0.158587	-0.24817	-0.0479306	0.144918
ANGPTL3	0.428577	0.268977	0.407496	0.433547	0.535878	0.449357
ANGPTL4	0.058802	0.0407414	0.10602	0.0187167	0.049337	0.0368197
ANGPTL5	0.138017	0.148955	0.116241	0.145314	-0.239073	0.120407
ANGPTL6	0.132412	0.0139419	0.0513248	-0.00332739	0.120678	0.041883
ANGPTL7	0.152304	-0.151654	0.0813984	0.0389024	0.207125	0.146275
ANK1	-0.202897	0.104412	-0.214179	-0.025697	0.208219	-0.229084
ANK2	0.362501	-0.0612835	0.342965	0.0257954	0.337506	0.408842
ANK3	0.0512337	-0.0388953	-0.0764022	0.0875654	0.366069	0.136538
ANKAR	-0.104755	-0.0449227	-0.0930686	-0.0513646	-0.152035	-0.0726065
ANKDD1A	-0.0620952	-0.0173947	0.0404096	-0.0904391	-0.0700108	-0.0968142
ANKDD1B	-0.0841351	-0.0318201	-0.0991679	-0.0268249	0.327613	-0.129784
ANKEF1	-0.0828003	-0.0177224	-0.183661	-0.00230761	-0.0712347	0.0437402
ANKFN1	0.117378	-0.0366303	0.0568631	0.0644493	-0.39444	0.118638
ANKFY1	-0.114005	-0.264089	-0.361468	-0.139094	0.00672817	-0.0594836
ANKH	0.129687	0.12812	0.192904	0.0204171	0.131699	0.170184
ANKHD1	-0.0475654	-0.0829171	-0.0421046	0.00882111	0.00304848	-0.0207931
ANKHD1-EIF4EBP3	-0.104796	0.032436	-0.094459	-0.0483122	-0.0734415	-0.179296
ANKIB1	-0.142212	-0.203063	-0.253339	-0.154423	-0.135428	-0.140424
ANKK1	-0.217859	0.00994905	-0.19814	-0.087091	-0.460211	-0.336424
ANKLE1	-0.280533	-0.135102	-0.185296	-0.230849	-0.47444	-0.266896
ANKLE2	-0.350713	0.0668619	-0.0616058	-0.0798371	-0.314674	-0.356018
ANKMY1	-0.239471	0.00557807	-0.125623	-0.0688459	-0.263212	-0.312676
ANKMY2	-0.0264937	-0.192978	-0.150918	-0.153697	0.106449	-0.125021
ANKRA2	-0.155562	0.00544084	-0.154326	-0.0150029	-0.187123	-0.206602
ANKRD1	0.00559485	-0.23006	0.0025014	-0.227588	-0.123974	0.104351
ANKRD10	-0.371499	-0.165739	-0.17559	-0.0384575	-0.277895	-0.386887
ANKRD11	-0.173441	-0.118733	-0.233846	-0.140048	-0.0529856	-0.181004
ANKRD12	0.0551078	-0.0704427	-0.0251323	-0.026104	0.0776571	0.0575184
ANKRD13A	-0.194827	0.0287974	-0.0613032	-0.0517293	-0.0646109	-0.158077
ANKRD13B	-0.313981	-0.0585515	-0.386264	-0.213618	-0.421595	-0.316297
ANKRD13C	0.132463	-0.00983466	0.0184815	0.0433843	-0.0394224	0.1652
ANKRD13D	-0.272886	-0.0910288	-0.0250017	-0.172059	-0.335765	-0.355839
ANKRD16	-0.00425393	-0.027034	-0.0587499	-0.133632	-0.083732	-0.0355668
ANKRD17	0.0687835	-0.162724	-0.0731192	-0.0757838	-0.021823	0.264897
ANKRD18A	-0.184673	0.0359082	-0.158274	-0.0392139	-0.14754	-0.16069
ANKRD18B	-0.363858	-0.0329828	-0.3657	-0.193506	-0.449692	-0.290505
ANKRD2	0.0923389	0.212902	0.0422629	0.203246	0.347351	0.00706848
ANKRD20A1	-0.233904	-0.112567	-0.287684	-0.130894	-0.264982	-0.216693
ANKRD20A2	-0.252819	-0.100431	-0.347055	-0.170407	-0.573227	-0.217113
ANKRD20A3	-0.18544	-0.0831569	-0.181159	-0.0107576	-0.169312	-0.181381
ANKRD20A4	-0.194014	-0.23642	-0.128331	-0.157564	-0.467741	-0.0970762
ANKRD22	0.155951	0.141275	0.320132	0.0949723	0.0349027	0.133959
ANKRD23	-0.296133	-0.114738	-0.215524	-0.13385	-0.325057	-0.269955
ANKRD24	-0.0988403	0.019966	-0.204116	0.0232544	-0.212631	-0.155376
ANKRD26	-0.107501	-0.128265	-0.200006	-0.0375412	-0.145084	-0.0836318
ANKRD27	0.170325	-0.0317644	0.0412538	-0.022595	0.0316941	0.201756
ANKRD28	0.0190105	0.0844526	-0.0929073	0.196258	-0.155396	0.0912464
ANKRD29	-0.182452	-0.278653	-0.096919	-0.18348	0.223282	-0.241258
ANKRD30A	0.0974567	0.136828	0.0839633	0.0465913	-0.793086	0.0711755
ANKRD30B	0.112329	-0.45202	0.132834	-0.348634	-0.533383	0.102601
ANKRD30BL	-0.328947	-0.728579	-0.369377	-0.677412	-0.921931	-0.202638
ANKRD31	-0.0190731	0.123644	-0.0731105	0.0492888	-0.156226	-0.0312682
ANKRD32	-0.15301	-0.119646	-0.104162	-0.0728685	-0.220992	-0.104617
ANKRD33	-0.259398	-0.255314	-0.202791	-0.434754	-0.661545	-0.189943
ANKRD33B	-0.0720228	-0.131472	-0.0822231	-0.106325	-0.095986	0.0404181
ANKRD34A	-0.0649482	-0.0639331	-0.112826	-0.154762	-0.215329	-0.0954142
ANKRD34B	0.272066	0.340738	0.251222	0.349661	0.314407	0.317065
ANKRD34C	0.113	-0.167102	0.199032	0.0235198	-0.686797	0.148615
ANKRD35	0.274329	0.266766	0.314878	0.0703004	0.0778155	0.211928
ANKRD36	-0.267057	-0.0903187	-0.184354	-0.0749568	-0.254221	-0.270792
ANKRD36C	-0.114738	-0.126654	-0.153291	-0.0878582	-0.276337	-0.10102
ANKRD37	-0.0525211	0.178878	-0.0444297	0.19216	0.134455	-0.0834191
ANKRD39	-0.102792	-0.111147	-0.020779	-0.185909	-0.184777	-0.1719
ANKRD40	0.0057409	-0.119004	-0.131576	-0.163444	-0.201766	0.0119258
ANKRD42	-0.0578814	0.0198095	-0.093424	0.143706	0.0386308	-0.064672
ANKRD44	-0.0272968	-0.177903	0.0384405	-0.162536	-0.12554	0.0271766
ANKRD45	-0.0824841	0.0889204	-0.136899	0.0316077	0.211928	-0.0104768
ANKRD46	0.450015	0.114897	0.322597	0.241665	0.419335	0.476827
ANKRD49	0.0094664	0.0116558	0.0174759	0.0874442	-0.0578013	-0.0339955
ANKRD50	0.0609265	-0.0559459	-0.129487	-0.0909972	-0.0825468	0.171278
ANKRD52	-0.232035	-0.0741524	-0.222343	-0.122199	0.00309509	-0.170437
ANKRD53	-0.126335	-0.0301755	0.00955111	-0.0110305	0.177746	-0.158231
ANKRD54	-0.00317349	0.163787	0.167473	0.191064	0.0799922	-0.0638126
ANKRD55	0.142379	-0.0524998	0.237958	0.0142249	0.22321	0.170631
ANKRD6	0.0454876	-0.0314516	0.0030304	-0.0679029	-0.0509237	-0.00057189
ANKRD61	-0.170971	-0.15123	-0.261475	-0.11892	-0.186688	-0.22031
ANKRD62	-0.246569	-0.223554	-0.0912134	-0.198755	-0.897146	-0.280961
ANKRD63	0.170047	0.0861154	-0.00404596	0.115206	0.114241	0.142772
ANKRD65	0.157787	0.225511	0.231005	0.106854	0.139131	0.188423
ANKRD66	-0.349787	-0.480616	-0.496465	-0.347437	-0.119991	-0.326239
ANKRD7	-0.0410706	0.0789104	-0.0472582	-0.067506	0.278015	-0.0785266
ANKRD9	-0.0436189	-0.0255467	0.0794759	-0.065837	0.114971	-0.032623
ANKS1A	0.0732209	-0.0395812	0.0541464	0.0399718	0.0909498	0.0969744
ANKS1B	-0.107862	0.105669	-0.0943194	0.0726766	-0.0809043	-0.111131
ANKS3	-0.312995	-0.0263821	-0.278116	-0.0842866	-0.137458	-0.340169
ANKS4B	-0.034336	0.104264	-0.194413	0.0962655	0.358544	0.0100407
ANKS6	-0.0382243	-0.00331426	0.0282578	-0.0309093	-0.0232152	-0.0549672
ANKUB1	-0.36711	-0.42015	-0.228411	-0.365414	-0.928953	-0.468749
ANKZF1	-0.312398	0.0208624	-0.222322	0.00907007	-0.413157	-0.372704
ANLN	-0.169477	-0.184881	-0.27013	-0.248495	-0.465031	-0.187987
ANO1	0.161486	0.0694385	0.120056	-0.0216992	-0.0772272	0.116979
ANO10	0.077213	-0.0433948	0.0148648	0.0636288	0.00855542	0.139167
ANO2	0.216066	0.159056	0.296577	0.172442	0.068729	0.25482
ANO3	0.292564	0.223765	0.22887	0.161349	0.282814	0.24422
ANO4	-0.132938	-0.258097	-0.0828843	-0.280686	-0.194441	-0.0823323
ANO5	0.0602054	-0.0817185	0.029712	0.00733115	0.51813	0.108993
ANO6	0.103199	0.024479	0.0444003	-0.0671383	-0.109094	0.205588
ANO7	-0.0502514	-0.0675377	-0.0556649	-0.173903	-0.323705	-0.0453175
ANO8	-0.215192	-0.214952	-0.172083	-0.219911	-0.072137	-0.203621
ANO9	-0.300735	-0.0923856	-0.150459	-0.134747	-0.0338027	-0.326815
ANP32A	0.174654	0.0483623	0.0427909	0.0778963	-0.0172407	0.199357
ANP32B	0.0238748	0.0608377	0.0441088	0.00039304	-0.0378365	0.0580639
ANP32D	-0.396063	-0.420938	-0.414593	-0.451915	-0.105446	-0.609556
ANP32E	0.291691	0.255951	0.155759	0.221772	0.0362545	0.327761
ANPEP	-0.0814996	-0.0126024	-0.168129	0.0148424	0.0512932	-0.0671209
ANTXR1	-0.069373	-0.0448682	-0.156421	-0.137753	-0.235349	-0.00928466
ANTXR2	0.11391	0.125901	0.163917	0.0905913	0.132455	0.123759
ANTXRL	-0.250557	-0.690873	-0.234955	-0.676499	-0.589596	0.0325957
ANXA1	-0.386672	-0.00767433	-0.337791	-0.088404	-0.323055	-0.35508
ANXA10	-0.162707	-0.222361	-0.194683	-0.212832	-0.805008	-0.259531
ANXA11	-0.109166	0.187138	-0.0610243	0.109135	0.0618014	-0.206697
ANXA13	-0.272629	-0.23009	-0.324905	-0.276414	-0.149121	-0.200287
ANXA2	-0.224164	-0.016448	-0.157678	-0.0657122	-0.290087	-0.188467
ANXA2R	-0.203556	-0.0984747	-0.0273552	-0.202629	-0.0358211	-0.31002
ANXA3	-0.0100124	0.320007	0.0504422	0.147062	-0.00752761	0.0152603
ANXA4	-0.160729	-0.112625	-0.218823	-0.207978	-0.172802	-0.159874
ANXA5	-0.0654282	-0.0986153	0.0332607	-0.167842	-0.142154	0.0423012
ANXA6	0.119006	-0.105117	0.274454	-0.154232	0.20826	0.26623
ANXA7	0.0484412	-0.0421716	-0.0692894	0.122852	0.318505	0.0440616
ANXA8	-0.385835	-0.301311	-0.0134279	-0.238053	-0.89065	-0.158202
ANXA8L1	-0.357953	-0.336574	-0.194935	-0.381882	-0.812556	-0.30392
ANXA8L2	-0.379994	-0.306652	-0.110604	-0.363534	-0.881494	-0.38778
ANXA9	0.401641	0.238262	0.271829	0.331556	0.413136	0.386215
AOAH	-0.213127	-0.230556	0.0768935	-0.293546	-0.138707	-0.195712
AOC1	0.0232483	0.316708	0.242854	0.423882	0.166295	-0.0364001
AOC2	-0.0642915	0.158226	-0.134574	0.148084	-0.321524	-0.0758024
AOC3	0.417122	0.257802	0.406857	0.130209	0.24839	0.344966
AOX1	0.058214	0.184074	-0.0897237	0.362019	0.24245	0.0283794
AP1AR	0.11793	-0.0476104	-0.0566078	-0.0331062	0.191192	0.149536
AP1B1	-0.058241	-0.186386	0.0557455	-0.0885134	0.167167	-0.0592797
AP1G1	0.103475	-0.172354	-0.145459	0.0603585	0.228827	0.196487
AP1G2	-0.394749	-0.0527135	-0.283669	-0.114509	-0.436003	-0.382172
AP1M1	-0.0999765	-0.108861	-0.0989014	-0.174738	-0.0848233	-0.158582
AP1M2	0.0938539	0.215124	0.124079	0.112665	0.39314	0.102669
AP1S1	-0.0517121	0.0696777	-0.188925	0.00735587	-0.137735	-0.0798989
AP1S2	0.0930321	-0.354212	0.234396	-0.204447	-0.121009	0.074806
AP1S3	-0.0644878	0.133354	-0.182701	0.0627394	0.165202	0.00480701
AP2A1	-0.118376	-0.133317	-0.14017	-0.220417	-0.15289	-0.124426
AP2A2	0.0352371	-0.0320493	0.0559553	-0.0449902	0.161396	0.110146
AP2B1	-0.0290653	-0.0731992	-0.250449	0.0227297	-0.0121377	0.0842427
AP2M1	-0.0734303	-0.137582	-0.258569	-0.189397	-0.216591	-0.0277463
AP2S1	0.0593911	-0.062806	0.161216	-0.210059	-0.166706	-0.0330058
AP3B1	0.0945564	0.0828492	0.0858198	0.184471	0.134124	0.145638
AP3B2	-0.0471725	-0.00720616	-0.0793164	0.0964171	-0.158002	-0.0579562
AP3D1	-0.0304592	-0.192231	-0.0534842	-0.183609	-0.123283	0.0219832
AP3M1	0.148843	-0.13882	0.0155968	-0.0587098	0.0145976	0.284382
AP3M2	-0.0218475	-0.114647	-0.119685	-0.106851	-0.0697644	0.034656
AP3S1	0.049883	0.0816487	0.0350265	-0.0146669	-0.135076	0.0263908
AP3S2	0.197734	-0.0348403	0.0467538	0.0648786	0.302601	0.222767
AP4B1	-0.0664201	0.124174	0.137979	0.130025	0.0163106	-0.156568
AP4E1	0.0136283	-0.192185	-0.125172	-0.122742	-0.0884289	0.116473
AP4M1	-0.374269	0.0721437	-0.279475	-0.080403	-0.221561	-0.510299
AP4S1	0.100417	0.227908	-0.00547756	0.134534	0.0128258	0.0799748
AP5B1	-0.0276998	-0.116592	-0.0646976	-0.0939622	0.0712581	0.0733345
AP5M1	0.157635	-0.0606336	0.10907	0.0533096	0.326995	0.260601
AP5S1	-0.0366227	-0.0356986	0.0525296	-0.079837	0.0608381	0.026136
AP5Z1	-0.300828	-0.198592	-0.118884	-0.282239	-0.214796	-0.423396
APAF1	-0.293253	-0.0925671	-0.23114	-0.139501	-0.395811	-0.241064
APBA1	0.10349	-0.111317	-0.0087775	-0.134944	0.18842	0.160265
APBA2	-0.254133	-0.166178	-0.229069	-0.274013	-0.382591	-0.178399
APBA3	-0.0999861	-0.00730803	0.0190203	-0.132551	-0.195292	-0.243523
APBB1	0.00614368	-0.0810197	0.0219564	-0.0431353	0.305079	0.0441058
APBB1IP	-0.395236	-0.360342	-0.375803	-0.455278	-0.130224	-0.396022
APBB2	0.328192	0.129182	0.256937	0.165539	0.131952	0.367533
APBB3	-0.242661	-0.104027	-0.175794	-0.0519518	-0.089175	-0.323297
APC	0.0993278	-0.172219	-0.0751572	-0.138969	0.0708506	0.174939
APC2	-0.211061	-0.176805	-0.187387	-0.117795	-0.542731	-0.18781
APCDD1	0.332726	0.229483	0.25388	0.163099	0.0703774	0.270287
APCDD1L	0.478823	0.392076	0.609119	0.331135	0.165153	0.52999
APCS	0.0475263	0.0307607	0.152464	0.133907	-0.492791	0.181399
APEH	-0.0140813	0.0359643	-0.169726	0.202457	0.205503	0.0412306
APEX1	-0.0162461	-0.058427	-0.130881	-0.117152	-0.0433764	0.03114
APEX2	-0.0504363	0.00486	0.0243682	-0.061038	-0.136843	-0.0293002
APH1A	0.109251	-0.0672352	0.0221675	-0.127616	-0.047327	0.150879
APH1B	0.0940687	0.0149236	0.150234	0.0919139	0.311842	0.126831
API5	0.258795	-0.0381974	0.0888309	0.114556	0.147815	0.388859
APIP	0.309394	0.0567893	0.300275	0.0924261	0.418794	0.288231
APITD1	0.0177351	0.186164	-0.0412429	0.237276	0.200925	-0.0277109
APITD1-CORT	-0.00956258	0.0777009	-0.052843	0.140222	0.0635977	-0.0406566
APLF	-0.0505303	-0.160371	-0.143341	-0.105071	-0.21023	-0.0390891
APLN	0.247447	0.0276494	0.165201	0.0311125	0.0619166	0.263463
APLNR	0.251309	0.0345838	0.304022	-0.0005374	-0.0818412	0.278238
APLP1	0.1475	0.143519	0.183517	0.0946459	-0.139025	0.204671
APLP2	-0.00361726	0.017488	-0.0748074	0.0534555	0.20097	0.0808209
APMAP	-0.0189384	-0.0677058	-0.0435477	-0.0478066	-0.163406	0.0924901
APOA1	0.10729	0.149727	0.0422699	0.146084	0.175591	0.115977
APOA1BP	0.0536577	0.0368846	0.121984	-0.0365757	0.0694665	0.054752
APOA2	0.0949943	-0.119349	0.0767039	0.0531252	0.256222	0.114252
APOA4	-0.121764	-0.221255	-0.173336	-0.13313	-0.719287	-0.116866
APOA5	-0.176373	-0.0214532	-0.239675	-0.179798	-0.411308	-0.286213
APOB	0.0486254	-0.0149615	0.0201822	-0.0766273	0.133317	0.0216703
APOBEC1	-0.458945	-0.437917	-0.479379	-0.60324	-0.907599	-0.433104
APOBEC2	-0.0359438	0.229652	-0.0771567	0.21012	0.360936	-0.174068
APOBEC3A	-0.0842554	-0.0922811	0.124809	-0.103642	-0.0379022	-0.0760117
APOBEC3B	-0.0661306	-0.0223064	-0.0604421	-0.0857378	-0.229894	-0.0671926
APOBEC3C	-0.303563	-0.142456	-0.198342	-0.253724	-0.368886	-0.301873
APOBEC3D	-0.175676	-0.198552	-0.127103	-0.207998	-0.163336	-0.191032
APOBEC3F	-0.230495	-0.183805	-0.172835	-0.23596	-0.228823	-0.273701
APOBEC3G	-0.183128	-0.157978	0.0458473	-0.250411	-0.158812	-0.194771
APOBEC3H	-0.219404	-0.175133	0.0262873	-0.203946	-0.308275	-0.235833
APOBEC4	-0.295787	-0.376752	-0.261465	-0.280862	-0.355181	-0.387949
APOBR	-0.3138	-0.283202	-0.0416078	-0.342841	-0.235965	-0.390152
APOC1	-0.472813	-0.461337	-0.209462	-0.520701	-0.374383	-0.517469
APOC2	-0.225296	-0.161256	-0.0332299	-0.205033	-0.177384	-0.237773
APOC3	0.240057	0.187717	0.179559	0.179871	0.117	0.398531
APOC4	-0.317466	-0.277399	-0.27986	-0.30463	-0.590839	-0.491274
APOC4-APOC2	-0.574848	-0.50538	-0.498755	-0.547264	-0.770967	-0.825857
APOD	0.372525	0.357327	0.38987	0.261749	0.328867	0.299406
APOE	-0.216536	-0.390294	0.0225154	-0.367239	-0.0155268	-0.19532
APOF	0.110927	0.0895028	0.0258926	0.11838	0.130126	0.128043
APOH	0.0902922	0.253391	0.088723	0.189763	0.144845	0.211833
APOL1	-0.186004	0.0591076	-0.0329297	0.015524	-0.306629	-0.155247
APOL2	-0.171925	-0.135025	-0.0253188	-0.0940231	-0.305206	-0.202442
APOL3	0.183103	0.157783	0.42616	0.0773862	0.151329	0.12968
APOL4	0.138289	0.0646602	0.379196	0.105847	0.0776198	0.13288
APOL5	-0.193928	-0.294168	-0.0973727	-0.497065	-0.657326	-0.234374
APOL6	-0.103932	-0.148002	-0.0787893	-0.138724	-0.119368	-0.0334897
APOLD1	0.230975	0.115918	0.277274	0.104841	0.0146946	0.286282
APOM	0.15729	0.251959	0.100947	0.246479	0.337122	0.164381
APOO	0.124609	0.00411257	0.190101	0.0799041	0.230145	0.121274
APOOL	0.222389	-0.0916361	-0.0668525	-0.0105254	0.0134328	0.35427
APOPT1	-0.13741	0.109821	-0.158063	-0.0288804	-0.0211358	-0.20505
APP	0.110493	0.0821959	-0.0193904	0.124985	0.193338	0.196653
APPBP2	0.0297216	-0.234232	-0.0861344	-0.166649	-0.168496	0.123528
APPL1	0.12956	-0.0842646	-0.0561944	0.0640063	-0.0462238	0.21148
APPL2	-0.270781	-0.257805	-0.256596	-0.192556	-0.0611726	-0.270094
APRT	-0.182437	-0.0312199	-0.195759	-0.130741	-0.136361	-0.31266
APTX	0.0686166	0.0877882	0.0825979	0.155353	0.0358534	0.0943837
AQP1	0.0637622	0.297781	-0.121106	0.318818	0.496705	0.0221557
AQP10	-0.145199	-0.165581	-0.187683	-0.219068	-0.53879	-0.325052
AQP11	-0.0129325	-0.126712	-0.157708	-0.0603714	-0.145568	0.0179205
AQP12A	-0.185806	-0.114732	-0.0925227	-0.390401	-0.765185	-0.181309
AQP12B	-0.169196	-0.257862	-0.106634	-0.407076	-0.793035	-0.128892
AQP2	0.773441	0.785545	0.79253	0.836333	0.881426	0.787048
AQP3	0.35617	0.425183	0.402709	0.402926	0.427408	0.301575
AQP4	0.148251	0.165724	0.046906	0.226222	0.282818	0.074718
AQP5	0.221154	0.412528	0.394957	0.385923	0.462611	0.125975
AQP6	0.458869	0.349423	0.467716	0.409762	0.531244	0.490501
AQP7	0.0478476	-0.00876284	0.0999775	0.0700518	0.472261	0.0947901
AQP8	-0.231549	-0.158298	-0.211015	-0.206302	-0.204978	-0.28091
AQP9	-0.0818837	-0.0836226	-0.0103918	-0.221828	-0.300535	-0.0502339
AQR	0.114346	-0.0496752	0.00221496	0.0313811	-0.0696807	0.0389666
AR	-0.211614	-0.017011	-0.364995	-0.123798	-0.121868	-0.231878
ARAF	0.0589931	0.0219316	0.106324	-0.00752598	0.234417	0.0285485
ARAP1	-0.0943732	-0.202026	0.0649995	-0.208719	-0.0514754	-0.155164
ARAP2	-0.0897762	-0.0856368	-0.083099	-0.0148694	0.0272275	-0.0781241
ARAP3	0.292688	0.175051	0.402408	0.170649	-0.0669741	0.304637
ARC	0.308894	0.274285	0.337556	0.322692	0.320595	0.356139
ARCN1	0.170644	-0.00192597	0.121959	0.00493041	-0.0266343	0.166716
AREG	-0.0385159	0.0987998	0.171816	0.143881	-0.0658446	-0.0651549
AREGB	-0.435669	-0.362595	-0.422448	-0.501343	-0.716267	-0.446852
AREL1	0.0621653	-0.00411687	0.0139404	0.029905	0.155389	0.0924811
ARF1	-0.0611209	-0.0256008	-0.102439	-0.108917	-0.162118	-0.0311562
ARF3	-0.0199771	-0.0624154	-0.0634955	-0.120341	0.0733133	0.134581
ARF4	0.14627	0.0787873	0.122634	0.123012	-0.163093	0.225773
ARF5	-0.222394	0.142269	-0.10837	0.00151538	0.0130333	-0.382375
ARF6	-0.0259657	0.107625	-0.216526	-0.0301096	0.0233577	0.0651634
ARFGAP1	-0.383652	-0.170496	-0.136967	-0.261327	-0.314192	-0.37075
ARFGAP2	0.208143	0.168726	0.261757	0.148493	0.531566	0.211205
ARFGAP3	0.180889	-0.0849786	0.197522	0.0593773	0.0540162	0.304853
ARFGEF1	0.0362686	0.00820472	0.116225	-0.0200798	-0.0481756	0.0773114
ARFGEF2	0.094825	-0.14535	-0.015802	-0.0133778	0.131162	0.191403
ARFIP1	0.108796	0.0636054	0.0691159	0.183797	0.165222	0.129756
ARFIP2	0.0461324	0.162779	0.150781	0.241593	0.186208	0.00927962
ARFRP1	-0.257525	0.116249	-0.0588476	-0.0808977	0.0136693	-0.296163
ARG1	-0.0210655	-0.0807965	-0.124095	-0.0673179	-0.0685493	-0.0928504
ARG2	0.476432	0.11082	0.421908	0.236269	0.275875	0.51545
ARGLU1	-0.25281	0.0506277	-0.0988645	0.0597272	-0.0225632	-0.304269
ARHGAP1	-0.110491	-0.240755	-0.257167	-0.229709	0.00208589	-0.146553
ARHGAP10	-0.0316235	0.0512682	-0.0586303	0.00462688	0.0724006	-0.0305027
ARHGAP11A	-0.0728174	-0.170606	-0.212661	-0.248997	-0.406629	-0.067788
ARHGAP11B	-0.174143	-0.255857	-0.18459	-0.201329	-0.508677	-0.117323
ARHGAP12	-0.0226799	-0.0644633	-0.00836365	-0.0683437	-0.030601	-0.0115185
ARHGAP15	-0.0617933	-0.0433295	0.188322	-0.135108	-0.148853	-0.122513
ARHGAP17	-0.136776	-0.0908633	-0.1221	-0.108452	-0.133498	-0.159025
ARHGAP18	0.260526	0.251187	0.245546	0.279296	0.185177	0.23994
ARHGAP19	0.249704	0.131917	0.12766	0.132592	0.0151361	0.241251
ARHGAP19-SLIT1	-0.00701386	-0.358216	-0.199509	-0.355254	-0.0925899	0.0540783
ARHGAP20	0.236113	-0.0653484	0.226122	-0.12309	0.130112	0.246216
ARHGAP21	-0.00333728	-0.167841	-0.102198	-0.116964	-0.177402	0.0606482
ARHGAP22	-0.231129	-0.324878	-0.153917	-0.320282	-0.426858	-0.25791
ARHGAP23	0.147311	0.149945	0.254756	0.094559	-0.0966076	0.162173
ARHGAP24	0.127522	0.079366	0.0551242	0.0933018	0.577865	0.161577
ARHGAP25	-0.153021	-0.182807	0.166155	-0.275673	-0.0110942	-0.251702
ARHGAP26	-0.200547	-0.0199838	-0.238274	-0.145957	-0.229261	-0.10753
ARHGAP27	-0.455601	-0.132333	-0.403895	-0.176373	-0.102385	-0.516967
ARHGAP28	0.287633	0.035407	0.109962	0.0962898	0.204189	0.35705
ARHGAP29	-0.0336536	0.137259	-0.0760672	0.0823244	-0.0982205	0.00946584
ARHGAP30	-0.187785	-0.302816	0.0386427	-0.330123	-0.107203	-0.26112
ARHGAP31	0.143473	-0.179839	0.101236	-0.118856	0.231825	0.113443
ARHGAP32	0.0217082	-0.0706968	-0.105088	-0.0304565	0.0206679	-0.00063792
ARHGAP33	-0.212757	-0.0809943	-0.188674	-0.110845	-0.234177	-0.282222
ARHGAP35	0.222792	-0.0167701	0.0800205	0.0319267	0.219402	0.311091
ARHGAP36	0.006225	-0.442078	-0.0487728	-0.43526	-0.844851	-0.130178
ARHGAP39	-0.182829	-0.0178862	-0.207348	-0.0749653	-0.122464	-0.106818
ARHGAP4	-0.132859	-0.0706424	0.208096	-0.120915	-0.233722	-0.24257
ARHGAP40	-0.306208	0.0489706	-0.181808	0.159711	-0.0108616	-0.319553
ARHGAP42	-0.0266883	-0.173003	-0.213874	-0.206663	0.0229026	0.0484137
ARHGAP44	0.113557	0.166496	0.153241	0.127416	-0.0575967	0.223362
ARHGAP5	0.273762	0.018839	0.0343634	0.098434	0.121682	0.321956
ARHGAP6	0.110829	0.110196	0.0277125	0.119421	0.164451	0.14481
ARHGAP8	0.0661562	0.182428	0.0908746	0.172465	0.179334	0.0325169
ARHGAP9	-0.230746	-0.258056	0.0499971	-0.37404	-0.212646	-0.31055
ARHGDIA	-0.0958991	-0.0146105	-0.0813294	-0.126704	-0.0788439	-0.120802
ARHGDIB	-0.116064	-0.0531092	0.244391	-0.119828	-0.0702178	-0.207092
ARHGDIG	-0.159077	-0.10799	-0.146348	-0.29449	-0.20778	0.0882828
ARHGEF1	-0.218411	-0.047377	-0.00683321	-0.186786	-0.17098	-0.236418
ARHGEF10	-0.2195	-0.0834447	-0.27314	-0.195811	-0.236441	-0.246312
ARHGEF10L	-0.0566588	0.00976858	0.0109001	0.0616126	0.131993	-0.0763753
ARHGEF11	-0.157948	-0.277808	-0.0788609	-0.18926	-0.171863	-0.135293
ARHGEF12	0.25594	-0.0121288	0.0347338	0.141841	0.244506	0.356702
ARHGEF15	0.32419	0.19087	0.397575	0.141126	0.113038	0.292435
ARHGEF16	-0.0616804	0.356273	-0.0496819	0.267305	0.130533	-0.0933119
ARHGEF17	0.0281974	0.0587816	0.117837	-0.0162215	0.12653	0.0779477
ARHGEF18	0.143864	0.0433727	0.165215	0.0690434	0.284518	0.168091
ARHGEF19	-0.0871064	0.160332	-0.0766826	0.0577369	0.105754	-0.0724295
ARHGEF2	-0.258882	0.0306082	-0.138936	-0.0130399	-0.242043	-0.340862
ARHGEF25	-0.0691785	0.159964	0.0551666	0.035859	0.024754	-0.133903
ARHGEF26	0.156026	0.325455	0.258737	0.235289	0.142939	0.167844
ARHGEF28	0.032193	-0.00571094	0.00818864	0.00343033	0.0419856	0.0921804
ARHGEF3	0.2061	0.0505743	0.199791	0.137976	0.269812	0.172564
ARHGEF33	-0.0640715	0.173356	-0.118212	0.133709	0.0904577	-0.0870096
ARHGEF35	0.0136116	-0.0187721	-0.0440034	0.0486977	-0.0495598	-0.0509985
ARHGEF37	0.150892	-0.016809	0.152143	0.11025	0.31393	0.118401
ARHGEF38	-0.108729	0.162057	0.0542264	0.131802	0.241524	-0.114411
ARHGEF39	-0.22459	-0.0799796	-0.199507	-0.182912	-0.578674	-0.244596
ARHGEF4	0.01933	0.043345	0.0212791	-0.176702	0.0400701	0.136308
ARHGEF40	-0.17862	-0.0517606	-0.0961822	-0.102595	-0.125339	-0.146938
ARHGEF5	0.0188959	0.0582284	-0.0157631	0.0446626	0.153531	-0.0211813
ARHGEF6	-0.0492979	-0.182688	0.0571674	-0.174862	-0.12368	-0.0515509
ARHGEF7	-0.0951377	-0.154467	-0.0674323	-0.212084	0.0761362	-0.0181852
ARHGEF9	0.0225335	-0.149792	0.0116976	-0.130435	0.228362	0.105052
ARID1A	0.0927123	0.0289993	-0.0905352	0.0192292	0.0819581	0.172678
ARID1B	0.175469	-0.0551627	-0.00307144	-0.0218955	-0.0382695	0.181245
ARID2	-0.158543	-0.0244246	-0.107066	-0.0434286	-0.174168	-0.0921513
ARID3A	0.163513	0.0253137	0.227519	0.0291224	-0.0174036	0.124071
ARID3B	-0.117183	-0.153636	-0.049465	-0.124858	-0.156945	-0.174478
ARID3C	-0.288886	-0.413035	-0.228252	-0.558282	-0.86458	-0.294334
ARID4A	0.013825	0.0248216	-0.0893277	-0.00503891	0.0880179	0.00300044
ARID4B	0.00261915	0.034369	-0.0728123	0.024418	-0.133008	0.0799957
ARID5A	-0.0295137	0.0403681	0.288437	-0.064688	0.0195511	-0.0497218
ARID5B	0.154638	0.022727	0.0855397	0.109451	0.112258	0.226172
ARIH1	0.0694243	-0.0691198	0.0464601	-0.0202486	-0.290572	0.11995
ARIH2	-0.0577956	0.014142	0.012243	0.154291	0.0984991	-0.0189724
ARIH2OS	0.0762249	0.0476816	0.0406526	0.1707	0.0664195	-0.0658673
ARL1	-0.0840605	-0.095952	-0.0059954	-0.0651958	0.0182641	0.0314536
ARL10	-0.0909845	-0.0446969	-0.0547542	0.00858683	0.186241	-0.0471486
ARL11	-0.207495	-0.285357	0.00099525	-0.316758	-0.128234	-0.28651
ARL13A	-0.412627	-0.411398	-0.293491	-0.169676	-0.604988	-0.352397
ARL13B	-0.0507932	0.0865211	-0.201945	0.0819659	-0.0833338	0.100615
ARL14	0.10268	0.202349	0.295836	0.181689	-0.348148	0.136903
ARL14EP	0.240252	0.139573	0.24179	0.162225	0.290024	0.26618
ARL14EPL	0.153503	0.196208	0.170423	0.196565	-0.121989	0.137634
ARL15	0.361088	0.176402	0.349607	0.184409	0.294568	0.433011
ARL16	-0.152205	0.164195	-0.0550228	0.204762	-0.0862436	-0.224578
ARL17A	-0.0998352	-0.035844	-0.158463	0.0573202	-0.225105	-0.129312
ARL17B	0.044665	0.00711995	0.0581005	0.105816	0.0150754	0.00452174
ARL2	0.00629081	0.237705	0.0303939	0.0637622	0.274637	-0.0725552
ARL2BP	-0.204983	-0.148485	-0.303605	-0.226661	-0.149192	-0.195968
ARL3	0.0549641	0.261826	0.0369342	0.263159	0.294372	0.0672303
ARL4A	-0.0137977	0.0281113	0.0521783	-0.0864233	-0.121224	-0.110764
ARL4C	-0.170907	-0.0306025	-0.0847687	-0.237195	-0.182717	-0.156509
ARL4D	0.243783	0.0786787	0.230443	0.135103	0.0989829	0.24364
ARL5A	0.180174	-0.00569385	0.111527	0.0122191	-0.022986	0.288539
ARL5B	-0.0685763	-0.0543441	-0.144818	-0.0118637	-0.266493	0.0417698
ARL5C	-0.373515	-0.561154	-0.321443	-0.51033	-0.550148	-0.294763
ARL6	0.0615855	0.133729	0.0465037	0.152494	0.037337	0.135552
ARL6IP1	0.0632354	-0.0119881	-0.104948	-0.0169744	0.0262795	0.138864
ARL6IP4	-0.202729	0.177548	0.0448124	-0.0402518	-0.0746949	-0.220781
ARL6IP5	-0.306924	-0.135231	-0.361106	-0.116498	-0.0634725	-0.197243
ARL6IP6	-0.0923277	0.0960247	-0.112014	-0.0328246	-0.311596	-0.0731008
ARL8A	-0.0233595	-0.131668	0.0563362	-0.148281	-0.0102098	-0.0227773
ARL8B	0.10264	-0.113023	-0.00656176	0.0977613	-0.0284453	0.164265
ARL9	-0.0423623	-0.0214435	0.122473	-0.116211	-0.198683	0.0662704
ARMC1	0.0817027	-0.115904	-0.00178961	-0.0791139	-0.0290706	0.149655
ARMC10	-0.0120816	0.0386099	-0.119038	0.00455981	-0.164566	-0.0859027
ARMC12	-0.154688	-0.0310451	-0.090746	-0.141741	-0.208081	-0.279343
ARMC2	0.0384585	-0.0593875	-0.0455865	-0.056152	-0.0511844	0.0800023
ARMC3	-0.199567	0.121097	-0.20091	0.0719291	0.261104	-0.181273
ARMC4	-0.148908	0.110994	-0.0657576	0.0746775	0.0335922	-0.144147
ARMC5	-0.195306	-0.0973631	-0.0582834	-0.181429	-0.113345	-0.233223
ARMC6	0.0343834	-0.049497	0.124329	-0.143214	0.00533968	0.0500512
ARMC7	0.0261287	0.224473	0.0467481	0.151219	0.178325	-0.0626083
ARMC8	0.0333478	-0.0584719	-0.0584863	0.0255282	0.0479697	0.015705
ARMC9	-0.138677	-0.0621935	-0.2088	-0.0992444	-0.24519	-0.0580144
ARMCX1	0.0941919	-0.00387043	0.108272	-0.0554287	0.318253	0.105999
ARMCX2	0.167835	0.00989724	0.0912692	0.0881482	0.109956	0.166515
ARMCX3	0.199191	-0.105206	0.116813	-0.0181657	0.0793895	0.37765
ARMCX4	0.011811	0.0351816	0.122453	0.0838332	0.0425909	0.0035838
ARMCX5	0.333129	0.0111254	0.0994838	0.053764	-0.0255131	0.221905
ARMCX6	-0.0357394	-0.196339	0.0509222	-0.199132	-0.135072	-0.0361959
ARMS2	-0.119185	-0.148621	-0.244479	-0.0888846	-0.327474	-0.129071
ARNT	0.102202	-0.125481	-0.0214358	-0.0557032	-0.0370166	0.184454
ARNT2	0.0970919	0.0610527	0.169637	0.0178251	0.251014	0.0990472
ARNTL	-0.0893528	0.0152111	-0.208869	0.0933691	-0.092979	-0.11769
ARNTL2	-0.203809	-0.0404458	-0.143958	-0.115	-0.233215	-0.0969022
ARPC1A	-0.160999	-0.0755215	-0.142394	-0.184661	-0.128679	-0.238549
ARPC1B	-0.347799	-0.143693	-0.282084	-0.25352	-0.250548	-0.455367
ARPC2	-0.075858	0.00775715	0.0167276	-0.0173447	-0.271678	0.0328852
ARPC3	-0.405682	-0.0466807	-0.147328	-0.18973	-0.522818	-0.404147
ARPC4	0.0424139	0.0722894	0.0441342	0.126947	0.268777	0.0780406
ARPC4-TTLL3	-0.258938	-0.0417771	-0.215218	-0.0078733	-0.230941	-0.283923
ARPC5	-0.119747	-0.13978	-0.0250109	-0.2178	-0.200208	-0.0734508
ARPC5L	0.0486847	0.132039	0.270867	0.10127	-0.10691	0.0555186
ARPP19	0.266158	0.0240794	0.0529234	0.141546	0.105507	0.371837
ARPP21	-0.221704	-0.0143617	-0.161641	0.11771	0.279463	-0.205671
ARR3	-0.512009	-0.353653	-0.477329	-0.41039	-0.871909	-0.411614
ARRB1	0.179933	-0.0666822	0.294841	-0.0669771	0.167913	0.214968
ARRB2	-0.275535	-0.283531	-0.0217384	-0.344114	-0.238788	-0.381186
ARRDC1	-0.290218	0.119972	-0.078243	0.0542764	-0.115475	-0.320337
ARRDC2	-0.241083	0.104074	-0.0229614	-0.0427674	-0.0795133	-0.300837
ARRDC3	0.168964	0.142291	0.179498	0.116423	-0.0600517	0.208806
ARRDC4	-0.0216764	0.167487	0.194606	0.200533	0.143478	0.0160017
ARRDC5	-0.413654	-0.351417	-0.0955516	-0.437414	-0.583807	-0.435638
ARSA	-0.230817	-0.207674	-0.110137	-0.172289	-0.135004	-0.282835
ARSB	-0.102465	-0.17205	-0.153492	-0.0971824	0.00633011	-0.012046
ARSD	0.173455	0.143458	-0.0224147	0.109422	0.342387	0.20473
ARSE	-0.079088	-0.122261	-0.0619719	-0.15866	0.0311874	-0.0447655
ARSF	0.148184	0.202539	0.0739658	0.359928	0.464502	0.172782
ARSG	-0.104173	-0.192548	-0.110663	-0.093346	0.00507397	-0.0936375
ARSH	0.200376	0.201284	0.117481	0.221829	-0.23891	0.165157
ARSI	-0.0245809	-0.237073	0.0642887	-0.168878	-0.0995017	0.0921374
ARSJ	-0.0873263	0.129715	-0.180365	0.0865473	0.117381	0.0117905
ARSK	0.124067	0.135045	0.00335554	0.103511	0.0649112	0.186748
ART1	0.265008	0.225385	0.265996	0.19381	0.270573	0.251282
ART3	0.117444	0.133694	0.364163	0.151571	0.242824	0.161677
ART4	0.165079	-0.00097607	0.294112	-0.0491177	0.167241	0.14233
ART5	-0.0130153	0.179636	-0.095093	-0.00386232	0.215415	0.0407439
ARTN	0.112583	0.112246	0.166656	0.146584	0.0322774	0.156673
ARV1	0.154765	0.0995545	0.186998	0.14791	0.105631	0.104517
ARVCF	-0.231868	0.162335	-0.137752	0.11403	0.0271531	-0.205997
ARX	-0.391696	-0.665549	-0.394584	-0.768862	-0.626519	-0.302967
AS3MT	-0.0126907	-0.060334	-0.0251774	-0.0537023	0.227959	0.0370977
ASAH1	0.0996519	-0.360844	0.160079	-0.163865	0.205776	0.134739
ASAH2	-0.0713961	-0.0575104	-0.108168	0.0104727	-0.180962	-0.0492527
ASAH2B	0.0404496	-0.0509575	-0.0711111	-0.0059669	0.0105491	0.127794
ASAH2C	-0.33466	0.0575096	0.054332	-0.0679052	-0.438249	-0.184846
ASAP1	0.00329014	-0.1674	0.0953467	-0.173457	-0.381215	0.0938274
ASAP2	0.277685	0.18246	0.202937	0.252214	0.0684084	0.289266
ASAP3	-0.00239655	-0.0209927	0.0369188	0.0141916	0.206765	0.0378834
ASB1	0.0109008	0.0432328	0.138301	-0.0206411	-0.0083227	0.0229424
ASB10	0.296629	0.311313	0.339724	0.287099	0.231543	0.334769
ASB11	0.0972203	-0.0238707	0.177029	0.00962873	-0.0496327	0.0454776
ASB12	-0.191812	-0.0352815	-0.251	-0.198712	0.0317228	-0.174005
ASB13	-0.0102459	0.0434554	0.00952518	0.0228509	0.120811	-0.0699331
ASB14	-0.135397	-0.175288	-0.130901	0.037278	-0.110116	-0.184269
ASB15	0.4707	0.434586	0.341684	0.526354	0.409812	0.431259
ASB16	-0.0313969	-0.0454814	0.00943468	0.0585944	0.0804663	-0.0706728
ASB17	0.0790608	0.199685	0.123377	0.0518157	0.371706	0.141122
ASB18	-0.57444	-0.0508762	-0.492817	-0.0617835	-0.79337	-0.593174
ASB2	-0.13855	-0.101231	0.184938	-0.194637	-0.025744	-0.219139
ASB4	0.226297	0.208874	0.329708	0.297305	-0.00553595	0.259397
ASB5	0.3194	0.247765	0.307451	0.383971	0.430089	0.340397
ASB6	0.119014	0.107476	0.154599	0.0396002	0.332068	0.141054
ASB7	0.105135	-0.0592308	-0.0641202	-0.0182784	-0.0106055	0.119938
ASB8	0.0862547	-0.0281425	0.0916094	0.0129566	0.216044	0.132352
ASB9	0.198201	0.0479783	0.178872	0.116583	0.129871	0.242755
ASCC1	0.0955959	0.0850319	-0.0426142	0.105782	-0.00047704	0.192837
ASCC2	-0.194323	-0.0530821	0.00588672	-0.0512506	-0.126857	-0.26054
ASCC3	-0.206174	-0.252949	-0.222511	-0.302448	-0.397503	-0.137699
ASCL1	-0.303993	-0.670966	-0.296613	-0.644379	-0.863001	-0.213074
ASCL2	0.0857558	0.0849171	0.318739	-0.00640604	0.27241	-0.020063
ASCL3	0.178184	0.215776	0.169077	0.206379	0.083651	0.170147
ASCL4	0.187535	0.217959	0.259922	0.230492	0.301289	0.138137
ASCL5	-0.323677	-0.222068	-0.380231	-0.306536	-0.259882	-0.287854
ASF1A	0.259935	0.122686	0.283649	0.189315	0.048638	0.293823
ASF1B	-0.167947	-0.20975	-0.30791	-0.296346	-0.508353	-0.20275
ASGR1	-0.0993242	-0.0839999	0.0564804	-0.118035	-0.0338595	-0.160622
ASGR2	-0.0276764	0.0718302	0.0655375	0.0110716	0.137476	-0.0391186
ASH1L	0.104655	-0.0164858	-0.0571413	0.0843567	0.0267588	0.265055
ASH2L	0.055687	-0.0406136	-0.0293074	-0.0380869	0.0818043	0.109203
ASIC1	0.0275277	0.0537525	-0.0405019	-0.0905443	-0.212818	0.133874
ASIC2	0.173658	0.384094	0.145274	0.397087	0.176785	0.106845
ASIC3	-0.253795	-0.182128	-0.232667	-0.188997	-0.445581	-0.35607
ASIC4	-0.534597	-0.271632	-0.386303	-0.485358	-0.892095	-0.469789
ASIP	-0.29585	-0.268567	-0.228747	-0.368556	0.0567587	-0.314902
ASL	0.114443	0.130242	0.02553	0.158494	0.211754	0.105495
ASMT	-0.246005	-0.173219	0.138424	-0.290943	-0.307318	-0.251407
ASMTL	0.273975	0.141848	0.197263	0.0905586	0.0937283	0.233801
ASNA1	-0.00017726	-0.0657378	-0.0787922	-0.117734	0.12664	0.098141
ASNS	-0.189362	-0.0769189	-0.0706416	-0.160739	-0.284377	-0.206617
ASNSD1	0.29515	0.148783	0.245504	0.180041	0.0252789	0.293865
ASPA	0.052932	0.019905	0.0762512	0.0930246	0.445067	0.0246066
ASPDH	0.174636	0.300574	0.0376919	0.320107	0.351045	0.150238
ASPG	0.219715	0.210658	0.418577	0.297329	0.326329	0.233655
ASPH	0.0957778	-0.0856206	-0.0184429	-0.0616615	-0.258	0.233918
ASPHD1	-0.299001	-0.146865	-0.219433	-0.220727	-0.398322	-0.275783
ASPHD2	0.154771	0.178629	0.336464	0.168439	-0.0111978	0.235757
ASPM	-0.207403	-0.221774	-0.25803	-0.319479	-0.645729	-0.152258
ASPN	0.293642	0.1608	0.289022	0.0443794	0.0908735	0.240371
ASPRV1	0.0530574	-0.00228547	-0.0185236	0.0133351	0.129206	-0.0213535
ASPSCR1	-0.151071	-0.108947	-0.0281275	-0.14901	-0.165813	-0.201498
ASRGL1	-0.138741	0.02011	-0.194062	0.0633634	0.520282	-0.210443
ASS1	0.21047	0.103902	0.110026	0.126672	0.380887	0.194618
ASTE1	0.069242	0.0427356	-0.0462648	0.0723406	0.0364739	-0.041147
ASTL	0.154573	0.180721	0.223859	0.032083	-0.1278	0.0697
ASTN1	0.0586848	-0.399164	0.15329	-0.325313	-0.183015	0.165635
ASTN2	-0.0399605	0.0389279	-0.129384	0.0484136	0.0402466	-0.0492489
ASUN	-0.146857	-0.111995	-0.105407	-0.164266	-0.264759	-0.1325
ASXL1	-0.138275	0.00088253	0.016468	0.0257058	-0.201556	-0.0331058
ASXL2	0.0191037	-0.294346	-0.225196	-0.165062	-0.0767749	0.192391
ASXL3	0.00167618	0.448573	-0.112391	0.353403	0.559592	0.00661635
ASZ1	-0.215277	-0.411333	-0.032507	-0.18121	-0.957218	-0.218721
ATAD1	0.171121	-0.0857996	0.00388333	-0.0217831	0.0659032	0.233802
ATAD2	-0.0558185	-0.150387	-0.160077	-0.160248	-0.446599	0.0169182
ATAD2B	-0.094678	-0.0181735	-0.118082	-0.0153833	-0.239572	-0.0755654
ATAD3A	-0.201927	-0.117177	-0.162815	-0.0617834	-0.0344646	-0.20314
ATAD3B	-0.401239	-0.0892093	-0.17629	-0.0753317	-0.318847	-0.432129
ATAD3C	0.00399475	0.243756	0.0804455	0.341253	0.104936	0.00074968
ATAD5	-0.220507	-0.173547	-0.302	-0.17926	-0.486331	-0.204545
ATAT1	-0.185018	-0.0577502	-0.193968	-0.00952817	-0.203681	-0.21822
ATCAY	0.0340269	-0.0913151	0.102098	-0.0353219	-0.0685268	0.0686405
ATE1	0.208458	-0.0767347	0.0294608	0.0394521	0.0468754	0.367332
ATF1	0.14851	0.0661914	0.00938374	-0.0113651	0.0340841	0.221241
ATF2	0.104124	-0.0816139	-0.0598456	-0.0418095	-0.123195	0.174506
ATF3	0.31995	0.246608	0.314051	0.22213	0.0640411	0.286286
ATF4	-0.0176067	0.0545336	0.166554	-0.151473	-0.209987	-0.0647392
ATF5	0.0456488	-0.0824661	0.0721428	-0.133707	-0.0133405	-0.00619283
ATF6	0.281322	0.107578	0.104701	0.108185	-0.038297	0.359024
ATF6B	0.0127523	0.00234836	0.0663172	0.0353638	0.0108387	0.0376111
ATF7	-0.133775	0.0466953	-0.154873	-0.0241853	-0.0583765	-0.0165123
ATF7IP	0.0476938	-0.146363	-0.186131	-0.17141	-0.034096	0.0911277
ATF7IP2	0.124329	0.0583455	0.212982	0.202887	0.159063	0.114691
ATG10	0.0256986	0.0732599	0.0778501	0.0604546	0.202399	0.00668727
ATG12	-0.0481333	-0.00472053	-0.00091541	-0.0811982	-0.324161	-0.0577379
ATG13	0.097879	-0.10119	0.0399097	-0.232407	0.0388687	0.170123
ATG14	-0.237495	-0.07385	-0.287326	-0.046433	-0.138195	-0.192391
ATG16L1	-0.119565	-0.077225	-0.111369	-0.0843512	-0.180154	-0.0746953
ATG16L2	-0.360218	-0.160361	-0.136465	-0.233546	-0.254905	-0.43323
ATG2A	-0.0777269	-0.167647	-0.0400978	-0.0802911	-0.145214	-0.0592048
ATG2B	-0.018757	-0.0924022	-0.0555782	-0.0428612	0.015616	0.0653483
ATG3	0.161526	0.00249007	0.0845559	0.0847839	0.049672	0.157666
ATG4A	0.153031	0.0080647	0.166271	0.16356	0.214122	0.227501
ATG4B	-0.277207	-0.00136968	0.0575755	-0.0143246	-0.109445	-0.195626
ATG4C	0.233244	0.0226346	0.183759	0.123936	0.0656077	0.226386
ATG4D	-0.122198	-0.0165101	-0.0206812	-0.0810992	0.116337	-0.146131
ATG5	0.132725	0.160593	0.0798745	0.179948	-0.121512	0.129157
ATG7	-0.0662032	-0.0645143	-0.0735243	-0.0643715	-0.0838182	-0.100782
ATG9A	-0.0951315	-0.0982332	-0.0781005	-0.173176	-0.15015	-0.0397977
ATG9B	0.0125207	-0.0258372	0.0405594	-0.0023277	-0.232824	-0.0146489
ATHL1	-0.383981	0.0296566	-0.283717	0.0183029	-0.134071	-0.471031
ATIC	-0.069904	-0.0475496	-0.0630585	-0.192949	-0.240788	-0.0540788
ATL1	-0.0415448	0.134633	-0.11019	0.0363343	0.384388	0.0159011
ATL2	0.127521	0.0133243	0.10668	0.0769537	0.0147668	0.139406
ATL3	0.103612	0.0469364	0.0734253	-0.00928626	0.0733085	0.0861022
ATM	-0.0694341	-0.145945	-0.118277	-0.0820082	-0.0334982	-0.0128832
ATMIN	0.188374	-0.118699	0.0216922	-0.0216932	-0.106868	0.212368
ATN1	-0.100161	0.0127771	-0.0367992	-0.046092	-0.114222	-0.101344
ATOH7	-0.131209	0.0676523	-0.0734559	0.0499184	0.0265794	-0.166807
ATOH8	0.00817734	0.188985	-0.0325239	0.0109846	0.552236	-0.0646287
ATOX1	0.0380122	-0.0884288	0.0836795	-0.0777313	0.100326	0.0450402
ATP10A	-0.0227164	0.189374	0.0533516	0.108819	0.0370147	-0.0168693
ATP10B	0.219246	0.123051	0.196053	0.00186426	0.111723	0.18331
ATP10D	0.0133492	0.0197096	-0.0213643	0.109975	0.158788	0.0623941
ATP11A	-0.118801	-0.211313	-0.162921	-0.132537	-0.0374858	-0.0416801
ATP11B	0.0877442	-0.0772721	-0.0957756	-0.033738	-0.0215469	0.209553
ATP11C	0.00517263	-0.0183599	-0.0426512	-0.103337	-0.0851492	0.107708
ATP12A	0.736188	0.685983	0.719565	0.769074	0.810521	0.705239
ATP13A1	-0.273691	-0.127629	-0.177776	-0.226314	-0.2852	-0.257238
ATP13A2	-0.104837	-0.172703	-0.0996248	-0.100855	-0.0653344	-0.0868961
ATP13A3	0.0239811	-0.157324	-0.162168	-0.127558	-0.203395	0.095497
ATP13A4	-0.13128	0.102208	-0.195611	0.00960623	0.25417	-0.170743
ATP13A5	0.208959	0.284307	0.280815	0.26087	0.305395	0.143417
ATP1A1	0.320035	0.392161	0.152367	0.413773	0.556979	0.390512
ATP1A2	0.238003	0.251482	0.240361	0.150025	0.231529	0.249471
ATP1A3	-0.0854971	-0.240188	0.0819795	-0.445273	-0.118981	-0.0614655
ATP1A4	-0.214506	-0.212023	-0.0505091	-0.201728	-0.531289	-0.203804
ATP1B1	0.233215	0.158525	0.166576	0.152047	0.553647	0.362196
ATP1B2	0.370415	0.315132	0.353737	0.275526	0.303802	0.344892
ATP1B3	0.300608	0.104213	0.375908	0.10075	-0.0270522	0.423054
ATP1B4	-0.313652	-0.29646	-0.0348386	-0.281167	-0.501553	-0.170969
ATP2A1	-0.409669	-0.12994	-0.337582	-0.160064	-0.453851	-0.440919
ATP2A2	-0.2249	-0.140083	-0.281823	-0.251795	-0.124593	-0.0586009
ATP2A3	-0.0742374	0.0764405	0.318558	0.0177203	0.161577	-0.104446
ATP2B1	-0.0470763	0.0313308	-0.0293919	-0.00227442	-0.106174	-0.0229904
ATP2B2	-0.239194	-0.190665	-0.220706	-0.292209	0.010584	-0.227785
ATP2B3	0.239458	0.250535	0.280851	0.269523	0.172818	0.294046
ATP2B4	-0.113955	-0.0835345	-0.0405058	-0.161584	-0.162952	-0.0526613
ATP2C1	0.0248731	-0.0348143	-0.12796	0.0990415	-0.153667	0.149208
ATP2C2	0.0977241	0.314829	0.146094	0.304132	0.118294	0.140793
ATP4A	-0.268127	-0.407165	-0.249202	-0.482026	-0.633133	-0.192132
ATP4B	0.323165	0.0948134	0.328873	0.566553	0.58395	0.344091
ATP5A1	0.238765	-0.0546105	0.128808	0.0999963	0.539552	0.27651
ATP5B	-0.0226436	-0.147869	-0.0266739	-0.0327856	0.404279	0.142501
ATP5C1	0.0257024	0.0434892	0.0831422	0.0445511	0.157943	0.105196
ATP5D	-0.0621014	0.0275768	0.013813	-0.0142824	0.179246	-0.136715
ATP5E	-0.091664	-0.00307163	0.0579264	-0.11351	0.0325559	-0.200037
ATP5EP2	-0.0293627	-0.036894	-0.039981	-0.054138	0.0987911	-0.061676
ATP5F1	0.139251	-0.026622	0.0520088	0.12704	0.34948	0.241966
ATP5G1	-0.0269565	-0.0749971	-0.0314134	-0.0243367	0.121839	-0.00587372
ATP5G2	-0.164538	0.0525617	-0.0513804	-0.135029	-0.0517436	-0.152081
ATP5G3	0.00311826	-0.0693858	0.0417631	-0.0505976	0.136362	0.0786228
ATP5H	-0.0442231	0.0168217	-0.0647733	0.0117473	0.141451	-0.06796
ATP5I	-0.0484042	0.0544454	0.0618422	-0.0129956	0.110819	-0.032592
ATP5J	0.0975476	0.0872733	0.239483	0.0457921	0.21002	0.124911
ATP5J2	-0.110389	-0.0491106	-0.0745771	-0.0234162	0.0229134	-0.159611
ATP5J2-PTCD1	-0.0867756	-0.0453596	-0.115733	-0.0853436	-0.0545594	-0.125303
ATP5L	0.0933949	0.0652937	0.237964	0.046893	0.218782	0.120427
ATP5L2	-0.329057	-0.306732	-0.327847	-0.258374	-0.76796	-0.397226
ATP5O	0.0902161	0.0309355	0.131859	-0.0204689	0.274382	0.137613
ATP5S	0.16713	0.077382	0.164697	0.0449604	0.248153	0.139161
ATP5SL	0.133511	0.106238	0.0748632	0.099851	0.214268	0.0977165
ATP6AP1	0.05972	-0.0671711	0.108679	-0.0393934	0.18661	0.125428
ATP6AP1L	-0.279525	0.0485978	-0.271893	-0.100625	-0.340115	-0.367322
ATP6AP2	0.0618813	-0.00011392	0.0618705	0.0324274	0.163867	0.161153
ATP6V0A1	-0.239992	-0.280655	-0.257264	-0.215052	0.0267337	-0.258634
ATP6V0A2	-0.23368	-0.289075	-0.115283	-0.282359	-0.16672	-0.103325
ATP6V0A4	0.333742	0.430046	0.382008	0.524346	0.578147	0.339119
ATP6V0B	0.148126	0.136241	0.33216	0.158316	0.28018	0.144243
ATP6V0C	-0.0424769	-0.0326082	-0.0173835	-0.0452696	0.0761154	-0.0370515
ATP6V0D1	0.0449846	-0.170147	0.0724034	-0.0193019	0.218545	0.0948649
ATP6V0D2	0.313589	0.280577	0.485526	0.378334	0.508445	0.327907
ATP6V0E1	0.24142	0.10378	0.326897	0.175699	0.136877	0.236881
ATP6V0E2	0.0168303	-0.00859344	0.0436319	-0.0517362	0.193355	-0.0203032
ATP6V1A	0.322252	-0.115432	0.221688	0.0896134	0.292442	0.357341
ATP6V1B1	0.340183	0.369397	0.326001	0.381887	0.387338	0.389551
ATP6V1B2	-0.00229963	-0.274355	-0.0220786	-0.113355	0.157676	0.0194444
ATP6V1C1	0.136754	-0.316336	0.0225414	-0.213839	0.0295881	0.214656
ATP6V1C2	0.365368	0.322484	0.4083	0.381246	0.260544	0.345534
ATP6V1D	0.0525521	-0.167384	-0.0205653	-0.0644248	0.22484	0.149688
ATP6V1E1	0.18473	-0.0431202	0.261174	0.110404	0.207549	0.233295
ATP6V1E2	0.0652403	0.040504	-0.0274208	0.0314927	-0.110806	0.0906571
ATP6V1F	-0.101524	-0.0684764	-0.0786011	-0.0742441	0.179546	-0.215128
ATP6V1G1	0.148144	-0.0578213	0.201919	0.0553058	0.0127241	0.173513
ATP6V1G2	0.159536	0.0424426	0.0277686	0.192815	0.173654	0.207706
ATP6V1G2-DDX39B	0.0885721	0.193205	0.120982	0.215203	-0.0680151	0.0765909
ATP6V1G3	0.697042	0.52492	0.621904	0.567254	0.600686	0.702147
ATP6V1H	0.207748	-0.0514186	0.21213	0.0686668	0.316131	0.207298
ATP7A	0.207861	-0.0017779	0.112087	0.0137424	0.119136	0.205715
ATP7B	-0.0795655	-0.272417	-0.273673	-0.183753	0.059629	-0.0504027
ATP8A1	-0.198374	-0.104167	-0.139464	-0.0940421	0.00180785	-0.226108
ATP8A2	-0.0833402	-0.0149958	-0.142896	0.00153521	-0.0896266	-0.0605544
ATP8B1	0.209518	0.255598	0.166762	0.314091	0.156564	0.237588
ATP8B2	-0.0586993	-0.0315789	-0.0176364	-0.106275	-0.019097	-0.0538537
ATP8B3	-0.332946	-0.18767	-0.291742	-0.266172	-0.2091	-0.327751
ATP8B4	0.00206111	-0.0831063	0.088612	-0.0779601	0.0168511	-0.0448932
ATP9A	0.0308439	-0.0790733	-0.0518378	-0.0474427	0.0141989	0.0381979
ATP9B	0.00573859	-0.0711938	-0.0206898	-0.0559031	0.168027	0.00450433
ATPAF1	0.284394	0.0693022	0.135043	0.226219	0.427183	0.385133
ATPAF2	-0.148056	-0.102953	-0.172906	-0.00066236	0.0192141	-0.242464
ATPIF1	0.030029	-0.0268474	0.0613236	0.123533	0.159194	0.0073874
ATR	-0.258237	-0.0470153	-0.151984	-0.0208636	-0.184279	-0.302091
ATRAID	-0.15941	0.167306	-0.0841405	0.0396636	-0.0117486	-0.184636
ATRIP	-0.00673532	-0.0121379	-0.0521334	-0.0128972	-0.099413	-0.119302
ATRN	0.130954	-0.113422	-0.0113751	0.0359355	0.28275	0.243737
ATRNL1	0.100417	-0.041734	0.0814428	-0.0901749	-0.0669415	0.097656
ATRX	0.155051	-0.0392904	-0.0456696	0.0428646	-0.0647147	0.243553
ATXN1	-0.0214184	0.0103318	-0.0179619	-0.0234822	-0.0687754	-0.0407836
ATXN10	0.153485	0.0959979	0.138892	0.121883	-0.10488	0.231676
ATXN1L	0.0476672	-0.104679	-0.2146	0.0722876	0.262856	0.0678059
ATXN2	-0.34916	-0.252365	-0.243928	-0.190445	-0.363823	-0.277063
ATXN2L	-0.239411	-0.184338	-0.209358	-0.218171	-0.269092	-0.213459
ATXN3	0.202717	-0.0357521	0.043939	-0.033193	-0.038973	0.284058
ATXN7	0.0130162	-0.112326	-0.06479	0.0908311	-0.0845835	0.097171
ATXN7L1	-0.00071722	-0.0652973	-0.121946	0.0978153	0.111164	-0.115243
ATXN7L2	-0.313507	-0.0287584	-0.171501	0.00938121	-0.150613	-0.398508
ATXN7L3	-0.104459	0.0501448	-0.0986882	-0.0171393	-0.218983	-0.172868
ATXN7L3B	0.0713639	0.204254	0.0803023	0.0989601	0.039387	0.180409
AUH	0.177262	0.113243	0.11029	0.187121	0.482331	0.224849
AUNIP	-0.0396071	0.0111703	-0.0992397	0.0889024	-0.312174	-0.00997834
AUP1	-0.291674	0.0270132	-0.0709092	-0.14463	-0.330042	-0.278584
AURKA	-0.186722	-0.235302	-0.259021	-0.288483	-0.413536	-0.0750704
AURKAIP1	0.00126968	0.211068	0.120761	0.172507	0.243601	-0.063735
AURKB	-0.203885	-0.16395	-0.211924	-0.258237	-0.559857	-0.20128
AURKC	-0.0468246	0.00995568	0.111322	-0.00161845	0.0468163	-0.120207
AUTS2	0.0696128	0.198022	0.0172666	0.135039	0.130109	0.0270644
AVEN	-0.0603698	-0.111263	-0.106013	-0.247912	-0.399859	-0.0835005
AVIL	-0.21249	0.0751598	-1.687e-05	0.111011	-0.1408	-0.324168
AVL9	-0.166973	-0.154592	-0.282827	-0.0818767	-0.235821	-0.229971
AVP	0.103968	0.265075	0.141375	0.277677	0.339795	0.0522958
AVPI1	0.169223	0.0620991	0.258718	0.0705928	-0.0179938	0.109164
AVPR1A	0.38202	0.215059	0.393498	0.250615	0.225717	0.40698
AVPR1B	-0.290868	-0.0846478	-0.278037	-0.0837266	0.194478	-0.356065
AVPR2	0.462149	0.441836	0.544582	0.447185	0.300749	0.426165
AWAT1	-0.38536	-0.373007	-0.492072	-0.309614	-0.526501	-0.451527
AWAT2	0.0894312	0.232219	0.122968	0.12952	-0.350858	0.133416
AXDND1	0.0563158	0.186999	0.0175583	0.269984	0.0245453	0.0508711
AXIN1	-0.338257	-0.226636	-0.285454	-0.320911	-0.327424	-0.357872
AXIN2	-0.0880687	-0.0697062	-0.154075	-0.0386305	-0.152473	-0.0907121
AXL	-0.189219	-0.0339099	-0.118592	-0.152507	-0.0911645	-0.166459
AZGP1	0.0522481	0.23967	-0.0194002	0.181197	0.227882	0.0426223
AZI1	-0.262068	-0.12583	-0.109535	-0.190135	-0.292215	-0.293054
AZI2	0.223639	0.0744618	0.102587	0.214042	0.00095588	0.269
AZIN1	0.228847	0.0337594	0.113191	0.00371513	-0.0899961	0.228002
AZU1	-0.257555	-0.401628	-0.188395	-0.431022	-0.525839	-0.259259
B2M	-0.049844	-0.100585	0.0788578	-0.114334	0.0578485	-0.0581101
B3GALNT1	0.0867534	0.0405666	-0.0159776	0.0371838	0.295158	0.144184
B3GALNT2	0.0404658	-0.14557	-0.0433613	-0.113756	-0.119324	0.195208
B3GALT1	-0.17346	-0.183271	-0.250636	-0.0367398	-0.30665	-0.0627648
B3GALT2	0.243438	0.256223	0.375487	0.157951	0.257045	0.150533
B3GALT4	0.0596469	0.143199	0.253314	0.172577	0.356723	-0.0971354
B3GALT5	-0.327865	0.154447	-0.395809	0.0195623	-0.380588	-0.393725
B3GALT6	-0.123786	0.0762079	-0.00333729	0.0120577	0.106239	-0.268752
B3GALTL	0.118232	0.0516733	0.0556805	0.00670636	0.446201	0.184356
B3GAT1	-0.0119159	-0.101006	-0.0614085	-0.107883	0.14115	-0.00273007
B3GAT2	-0.219951	-0.113211	-0.152748	-0.021289	-0.262528	-0.196195
B3GAT3	-0.0668332	0.0494408	0.0159085	-0.0879414	-0.106459	-0.202496
B3GNT1	0.135321	0.0562913	0.0519841	-0.0153813	0.21273	0.12429
B3GNT2	0.231372	0.0799297	0.223995	0.110876	0.382255	0.284385
B3GNT3	-0.0772114	0.31226	-0.130854	0.22544	0.216322	-0.209442
B3GNT4	-0.00059331	-0.0972347	0.00559294	-0.00613302	-0.251622	-0.0142737
B3GNT5	-0.0953476	-0.0449792	-0.0597391	-0.0546148	-0.360031	-0.0646206
B3GNT6	-0.299894	-0.565045	-0.387101	-0.617545	-0.791014	-0.405893
B3GNT7	-0.0909101	0.0294837	-0.0230635	0.0117558	-0.0574983	-0.0613178
B3GNT8	0.154397	0.163931	0.341332	0.123519	0.0903537	0.118581
B3GNT9	0.012344	-0.0683278	-0.0172174	-0.0462981	0.0682265	-0.0543044
B3GNTL1	-0.330731	-0.135508	-0.273241	-0.163738	-0.499528	-0.412898
B4GALNT1	0.0555484	0.0133236	0.0393586	-0.0570295	-0.124231	0.0738017
B4GALNT2	0.0893539	0.469482	0.139776	0.45061	0.576588	0.0290148
B4GALNT3	0.323315	0.310668	0.284066	0.319601	0.0439	0.297298
B4GALNT4	-0.036387	0.0641053	0.00694893	-0.199898	-0.367685	-0.021024
B4GALT1	-0.00579336	0.114699	-0.0257767	0.119697	-0.119026	0.0169164
B4GALT2	0.0728464	0.115604	0.00799197	0.118921	-0.032252	0.0257453
B4GALT3	0.203088	0.0288255	0.232437	-0.0275333	-0.0974905	0.222311
B4GALT4	-0.112622	-0.0726817	-0.22683	0.0238191	-0.201604	-0.182469
B4GALT5	-0.349331	-0.202978	-0.506296	-0.219527	-0.170311	-0.170222
B4GALT6	0.160638	-0.00218049	0.00486676	0.111937	0.136533	0.14331
B4GALT7	-0.140091	-0.159367	-0.04327	-0.123847	-0.139844	-0.166186
B9D1	-0.0327527	0.0496618	-0.0746931	0.0242843	0.0515939	-0.0919427
B9D2	-0.0443305	0.195818	0.0945807	0.0473443	0.0437348	-0.111741
BAALC	0.136428	0.175305	0.198083	0.0842644	0.169523	0.0957627
BAAT	-0.0250691	-0.095193	0.0118995	-0.037007	-0.0220372	-0.0601604
BABAM1	-0.0231575	0.00730702	0.026073	-0.0406028	-0.0703512	-0.0586957
BACE1	0.164807	-0.051255	0.0874314	0.0330905	-0.0165501	0.121116
BACE2	0.0271873	-0.1507	0.0300898	-0.0605098	-0.03718	0.0590389
BACH1	-0.0393537	-0.142145	-0.0926087	-0.162678	-0.26886	0.0909848
BACH2	0.228956	-0.029142	0.176179	-0.0408503	-0.125374	0.309022
BAD	-0.0601998	0.0563872	0.0840974	-0.0610792	0.151177	-0.119298
BAG1	0.222008	0.145858	0.213098	0.127675	0.481677	0.210382
BAG2	-0.024624	-0.0996404	0.0544175	-0.0436543	0.11524	0.07957
BAG3	0.102602	0.109944	0.153565	0.121837	0.15456	0.182414
BAG4	0.133055	0.0772733	0.0367607	0.0688497	-0.00518703	0.1743
BAG5	0.125075	0.086828	0.0406817	0.0649613	0.20297	0.225014
BAG6	-0.152928	-0.0886216	-0.152055	-0.109141	-0.130221	-0.194783
BAHD1	0.0508217	0.0669247	0.07043	0.0332714	0.244982	-3.625e-05
BAI1	-0.0176992	0.0066664	-0.018098	-0.0806743	0.0427317	-0.0801083
BAI2	-0.206735	-0.131209	-0.160973	-0.164597	-0.25389	-0.25053
BAI3	0.107671	0.421805	0.231181	0.299978	0.294297	0.171952
BAIAP2	0.0355395	-0.0242194	0.0592664	-0.0136886	-0.0228658	-0.0423539
BAIAP2L1	0.010034	0.156979	0.0413433	0.153785	-0.170018	-0.09136
BAIAP2L2	-0.120508	-0.192937	-0.107626	-0.191702	-0.174329	-0.111023
BAIAP3	-0.0693928	0.236902	-0.0283982	0.26171	0.0694241	-0.101961
BAK1	-0.0638669	-0.0487076	0.114148	-0.179441	0.197738	0.0250012
BAMBI	-0.208389	-0.0886904	-0.229292	-0.0412835	0.0117611	-0.250902
BANF1	-0.0405204	0.0238894	-0.0712021	-0.0440904	-0.11726	-0.122077
BANF2	0.199052	0.222142	-0.0855639	-0.170043	0.24216	0.16404
BANK1	0.125166	0.130161	0.0483251	0.0734454	0.0669	0.0498116
BANP	0.0338623	-0.0114355	0.0295632	0.0163817	-0.0450409	-0.0510662
BAP1	-0.0824206	-0.0585631	-0.117987	-0.00695475	0.0112441	-0.0784667
BARD1	0.0465753	0.00480121	-0.0465078	-0.0361592	-0.29862	0.055909
BARX1	-0.249644	-0.252382	-0.14704	-0.455534	-0.795124	-0.164236
BARX2	0.0355917	0.158219	0.145104	0.163102	0.120732	-0.02924
BASP1	-0.0559213	-0.0329206	0.12575	-0.0573688	-0.279141	-0.0242261
BATF	-0.165174	-0.154065	0.0766291	-0.24717	-0.289513	-0.219277
BATF2	-0.0203803	0.0904654	-0.00433742	0.0269396	0.0435515	-0.0635938
BATF3	-0.0823231	0.016772	0.172081	-0.129532	-0.11637	-0.0803994
BAX	-0.399876	-0.275148	-0.386725	-0.383728	-0.44635	-0.419348
BAZ1A	-0.31999	-0.216597	-0.267794	-0.365035	-0.427322	-0.265275
BAZ1B	-0.176032	-0.152275	-0.280346	-0.191896	-0.126096	-0.186758
BAZ2A	-0.200528	-0.103778	-0.184432	-0.121489	-0.135771	-0.0430256
BAZ2B	-0.058435	-0.1035	-0.129533	-0.055623	-0.114895	0.0184394
BBC3	-0.438961	-0.28056	-0.378035	-0.370243	-0.451672	-0.444947
BBIP1	0.201397	0.265634	0.223436	0.308745	0.292529	0.191916
BBOX1	0.029595	0.0736228	-0.0512086	0.0595229	0.230571	0.0631077
BBS1	0.0265968	-0.0531015	-0.121418	0.0468308	0.343848	0.0919832
BBS10	-0.129905	0.0134941	-0.116278	-0.0437329	-0.0933353	-0.045734
BBS12	-0.0394209	0.0683207	-0.0991569	0.0877287	0.238196	-0.0554738
BBS2	-0.0267663	0.0702453	-0.158475	0.166976	0.175887	-0.00477545
BBS4	-0.0762138	-0.0750518	-0.0778559	0.00208515	0.00816952	-0.106182
BBS5	-0.160496	0.0516033	-0.0521918	0.0449299	0.0220311	-0.14623
BBS7	0.040914	-0.0508465	0.0320421	0.00475566	-0.00014567	0.127725
BBS9	-0.00954846	0.0172644	-0.16918	0.0933761	0.00849455	-0.133007
BBX	0.134494	-0.134959	-0.0274834	0.0870366	-0.0409474	0.252383
BCAM	0.258437	0.387426	0.285618	0.278512	0.446747	0.203008
BCAN	0.0232975	-0.195257	0.0473757	-0.13011	0.0459601	0.00066668
BCAP29	0.0493551	-0.00969863	-0.0246496	0.0480661	-0.00026966	-0.0051043
BCAP31	-0.0987418	-0.169814	-0.0157289	-0.18983	-0.107167	-0.0921837
BCAR1	-0.178928	-0.0570706	-0.197507	-0.0565703	0.130948	-0.155693
BCAR3	0.309437	0.24329	0.165977	0.340963	0.216719	0.269094
BCAS1	0.151734	0.248888	0.0408278	0.469856	0.296629	0.116642
BCAS2	0.302537	0.193523	0.241058	0.267631	0.196736	0.341411
BCAS3	-0.0106968	-0.105309	-0.125059	-0.0708407	0.135989	0.00915551
BCAS4	-0.0803211	0.0235307	0.00511001	-0.0475023	-0.16449	-0.0526293
BCAT1	-0.00483359	-0.0980287	0.091965	-0.186183	-0.0315402	0.0143551
BCAT2	-0.109784	-0.0540644	-0.219732	-0.149862	-0.0141717	-0.161566
BCCIP	0.239062	0.188045	0.218171	0.225536	-0.0563003	0.28951
BCDIN3D	-0.0271655	0.0914693	0.0004619	0.099312	0.10282	-0.0869169
BCHE	-0.180121	-0.0604294	-0.219167	-0.0588307	-0.124928	-0.124433
BCKDHA	0.0877864	0.11169	0.00222242	0.0198769	0.239737	0.0941081
BCKDHB	0.120822	-0.0214809	-0.0275785	0.193582	-0.0182739	0.129662
BCKDK	-0.153782	-0.116086	-0.163549	-0.155889	-0.178046	-0.13943
BCL10	0.189488	0.229432	0.220502	0.230973	-0.0345349	0.196809
BCL11A	-0.199474	-0.041777	-0.224715	-0.217567	-0.150219	-0.283514
BCL11B	-0.149897	-0.0949276	0.0435784	-0.167067	-0.0916064	-0.154215
BCL2	-0.0728851	-0.0167735	-0.197859	-0.0708366	0.10959	-0.10575
BCL2A1	-0.269234	-0.210884	0.0363039	-0.277791	-0.157794	-0.245349
BCL2L1	-0.188468	-0.128227	-0.17224	-0.165455	-0.155331	-0.105145
BCL2L10	0.0901644	-0.00790978	0.131908	0.253986	0.63109	0.0873901
BCL2L11	0.106813	0.0401625	0.0829309	0.0501233	-0.0523675	0.0751054
BCL2L12	-0.0799232	0.0794417	-0.0826595	-0.0531655	-0.186587	-0.166273
BCL2L13	0.149208	-0.180805	0.137094	-0.0865545	0.164822	0.202722
BCL2L14	0.193424	0.103514	0.370664	0.106594	-0.0763352	0.0979231
BCL2L15	0.0244469	0.228992	0.188235	0.210861	0.0484854	0.04614
BCL2L2	0.233919	-0.031425	0.22333	-0.0190284	0.257802	0.32166
BCL2L2-PABPN1	-0.108714	-0.00962525	-0.0420089	-0.120613	0.0314614	-0.193354
BCL3	-0.0593855	0.0505559	0.0667441	-0.0288952	-0.00502274	-0.0471052
BCL6	-0.0435116	0.223875	-0.073753	0.213513	-0.166938	0.0126114
BCL6B	0.306396	0.192955	0.358568	0.110493	0.0921877	0.319954
BCL7A	-0.048121	-0.0673068	-0.126683	-0.054163	0.10615	-0.0514666
BCL7B	-0.0744359	0.00820002	-0.0537041	0.0162837	0.0613713	-0.205032
BCL7C	0.0958843	0.272934	0.130383	0.14142	0.0633313	0.0253009
BCL9	0.189918	0.0596595	0.0419894	0.0839618	0.0451514	0.274504
BCL9L	-0.00603574	-0.12031	-0.109856	-0.180991	-0.265003	0.047172
BCLAF1	0.104503	0.00600273	0.0126864	0.0463883	-0.0547032	0.188558
BCMO1	-0.152218	-0.245255	-0.182492	-0.173387	-0.100186	-0.147848
BCO2	-0.283532	-0.0747154	-0.244143	-0.115811	-0.233663	-0.299053
BCOR	0.161863	0.100278	0.122183	0.0406658	0.163492	0.14545
BCORL1	0.00620092	0.0213253	-0.128735	-0.104198	0.0221606	0.0283864
BCR	0.114833	0.0688443	0.185483	0.190384	0.183063	0.107906
BCS1L	-0.251401	0.0131284	-0.114044	-0.0382995	-0.0659635	-0.268814
BDH1	0.0588311	-0.0134103	-0.0213523	0.064657	0.155675	0.0520746
BDH2	0.0327673	0.082878	0.101121	0.166204	0.315521	0.080509
BDKRB1	0.451421	0.260996	0.525709	0.286394	0.0859805	0.36747
BDKRB2	0.478715	0.25194	0.457601	0.366946	0.366837	0.414101
BDNF	-0.130406	0.0645998	-0.096744	-0.0199689	-0.181529	-0.138528
BDP1	-0.0871905	-0.0382151	-0.137319	-0.0798213	-0.158198	-0.00381296
BEAN1	-0.338819	-0.18652	-0.171565	-0.246585	-0.342284	-0.236301
BECN1	-0.0452846	-0.0338019	-0.168755	-0.0199278	-0.250058	0.0486491
BEGAIN	0.07094	0.212993	0.116197	0.144768	-0.206563	0.0157755
BEND3	0.00712146	-0.12821	-0.136822	-0.0622547	-0.168882	0.0318803
BEND4	0.0866159	0.110369	0.218466	0.108272	-0.15568	0.102956
BEND5	0.0661134	0.158846	0.0476997	0.197261	0.276411	0.00404243
BEND6	-0.104498	-0.118086	-0.117093	-0.0785377	-0.391792	-0.0178487
BEND7	-0.0574716	0.0160438	-0.174874	0.0258984	-0.077365	-0.0201398
BEST1	-0.127147	-0.192402	-0.00984323	-0.221603	-0.267434	-0.168278
BEST2	-0.365884	-0.256914	-0.240688	-0.280983	-0.959994	-0.195106
BEST3	-0.250108	-0.107298	-0.279036	-0.144154	-0.148359	-0.250789
BEST4	-0.212014	-0.0394677	-0.159852	0.00366001	-0.124599	-0.228324
BET1	0.00501651	-0.0483771	0.0163843	0.0201382	-0.354859	-0.108087
BET1L	0.110642	0.0791784	0.0677351	0.0374157	0.0151145	0.0513196
BEX1	0.0104024	0.0393428	0.0178869	0.0688979	0.379747	0.142628
BEX2	0.0768691	0.0878213	0.0199281	0.121591	0.476088	0.0445336
BEX4	0.177653	0.0906386	0.141674	0.206338	0.549513	0.0787665
BEX5	0.20105	0.184374	0.229393	0.196925	0.188084	0.247754
BFAR	-0.138004	-0.259068	-0.241597	-0.272691	-0.30808	-0.00962597
BFSP1	0.0855133	0.207145	0.107306	0.144169	-0.123114	0.00476505
BFSP2	0.285903	0.116813	0.460298	0.156402	0.209707	0.193231
BGLAP	-0.336505	-0.0170582	-0.180352	-0.0626238	-0.336826	-0.379842
BGN	0.136545	0.162364	0.152619	0.0155417	0.0588966	0.108575
BHLHA15	0.00151724	0.176516	-0.0865925	-0.218066	0.0429945	-0.0253113
BHLHB9	0.209196	-0.0724079	0.0604739	0.0423723	0.189206	0.288573
BHLHE22	0.182093	0.0971751	0.296929	0.0169216	-0.0382592	0.0949572
BHLHE40	0.112775	-0.0105492	0.116839	-0.0040327	-0.107775	0.0266271
BHLHE41	-0.209162	-0.273148	-0.196973	-0.357562	-0.282194	-0.211107
BHMT	0.123807	0.0397935	0.108939	0.118808	0.305768	0.0942092
BHMT2	0.0956024	-0.0333569	0.0608843	0.00155477	0.397925	0.0902838
BICC1	-0.084811	-0.0063537	-0.135439	-0.00852252	-0.0241971	-0.0355082
BICD1	0.0411334	0.0467411	0.0626464	-0.00191839	-0.421775	0.17924
BICD2	-0.175801	-0.136385	-0.236864	-0.21807	-0.0530713	-0.0420364
BID	-0.150609	-0.139351	0.046429	-0.186894	-0.409629	-0.173562
BIK	-0.0201198	0.166365	0.187007	0.149331	0.283286	-0.0405147
BIN1	-0.229267	0.00141958	-0.268142	-0.0568346	-0.015458	-0.241628
BIN2	-0.195207	-0.173996	0.0672735	-0.254695	0.0261496	-0.268471
BIN3	-0.269594	0.192086	-0.00647112	0.0408819	0.0456	-0.253599
BIRC2	0.0541326	0.01608	0.0404583	0.0766558	0.0209869	0.0575878
BIRC3	-0.0941646	-0.0160347	0.0887781	-0.035439	-0.184329	-0.139208
BIRC5	-0.191564	-0.232332	-0.245348	-0.359552	-0.614388	-0.197276
BIRC6	0.00667116	-0.141034	-0.0447171	-0.0410809	-0.138387	0.0875078
BIRC7	-0.388608	-0.531167	-0.0289769	-0.530261	-0.245355	-0.392656
BIRC8	-0.261623	-0.305334	-0.26464	-0.386595	-0.581858	-0.216743
BIVM	-0.213213	-0.198132	-0.244351	-0.241312	-0.0933891	-0.233162
BIVM-ERCC5	-0.0299631	-0.122835	-0.190042	-0.115423	-0.00498347	0.130172
BLCAP	0.0414258	-0.00951513	0.0919111	0.0121689	0.225227	0.00620498
BLID	-0.0959157	-0.201026	-0.135683	-0.286674	-0.839935	-0.0873097
BLK	-0.00955735	0.0365462	0.181834	-0.0789994	-0.139713	-0.0378674
BLM	-0.145358	-0.124106	-0.098259	-0.252142	-0.432345	-0.171418
BLMH	-0.154688	0.00330468	-0.230511	-0.119924	-0.0854155	-0.120231
BLNK	0.210554	-0.0997313	0.381844	-0.0356604	0.182117	0.237097
BLOC1S1	-0.14754	0.0918131	0.125847	-0.0511639	0.158952	-0.202232
BLOC1S2	-0.0615916	-0.151961	0.0702628	-0.173482	-0.143657	-0.0388258
BLOC1S3	-0.089912	-0.159732	-0.0637353	-0.246841	-0.0772042	-0.183984
BLOC1S4	-0.0677462	0.0451569	0.100669	-0.032204	-0.197214	-0.102599
BLOC1S5	-0.00878428	0.0398946	-0.212742	0.00694492	-0.122237	0.045104
BLOC1S5-TXNDC5	-0.423604	-0.424028	-0.417975	-0.392245	-0.610831	-0.270431
BLOC1S6	0.0683546	-0.282439	0.00545213	-0.174612	-0.0922834	0.121395
BLVRA	-0.174592	-0.0927176	-0.114772	-0.164409	0.10696	-0.25138
BLVRB	-0.0218518	-0.0938844	0.0110809	-0.225574	-0.135999	-0.101467
BLZF1	0.147153	0.0385931	0.0917225	0.0611968	-0.108142	0.18413
BMF	0.0446587	0.0866871	0.309089	-0.0273331	0.158827	-0.0216726
BMI1	0.0761351	-0.072834	0.0658069	0.030896	-0.0141411	0.0558649
BMP1	-0.395684	-0.0519711	-0.355401	-0.297982	-0.443777	-0.381515
BMP2	-0.0608864	0.0753855	-0.00526584	0.0203363	-0.0200029	-0.0793715
BMP2K	-0.18991	-0.36019	-0.199609	-0.275016	-0.280579	-0.140162
BMP3	0.209206	0.277228	0.187747	0.215811	-0.15198	0.236673
BMP4	-0.0245836	0.272405	-0.0907931	0.11279	-0.0056702	-0.0781453
BMP5	0.392122	0.278509	0.392084	0.308177	0.362265	0.441
BMP6	0.157342	0.242508	0.129749	0.282521	0.303116	0.141126
BMP7	0.124199	0.0644866	0.00214091	0.12674	0.238004	0.230153
BMP8A	-0.0604067	0.0240426	-0.00824378	-0.113427	0.00166793	-0.0376423
BMP8B	-0.200672	0.0698041	-0.273126	0.0124187	0.144542	-0.174527
BMPER	-0.0283594	0.167998	-0.0303196	0.0446787	0.0200108	-0.0160761
BMPR1A	0.181907	0.0417766	-0.00607359	0.0490967	0.0484237	0.253761
BMPR1B	0.451983	0.397295	0.449436	0.240686	0.065394	0.533775
BMPR2	0.154418	0.061191	0.0805478	0.0526267	-0.0133787	0.315866
BMS1	-0.090774	-0.0303846	-0.138577	-0.0824221	-0.261387	-0.0367097
BMX	0.134492	0.20594	0.214122	0.0797378	0.138036	0.143068
BNC1	-0.310141	-0.417107	-0.229581	-0.478253	-0.34376	-0.273024
BNC2	0.0124692	-0.168095	-0.0892127	-0.166857	-0.155597	-0.0134814
BNIP1	0.117665	0.116129	0.276343	0.0623176	0.0191215	0.0975748
BNIP2	-0.0710714	0.1073	0.0681706	0.0582099	0.0451925	-0.0644245
BNIP3	0.0854992	-0.00170222	-0.0580487	0.0404123	0.113449	0.0795213
BNIP3L	0.0494948	0.0185914	-0.0864047	-0.0155866	-0.0626845	0.0879762
BNIPL	0.202483	0.270956	0.245112	0.317497	0.120747	0.139512
BOC	0.0811841	0.227465	0.125582	0.19971	0.159503	0.0888311
BOD1	0.0356858	0.0573822	0.0313028	-0.0446904	-0.160811	0.0772524
BOD1L1	-0.105038	-0.0976193	-0.123075	-0.0381858	-0.165944	-5.352e-05
BOD1L2	-0.28437	-0.0704501	-0.135357	-0.0934355	-0.682777	-0.344342
BOK	-0.0813589	-0.0209571	-0.0805208	-0.011593	0.104095	-0.0267875
BOLA1	0.0628865	0.129442	0.129461	0.053226	0.0249998	-0.071566
BOLA2	-0.122874	-0.0100725	-0.0353986	-0.0636492	-0.157856	-0.114136
BOLA2B	-0.0864851	-0.0412381	0.0144152	-0.0609691	-0.217976	-0.16863
BOLA3	-0.0181471	-0.108249	0.0808875	-0.159341	-0.0318747	0.00176138
BOLL	0.0391039	0.0233105	0.171476	0.100116	-0.12363	0.0559841
BOP1	-0.136498	-0.067474	-0.102413	-0.218781	-0.321696	-0.1192
BORA	-0.17816	-0.1125	-0.181726	-0.124195	-0.430399	-0.194353
BPGM	0.0354563	-0.0269862	0.0740651	0.0814052	0.104125	-0.0165236
BPHL	0.0720356	0.128322	0.00251465	0.154957	0.225813	0.0221819
BPI	0.215667	0.262193	0.30078	0.147006	0.356486	0.225175
BPIFA1	-0.275511	-0.299672	-0.197398	-0.190635	-0.796392	-0.314866
BPIFA2	0.0318683	-0.0370162	0.113999	0.034495	0.183045	0.127206
BPIFB1	-0.179763	-0.177919	-0.192912	-0.306244	-0.674352	-0.202059
BPIFB2	-0.163578	-0.205176	-0.138873	-0.293016	-0.455606	-0.166429
BPIFB4	-0.252625	-0.280455	-0.127668	-0.162113	-0.5182	-0.310744
BPNT1	0.0694978	0.0209734	-0.149017	0.0750588	0.0841931	0.15176
BPTF	-0.111596	-0.145175	-0.255571	-0.0651561	-0.137983	0.00114741
BPY2	-0.459828	-0.346236	-0.192236	-0.371016	-0.346515	-0.0589278
BPY2B	0.132826	-0.126384	0.0511308	-0.237583	0.168433	0.13458
BPY2C	-0.424026	-0.00276028	0.0563705	-0.297976	0.0727356	0.059203
BRAF	-0.00772864	-0.0896008	-0.135295	-0.129156	-0.089351	0.00583864
BRAP	-0.161922	-0.11159	-0.0277036	-0.178805	-0.223397	-0.039539
BRAT1	-0.26521	0.0550161	-0.174869	-0.128993	-0.184503	-0.446539
BRCA1	-0.170961	-0.20339	-0.368004	-0.269031	-0.548611	-0.139128
BRCA2	-0.134545	-0.147112	-0.232174	-0.199233	-0.357051	-0.077281
BRCC3	0.0907784	-0.0197554	-0.062408	-0.00807874	-0.0758706	0.0956933
BRD1	-0.213066	0.001426	-0.0905221	-0.0731403	-0.143527	-0.269862
BRD2	-0.0104046	0.0521307	0.0742671	0.133365	0.031967	0.0510785
BRD3	-0.135647	0.010362	-0.193825	-0.0973149	-0.131569	-0.0971975
BRD4	0.0257101	-0.00512229	0.0339468	-0.0665286	-0.162211	0.0424267
BRD7	0.0867313	0.00670926	-0.0439289	0.0981762	-0.117332	0.0532036
BRD8	-0.107164	-0.0156024	-0.0741152	-0.0405052	-0.244455	-0.0451637
BRD9	-0.186564	-0.0119504	-0.110401	-0.142182	-0.175701	-0.255688
BRDT	-0.552988	-0.541855	-0.379676	-0.448735	-0.716796	-0.551329
BRE	0.0502492	0.169633	0.0757717	0.0853473	-0.087623	0.156913
BRF1	-0.03983	-0.0304963	0.0118215	-0.0842551	0.0557785	-0.0384292
BRF2	0.0645316	-0.0198775	0.189454	-0.228494	0.019531	0.0242754
BRI3	-0.0810838	-0.133739	-0.0436202	-0.2539	-0.0951177	-0.199826
BRI3BP	0.232473	0.00101429	-0.0357756	0.0125599	0.101932	0.312285
BRICD5	-0.309123	-0.00953564	-0.0874002	-0.0555774	-0.15025	-0.379831
BRINP1	0.0238114	0.172818	0.197549	0.106637	0.066931	0.0170168
BRINP2	-0.196405	-0.550232	-0.177969	-0.546379	-0.649975	0.0284139
BRINP3	0.619826	0.674839	0.703008	0.758956	0.579735	0.638517
BRIP1	-0.220329	-0.227657	-0.330377	-0.25001	-0.472446	-0.107232
BRIX1	0.113892	0.189363	0.12787	0.0313299	-0.24821	0.121244
BRK1	0.0887923	0.151745	0.022053	0.263257	0.0639792	0.10314
BRMS1	0.0188105	0.0374987	0.121663	-0.0404891	-0.0252488	-0.0784332
BRMS1L	0.284116	0.0358959	0.13388	0.0677425	0.119423	0.300726
BROX	-0.0132714	-0.127722	-0.121713	-0.0475289	-0.149909	0.0863737
BRPF1	-0.0544555	-0.0137933	-0.0710273	-0.0025462	-0.0352941	-0.0722242
BRPF3	0.156704	0.0148707	0.00810371	0.0356304	0.0388049	0.177452
BRS3	-0.295901	-0.535134	-0.401056	-0.616258	-0.703761	-0.32909
BRSK1	-0.285396	-0.151368	-0.388508	-0.185749	-0.276078	-0.337527
BRSK2	-0.0126373	-0.0149703	0.0178161	-0.202931	-0.314874	0.0808256
BRWD1	0.132771	0.0892509	0.118378	0.146997	0.0421209	0.0794726
BRWD3	-0.0410018	-0.0431541	-0.141525	0.0173013	-0.177325	0.0355238
BSCL2	-0.051264	0.0721463	0.0342339	-0.0105657	0.213252	-0.187539
BSDC1	0.0903635	0.0607255	0.0564634	0.155005	0.18357	0.168724
BSG	-0.143464	-0.0857257	-0.109469	-0.0406636	0.135798	-0.160436
BSN	-0.12147	-0.0885302	-0.164539	-0.0468174	-0.122259	-0.066748
BSND	0.71904	0.641912	0.735241	0.69406	0.80779	0.71895
BSPRY	0.161126	0.20444	0.134319	0.31123	0.380547	0.155478
BST1	0.061218	0.150023	-0.0379673	-0.00483241	-0.0981027	0.0568059
BST2	0.184268	0.196335	0.482303	0.126279	-0.185597	0.118229
BTAF1	-0.225712	-0.115489	-0.157003	-0.0389569	-0.305636	-0.213967
BTBD1	0.0516748	-0.184141	-0.0422978	-0.0714613	0.0562193	0.190206
BTBD10	0.00267136	-0.0138327	-0.0991412	-0.0340449	-0.236835	0.0389319
BTBD11	0.318016	0.0472417	0.303691	0.113853	0.150895	0.367255
BTBD16	-0.262886	0.0761977	-0.300546	-0.128312	-0.461996	-0.213523
BTBD18	-0.349147	-0.279317	-0.286317	-0.116394	-0.50678	-0.264595
BTBD19	-0.294108	-0.0896486	-0.222995	-0.149339	-0.283452	-0.24677
BTBD2	-0.0949684	-0.00848359	-0.156332	-0.137977	-0.12098	-0.153268
BTBD3	0.0594261	0.10658	0.0788395	0.143096	-0.123841	0.133126
BTBD6	0.0767489	0.049556	0.0957463	-0.0213169	0.202157	0.0377009
BTBD7	-0.129994	-0.0669218	-0.285354	-0.0982198	-0.0402561	-0.117876
BTBD8	0.0715777	-0.1718	-0.107609	-0.0207219	-0.00457562	0.112618
BTBD9	0.0675915	-0.181323	0.0073257	-0.0871786	0.17037	0.16888
BTC	0.0775159	0.0933675	0.0466533	0.125272	0.175518	0.0686405
BTD	0.209193	-0.0216954	-0.0532175	0.146319	0.209612	0.217212
BTF3	0.0597183	0.114928	-0.00681671	-0.0943207	-0.168723	0.145644
BTF3L4	0.186947	0.084759	0.153122	0.0569779	-0.106061	0.210997
BTG1	0.00063552	0.191796	0.129122	0.0585554	-0.059484	0.00508285
BTG2	0.16685	0.171347	0.205313	0.206998	0.174408	0.2113
BTG3	0.118972	0.360906	0.186077	0.237104	-0.170268	0.0823036
BTG4	-0.406103	-0.383252	-0.477757	-0.450654	-0.916345	-0.358374
BTK	-0.278963	-0.341238	-0.0950161	-0.507932	-0.253748	-0.361308
BTLA	-0.12006	-0.105372	0.0262323	-0.157451	0.0513345	-0.181848
BTN1A1	-0.230335	-0.257157	-0.0868135	-0.442729	-0.861515	-0.180426
BTN2A1	-0.00724957	0.0773786	0.137171	0.0633459	-0.0795533	-0.0109082
BTN2A2	-0.214037	-0.230172	-0.0838937	-0.198496	-0.158841	-0.229445
BTN3A1	-0.168995	-0.139119	-0.0984804	-0.135868	-0.155439	-0.151772
BTN3A2	-0.147678	-0.0269723	-0.105196	-0.164546	-0.174297	-0.149314
BTN3A3	-0.0781493	-0.0999348	0.0633213	-0.119853	-0.0376071	-0.0684112
BTNL2	-0.238556	-0.314392	-0.271518	-0.254682	-0.57376	-0.324859
BTNL3	0.00610261	0.0439556	0.156135	-0.0880894	-0.307839	-0.169459
BTNL8	0.130061	-0.0270993	0.120641	-0.0482093	0.0954769	0.0929529
BTNL9	0.126539	0.0961361	0.204664	0.155939	0.269449	0.163019
BTRC	0.00016522	-0.145111	-0.0976288	0.0151617	0.00859506	0.058953
BUB1	-0.236085	-0.344298	-0.291011	-0.403365	-0.647808	-0.171747
BUB1B	-0.0700378	-0.158124	-0.144766	-0.150544	-0.378238	-0.0639502
BUB3	0.0254669	-0.0468879	0.0120048	0.0419474	-0.190126	0.0237627
BUD13	0.0753106	0.115756	0.167175	-0.0247534	0.0771967	-0.0434879
BUD31	-0.100573	0.144041	-0.045669	-0.0172406	-0.05716	-0.358464
BVES	0.26099	0.250251	0.303359	0.193509	0.166087	0.339462
BYSL	0.0304993	-0.0678507	-0.0170648	-0.160881	-0.229756	0.0360789
BZRAP1	-0.169677	0.132663	-0.0559052	0.0396467	0.308086	-0.217
BZW1	0.0915322	0.0541104	0.00211886	0.113994	-0.207919	0.208705
BZW2	0.0134656	-0.0774517	-0.0349926	-0.0968544	-0.0943768	-0.0140361
C10orf10	0.150443	0.0989154	0.276606	-0.00434485	-0.0325621	0.175118
C10orf105	-0.135603	-0.287352	0.139135	-0.258459	0.0324524	-0.136566
C10orf107	-0.138975	0.237429	0.0255426	0.184381	0.164133	-0.159764
C10orf11	-0.0887245	-0.130207	-0.00418145	-0.138702	0.227143	-0.124044
C10orf111	-0.128234	0.0248655	-0.0830072	0.0280624	-0.136415	-0.21402
C10orf113	-0.354555	-0.337449	-0.232835	-0.272007	-0.623589	-0.334676
C10orf115	-0.0101506	-0.128463	-0.104668	-0.0154111	-0.074462	-0.0630873
C10orf118	0.11061	0.117075	0.0294779	0.196035	0.0217843	0.150628
C10orf12	0.156885	-0.0788609	-0.056651	0.00928928	-0.217702	0.187951
C10orf126	-0.0767942	0.157065	-0.186296	0.241086	0.572574	-0.100771
C10orf128	-0.00957493	-0.153589	0.180857	-0.102668	0.101871	-0.121645
C10orf129	-0.119721	-0.00674729	0.15356	0.112998	-0.334189	0.0763867
C10orf131	-0.0741299	-0.285182	0.0325446	-0.00172797	-0.180549	-0.041887
C10orf2	-0.133614	0.00380331	-0.216149	-0.0861241	-0.302823	-0.155507
C10orf25	-0.130537	0.0405766	-0.111165	0.0220807	-0.038463	-0.149993
C10orf32	0.125332	-0.044418	0.213773	0.0861233	0.411945	0.194454
C10orf32-ASMT	-0.439075	-0.509328	-0.521214	-0.255665	-0.845897	-0.384628
C10orf35	-0.0182604	-0.0167855	0.0530323	-0.0140201	-0.0472134	-0.0127449
C10orf40	-0.221329	-0.105453	-0.167749	-0.0815373	-0.86515	-0.402227
C10orf53	-0.344069	-0.680823	-0.269956	-0.581758	-0.85011	-0.334543
C10orf54	-0.0204742	-0.0163838	0.150524	-0.14778	0.180376	-0.114407
C10orf55	0.221264	0.403275	0.281802	0.365545	0.31612	0.176956
C10orf62	-0.0991585	-0.107096	-0.159154	-0.0708928	-0.279355	-0.155504
C10orf67	0.0489608	-0.167289	-0.0441708	-0.0890208	-0.00257389	0.0439946
C10orf71	0.268129	0.246488	0.253492	0.274846	0.327638	0.248806
C10orf76	0.0296807	-0.0488768	0.0951033	-0.0125537	0.0185865	-0.0242993
C10orf82	0.0748961	0.477418	0.160415	0.376844	0.451193	0.104871
C10orf85	0.340666	0.303145	0.342381	0.292078	0.502573	0.375303
C10orf88	-0.0953353	-0.156795	-0.194103	-0.0731955	-0.231933	-0.0495567
C10orf90	0.159106	0.185396	0.158921	0.205962	-0.139017	0.150877
C10orf91	-0.085266	0.0645361	0.187473	-0.0362843	-0.432251	-0.0598266
C10orf95	-0.0115383	0.210804	0.0901566	0.0929873	0.075466	-0.00877217
C10orf99	-0.284798	-0.0899987	-0.186295	-0.149292	-0.822792	-0.282871
C11orf1	0.132641	0.141559	0.134682	0.187426	0.0791187	0.0808003
C11orf16	0.411767	0.366642	0.487694	0.383321	0.517375	0.428768
C11orf21	-0.239188	-0.197328	0.00182895	-0.251289	-0.251156	-0.290368
C11orf24	-0.0881401	-0.0188729	-0.00724748	-0.103277	-0.117362	-0.128835
C11orf30	0.0771759	-0.0114002	0.020192	0.0547613	-0.044471	0.143506
C11orf31	-0.12731	-0.039726	0.0405166	-0.135102	-0.215783	-0.245876
C11orf35	-0.298	-0.0278531	-0.188544	-0.0616604	-0.0949261	-0.460711
C11orf42	-0.275343	-0.0782098	-0.362063	0.0196327	-0.152312	-0.298924
C11orf45	0.0276491	-0.071665	0.0444794	-0.0507405	0.192192	0.0104408
C11orf48	-0.084046	0.140552	0.0362571	0.0630485	-0.121391	-0.185463
C11orf49	-0.122137	0.0150883	-0.0880815	-0.0316661	0.00204068	-0.11862
C11orf52	0.00789621	0.11569	-0.00164485	0.147857	0.297415	-0.0437052
C11orf53	0.261251	0.262543	0.296834	0.341222	0.420884	0.250476
C11orf54	0.176662	0.0352817	0.0181722	0.154049	0.422927	0.171277
C11orf57	0.0894072	0.0482531	-0.0293679	0.0408536	-0.0608933	0.0620528
C11orf58	0.173683	0.0641303	0.0720791	0.105497	-0.0154158	0.197926
C11orf63	0.0519219	0.188878	-0.0511888	0.220925	0.415121	0.0430001
C11orf65	0.0561785	0.0379949	0.0422565	0.21282	0.153634	0.034555
C11orf68	-0.0275934	-0.0433392	-0.00840991	-0.0981814	0.0871303	-0.0767827
C11orf70	0.00948959	0.19377	0.182766	0.174053	0.217729	-0.00053287
C11orf71	0.00233342	0.0196095	0.00487933	-0.010066	0.132903	-0.00239361
C11orf72	0.0631821	-0.149455	0.0165573	-0.0127952	0.0688115	0.0348579
C11orf73	-0.0960758	0.0345155	0.159498	-0.144246	-0.390355	-0.104928
C11orf74	0.170732	0.177273	0.11608	0.161397	0.255534	0.104112
C11orf80	-0.017871	0.25419	0.0735273	0.247622	-0.0641177	-0.0645762
C11orf82	-0.0781569	-0.11545	-0.165206	-0.11753	-0.331036	0.0105991
C11orf83	0.0462065	0.0881695	0.128719	-0.00802442	0.0615593	-0.0668733
C11orf84	-0.199873	-0.106269	-0.113729	-0.197372	-0.465149	-0.146618
C11orf85	-0.0777104	0.258243	-0.11504	0.228637	0.462553	-0.246228
C11orf86	0.0532689	0.247298	0.0395524	0.205875	-0.188421	-0.0137692
C11orf87	-0.00432216	-0.228623	-0.00431922	0.00409497	-0.723905	-0.148022
C11orf88	-0.341635	0.0327708	-0.21839	-0.166577	-0.422905	-0.0644325
C11orf89	-0.371776	-0.320291	-0.137263	-0.326054	-0.605839	-0.406639
C11orf91	-0.120501	0.105503	-0.036167	0.167668	0.176198	-0.128644
C11orf94	-0.563361	-0.624933	-0.454954	-0.421174	-0.665401	-0.484557
C11orf96	0.321954	0.23131	0.417348	0.124503	0.176509	0.239684
C12orf10	-0.313468	0.153636	-0.128937	-0.0818122	0.0144301	-0.343574
C12orf23	-0.00522363	-0.00093131	-0.00525399	-0.00962445	-0.155826	0.0853084
C12orf29	0.109748	0.174677	0.162248	0.0821973	-0.049596	0.17509
C12orf36	-0.198154	0.112371	-0.127216	-0.0778905	-0.499297	-0.217566
C12orf39	0.00684266	0.0436877	0.00931129	-0.0435325	0.353732	-0.0258469
C12orf4	-0.0780428	-0.0695504	0.0298846	-0.0491028	-0.119533	-0.0579508
C12orf40	-0.194597	-0.298278	-0.105805	-0.0326806	-0.783631	-0.134282
C12orf42	-0.248123	-0.279885	-0.121433	-0.355451	-0.00924609	-0.256124
C12orf43	-0.186684	0.0665801	-0.0720919	-0.0202438	-0.0445034	-0.123638
C12orf44	0.00466403	0.223904	0.133951	0.0713671	0.060573	0.0173979
C12orf45	-0.155214	-0.0555163	-0.00344665	-0.212871	-0.361066	-0.235787
C12orf49	-0.0312404	-0.224709	-0.02933	-0.225577	0.0237599	0.0958566
C12orf5	-0.071713	-0.163794	0.0460048	-0.146143	-0.138236	-0.0531827
C12orf50	-0.215276	-0.160537	-0.266025	-0.208866	-0.569058	-0.38216
C12orf54	0.0972169	0.364198	0.352805	0.269093	0.109086	0.0893955
C12orf55	-0.254698	0.061317	-0.199693	-0.0412695	-0.260967	-0.177334
C12orf56	0.228865	0.224918	0.522563	0.369763	0.364526	0.438143
C12orf57	0.0632026	0.250244	0.270877	-0.0218577	-0.0435178	0.0448607
C12orf60	0.0417222	0.298997	0.122174	0.303545	0.246323	-0.0178365
C12orf61	-0.118424	-0.0404454	0.0711512	-0.0725539	0.0880782	-0.129287
C12orf65	-0.287372	0.0963041	-0.165712	-0.0695716	-0.259785	-0.247688
C12orf66	-0.0829909	-0.107786	-0.112934	-0.00563215	-0.281602	-0.114761
C12orf68	0.0533761	0.169526	0.12071	0.0535943	0.0540209	0.166975
C12orf71	-0.369819	-0.0711903	-0.117414	-0.196609	-0.583673	-0.443045
C12orf73	-0.223086	0.0903268	-0.114601	-0.125676	-0.131312	-0.28967
C12orf74	0.0615161	0.230637	0.271756	0.34003	0.245416	0.0994564
C12orf75	-0.151352	0.158301	-0.128573	0.0508851	-0.0789008	-0.114203
C12orf76	-0.159993	0.152053	-0.0938741	-0.0160295	-0.12275	-0.185389
C12orf77	-0.198577	-0.379348	-0.165181	-0.32579	-0.289336	-0.179215
C12orf79	-0.0472617	0.0925841	0.097903	-0.0442392	0.0807936	-0.0666961
C13orf35	-0.026259	-0.508848	0.0290547	-0.155992	0.0581028	-0.016554
C13orf45	-0.495453	-0.175461	-0.324704	-0.19432	-0.377814	-0.612552
C14orf1	0.0412924	0.12561	0.043099	0.122787	0.0669747	-0.0148581
C14orf105	-0.0749508	0.00979473	-0.0558687	0.0138837	0.24448	-0.0762641
C14orf119	0.093203	-0.00766963	0.0952198	-0.124136	0.00591683	0.0824118
C14orf132	0.290381	-0.0929639	0.210606	-0.0490145	-0.00585472	0.200462
C14orf142	0.178486	0.212852	0.110877	0.210447	0.110174	0.147147
C14orf144	0.127346	-0.00535504	0.181535	-0.215543	0.261743	0.174858
C14orf159	-0.0614073	-0.0314559	-0.0847716	0.0401871	0.164547	-0.0232194
C14orf164	0.383616	-0.0813634	0.372005	0.217883	0.659962	0.433804
C14orf166	0.0339929	-0.0229816	0.0358028	-0.0802641	-0.153544	-0.00876301
C14orf166B	-0.453644	-0.340179	-0.285659	-0.446917	-0.281125	-0.406221
C14orf178	-0.374319	-0.319382	-0.325768	-0.160789	-0.286658	-0.384627
C14orf180	0.286775	0.154273	0.187824	0.178791	0.372934	0.256804
C14orf182	-0.161557	0.0514879	-0.126792	0.011486	-0.136095	-0.227158
C14orf2	0.0247743	-0.00740222	0.111927	-0.0712495	0.0455019	-0.00418933
C14orf23	-0.468983	-0.320214	-0.284934	-0.550564	-0.985973	-0.539372
C14orf28	-0.0356403	0.017886	-0.0402959	0.00885226	-0.152136	-0.107288
C14orf37	0.172098	0.108135	0.0957307	0.212701	0.25461	0.220841
C14orf39	-0.304833	-0.323118	-0.136823	-0.369851	-0.804723	-0.280002
C14orf64	0.00930321	0.100536	-0.0889939	0.00358667	0.407631	-0.0247361
C14orf79	-0.211948	0.122871	-0.175807	0.0788953	0.0359201	-0.326709
C14orf80	-0.256462	0.0356561	-0.139543	-0.125596	-0.263879	-0.344302
C14orf93	0.0401346	0.155412	-0.0321616	0.103974	0.136428	-0.0379362
C15orf26	0.29264	0.201755	0.300901	0.197379	-0.116474	0.319783
C15orf27	0.138891	-0.178486	0.247659	-0.126619	0.242042	0.17845
C15orf37	-0.0868769	-0.0252337	-0.0172102	-0.0812661	0.194182	-0.1108
C15orf38	0.0857995	-0.0547577	-0.0445897	0.0269331	0.0266176	0.0595914
C15orf38-AP3S2	0.127255	0.0218847	0.10909	-0.0490872	0.235701	0.0510331
C15orf39	-0.0225514	0.0568336	-0.00830399	-0.0589421	-0.0311684	-0.051704
C15orf40	0.0400332	0.118739	0.0174164	0.194523	0.19354	0.00231642
C15orf41	0.022086	-0.0409048	-0.0643347	-0.0681652	-0.31134	0.0845586
C15orf48	-0.174029	-0.130186	-0.0500358	-0.214226	-0.11393	-0.209914
C15orf52	-0.26917	-0.149289	-0.160531	-0.144	-0.139142	-0.272213
C15orf53	-0.383553	-0.379223	-0.262675	-0.403643	-0.834902	-0.419909
C15orf54	-0.16311	-0.353083	-0.0642072	-0.393596	-0.766982	-0.153396
C15orf56	0.217142	0.290486	0.421388	0.284947	0.620941	0.275218
C15orf57	0.251706	0.206845	0.292733	0.217192	0.203882	0.185891
C15orf59	0.024717	0.0734983	0.112097	0.124569	0.305434	-0.0654099
C15orf61	0.0596446	-0.0457318	0.143847	-0.0454957	0.0700876	0.0502989
C15orf62	-0.181514	0.0593594	-0.199486	0.0392312	-0.150007	-0.213424
C15orf65	-0.0284917	0.116763	0.0308652	0.0705301	0.13724	-0.0417632
C16orf11	0.751041	0.701313	0.783134	0.758815	0.815628	0.757689
C16orf13	-0.160982	0.194405	-0.0962125	-0.0437934	-0.173541	-0.269205
C16orf3	-0.400347	-0.109488	-0.318579	-0.0148779	-0.136116	-0.378289
C16orf45	0.129843	-0.0125033	-0.0128002	0.127696	0.0945537	0.194668
C16orf46	-0.00893285	-0.0653171	-0.177619	0.0235267	-0.0653544	0.022278
C16orf47	0.0678602	0.0158535	0.200329	-0.00960831	-0.200143	0.0750285
C16orf52	0.0505461	0.0688498	-0.0364446	0.0590264	-0.0455767	0.00022176
C16orf54	-0.157449	-0.207518	0.0772794	-0.191347	-0.0694145	-0.206674
C16orf58	-0.175185	-0.201949	-0.246977	-0.182478	-0.123191	-0.17585
C16orf59	-0.282259	-0.195339	-0.357183	-0.203491	-0.43347	-0.360219
C16orf62	-0.0402576	-0.165234	-0.167202	-0.0416001	-0.00183311	-0.0266225
C16orf70	-0.12768	-0.245123	-0.161326	-0.208122	-0.00141653	-0.0931441
C16orf71	-0.0728407	0.00835777	-0.170249	0.0218103	0.0010772	-0.160368
C16orf72	0.0657277	0.0054831	-0.0544003	0.0260289	-0.00154253	0.133829
C16orf74	-0.094479	-0.108726	-0.102641	-0.116508	-0.165215	-0.145923
C16orf80	-0.156534	0.0637675	-0.221937	0.0560472	-0.256078	-0.155097
C16orf86	-0.121546	-0.00995196	-0.0394193	0.137371	0.402586	-0.188376
C16orf87	0.0901606	0.0563475	-0.0409267	0.0980411	-0.10875	0.21497
C16orf89	0.426714	0.197725	0.425651	0.219281	0.250668	0.44753
C16orf90	0.0369391	0.110542	-0.062779	0.142886	-0.477381	-0.229586
C16orf91	-0.0618562	0.0817334	-0.0370126	0.0239196	-0.0359812	-0.111059
C16orf92	-0.317348	-0.209207	-0.375367	-0.312513	-0.902339	-0.361583
C16orf93	-0.287487	-0.00671195	-0.221817	0.0262886	-0.093705	-0.385232
C16orf95	-0.0165104	0.0197417	-0.0787816	-0.0644045	0.0051752	-0.0503164
C16orf96	-0.0280229	-0.327995	-0.076285	-0.306428	-0.00184044	-0.0428795
C16orf97	-0.143471	-0.157905	0.0438921	-0.138707	-0.797567	-0.051739
C16orf98	-0.174982	-0.130746	0.0157874	-0.259187	-0.0293429	-0.217471
C17orf100	-0.123201	-0.161294	-0.197015	-0.0683087	-0.0954859	-0.148642
C17orf102	0.103331	-0.28514	-0.156443	0.0639767	0.0842011	0.13786
C17orf103	-0.0279911	-0.0327223	-0.0344698	0.0563928	0.239662	-0.0335625
C17orf104	0.129926	0.11065	0.108517	0.134913	0.0958515	0.137685
C17orf105	0.173061	0.0916925	0.139451	0.0782769	0.207715	0.0904535
C17orf107	-0.11961	0.0571959	-0.0997993	-0.0432132	0.170195	-0.0948953
C17orf47	-0.125951	0.0720037	-0.0892761	0.086628	-0.298639	-0.222743
C17orf49	-0.130976	0.0636549	-0.105786	-0.0734821	-0.193563	-0.20086
C17orf50	-0.218502	-0.0525678	-0.280792	0.0686991	-0.117458	-0.288278
C17orf51	-0.100671	-0.231916	-0.08655	-0.119446	-0.108539	-0.0122662
C17orf53	-0.166134	-0.167459	-0.326826	-0.264284	-0.51114	-0.176676
C17orf58	0.0287044	-0.112909	-0.0491214	-0.117227	-0.185229	-0.0509249
C17orf59	-0.0852614	-0.00198356	-0.0035577	-0.0432221	0.119316	-0.153123
C17orf62	-0.34958	-0.240256	-0.282774	-0.289456	-0.438724	-0.355562
C17orf64	-0.22437	-0.16628	-0.162738	-0.240677	0.132501	-0.295349
C17orf66	-0.340169	-0.440375	-0.0648246	-0.389805	-0.675678	-0.422612
C17orf67	-0.12301	0.0814545	-0.0194761	0.0454363	-0.487929	-0.241665
C17orf70	-0.355645	-0.226188	-0.277744	-0.227239	-0.383378	-0.413599
C17orf72	-0.240511	0.169465	-0.127701	0.0262226	0.0507815	-0.22036
C17orf74	-0.472574	-0.556939	-0.277763	-0.438134	-0.721653	-0.364978
C17orf75	-0.135384	-0.0171688	-0.225968	0.0328066	0.0223716	-0.203466
C17orf77	-0.229553	-0.25805	-0.194744	-0.327965	-0.497265	-0.124237
C17orf78	0.0822508	0.0963803	0.12789	0.159848	-0.00233422	0.136637
C17orf80	-0.0930587	-0.0868686	-0.236406	-0.0842936	0.00623787	-0.0918856
C17orf82	-0.0306608	-0.0901683	0.0460866	-0.120124	0.110591	0.00531113
C17orf85	-0.202343	-0.0162462	-0.211704	0.0315726	-0.0530979	-0.193753
C17orf89	-0.0178953	-0.0665726	0.0569358	-0.115767	-0.252903	-0.0655679
C17orf96	-0.0915248	-0.131926	-0.108674	-0.238192	-0.286749	-0.111588
C17orf97	-0.199956	-0.065328	-0.192362	-0.0479089	0.203131	-0.280484
C17orf98	-0.379063	-0.419402	-0.441197	-0.420473	-0.120408	-0.518287
C17orf99	-0.244472	-0.30941	-0.115055	-0.523333	-0.771061	-0.250874
C18orf21	-0.0142752	0.0271948	0.0336661	-0.029118	-0.159222	-0.0467069
C18orf25	0.143346	-0.113194	0.0551318	-0.00149384	0.0326033	0.15102
C18orf32	0.193772	0.103811	0.192284	0.188705	0.270659	0.168546
C18orf42	0.12042	0.0159162	0.0193565	0.156891	0.166337	0.122798
C18orf54	-0.0695539	-0.0177277	-0.14742	-0.0256843	-0.299174	-0.0728995
C18orf56	-0.109406	-0.123281	-0.231821	-0.0852656	-0.153735	-0.105485
C18orf63	-0.153947	-0.348663	-0.300484	-0.283819	-0.408414	-0.132354
C18orf8	-0.117766	-0.156837	-0.00296535	-0.12354	-0.101781	-0.187811
C19orf10	-0.118969	-0.0264014	-0.00802324	-0.221741	-0.311926	-0.220955
C19orf12	0.15382	-0.286798	0.132233	-0.20563	0.130004	0.115017
C19orf18	-0.00067743	0.0628259	0.119438	0.190687	0.0043691	0.0593533
C19orf24	-0.0517303	-0.0313118	0.0397333	-0.165968	-0.0392236	-0.144804
C19orf25	0.00480837	0.0235678	0.103093	-0.0264676	0.179725	-0.0131205
C19orf26	0.0865932	0.134345	0.0611059	0.0834706	0.136474	0.14264
C19orf33	-0.310461	0.263844	-0.214606	0.0452608	-0.0503189	-0.292935
C19orf35	-0.118357	-0.107556	0.0959529	-0.229651	0.0143294	-0.202543
C19orf38	-0.070666	-0.0471875	0.0443056	-0.127826	-0.206689	-0.183536
C19orf40	-0.178691	-0.201692	-0.257988	-0.188063	-0.303578	-0.182312
C19orf43	0.0676773	0.137908	0.127544	0.0199176	-0.00936704	-0.0324231
C19orf44	-0.130613	0.0632257	-0.152337	-0.0334359	-0.20398	-0.179993
C19orf45	-0.115187	0.00627806	-0.18973	0.0717007	-0.331327	-0.0973098
C19orf47	0.058989	0.0114894	0.0957165	-0.0171059	-0.0424081	-0.018249
C19orf48	-0.0523388	-0.07755	-0.0403968	-0.352658	-0.342901	-0.113096
C19orf52	-0.0169443	-0.0907938	-0.014903	-0.148177	-0.0738408	-0.0870843
C19orf53	-0.0448878	0.00176201	0.0207033	-0.184207	-0.198991	-0.14592
C19orf54	-0.112391	-0.0713067	-0.136692	-0.122433	-0.0655766	-0.180306
C19orf55	-0.197111	-0.135096	-0.224697	-0.121169	-0.248019	-0.185699
C19orf57	0.0480591	0.0209433	-0.0607037	-0.0366131	-0.322498	0.0507628
C19orf59	-0.192068	-0.172538	-0.0978241	-0.220242	-0.351656	-0.200725
C19orf60	-0.105272	0.0708057	0.123339	-0.146449	-0.0554288	-0.221344
C19orf66	-0.157804	0.0331664	-0.0219194	-0.0209088	-0.180039	-0.234051
C19orf67	-0.171697	-0.0307085	-0.14324	-0.197633	-0.286834	-0.274321
C19orf68	-0.0596701	-0.0178065	-0.0680372	-0.0599023	-9.829e-05	-0.101813
C19orf69	0.339463	0.416319	0.101153	0.434099	0.379738	0.372065
C19orf70	-0.0434158	0.103785	0.0491105	-0.0407415	0.10637	-0.095264
C19orf71	-0.122599	-0.0374859	-0.14815	0.0473025	-0.113635	-0.119695
C19orf73	-0.0190396	0.0241424	-0.0217656	0.055575	-0.0138932	-0.0792958
C19orf77	0.0434605	0.301827	0.0243069	0.183296	0.453099	0.124968
C19orf80	-0.106943	-0.0954464	-0.088558	-0.0970753	0.0820961	-0.0778685
C19orf81	-0.233047	-0.0374112	-0.220809	-0.286165	-0.0537689	-0.294821
C19orf82	-0.0195176	0.0308008	0.0157234	0.147512	-0.0159543	-0.0262558
C1D	0.331859	0.167047	0.219333	0.174176	0.202395	0.334374
C1GALT1	0.0501589	-0.0921919	-0.167277	-0.0125455	0.0878852	0.0419613
C1GALT1C1	0.138436	0.134449	0.111182	0.142657	-0.0401834	0.21896
C1QA	-0.217051	-0.252623	0.100374	-0.312495	-0.149511	-0.207679
C1QB	-0.2397	-0.301196	0.0235672	-0.315504	-0.0833067	-0.238774
C1QBP	-0.0572485	-0.083543	-0.190405	-0.0808418	-0.19075	-0.00024339
C1QC	-0.256125	-0.227713	0.0371046	-0.350827	-0.144847	-0.194865
C1QL1	0.053053	0.208531	0.0382252	0.116059	-0.313853	0.00633079
C1QL2	-0.295378	-0.490036	-0.148673	-0.521155	-0.451649	-0.203335
C1QL3	-0.0724445	0.0487332	-0.116677	0.0855742	0.0406193	-0.0584491
C1QL4	-0.144514	0.185342	-0.216673	-0.0620144	0.133206	-0.0855155
C1QTNF1	-0.0190155	0.0952306	0.0969555	0.0519056	0.0772591	-0.0662511
C1QTNF1-AS1	-0.202823	0.140277	-0.120588	0.0322975	-0.0299933	-0.256018
C1QTNF2	0.229068	0.170648	0.23361	-0.0238066	0.136253	0.168536
C1QTNF3	-0.0283186	0.113383	-0.0458507	-0.0691267	-0.0160032	-0.0543242
C1QTNF4	-0.029384	0.0979808	0.11168	-0.0176533	0.215042	-0.0982206
C1QTNF5	-0.0715838	0.052124	-0.00796158	-0.117663	0.281609	-0.0913683
C1QTNF6	-0.293702	-0.025815	-0.229572	-0.280935	-0.334517	-0.318103
C1QTNF7	0.446301	0.280917	0.457108	0.249831	0.219251	0.360227
C1QTNF8	-0.390029	-0.324264	-0.196303	-0.474225	-0.589568	-0.265045
C1QTNF9	0.159539	0.0896003	0.28696	0.159338	0.236276	0.0717398
C1QTNF9B	-0.0560806	-0.0786779	-0.0192257	-0.00429983	-0.0783522	-0.161694
C1R	-0.0105247	0.12773	0.19165	0.016258	-0.0544053	0.014983
C1RL	-0.278475	0.0157575	-0.164562	-0.0899882	-0.228273	-0.218048
C1S	-0.0182435	-0.0167305	0.129581	-0.0677118	-0.116506	-0.0214703
C1orf100	-0.103186	0.0811601	-0.0231817	0.086668	-0.238625	-0.222403
C1orf101	0.0754936	0.116347	0.00936384	0.183294	0.228198	0.0747276
C1orf105	-0.0945048	-0.0496314	-0.198844	-0.00601907	-0.419842	-0.105444
C1orf106	-0.0759175	0.220297	-0.110332	0.160727	-0.116731	-0.0698177
C1orf109	0.166464	0.0645503	-0.0250428	0.106227	-0.102613	0.201681
C1orf110	0.101435	0.155924	0.155835	0.038135	-0.415136	0.100456
C1orf111	0.151731	0.313027	0.0691388	0.387958	-0.0366494	0.124149
C1orf112	-0.0577968	-0.105703	-0.189116	-0.149699	-0.404503	-0.0838384
C1orf115	0.0997523	0.0944658	0.0272725	0.112607	0.331758	0.071155
C1orf116	0.119755	0.279491	0.162166	0.260809	0.168542	0.0718162
C1orf122	0.10398	0.0851493	0.214089	0.0118844	0.0660499	0.0414521
C1orf123	0.0755138	0.249732	0.0518778	0.207653	0.115776	-0.0813686
C1orf127	-0.428246	-0.473578	-0.157395	-0.462516	-0.270213	-0.521259
C1orf131	-0.184141	0.0369	-0.176499	-0.0717983	-0.435098	-0.185119
C1orf134	-0.0982168	0.0679519	-0.202747	-0.00988675	0.0487535	-0.211009
C1orf141	0.150921	0.205667	0.163773	0.31759	-0.0839703	0.106518
C1orf143	-0.136748	-0.347784	0.0376208	0.05806	-0.203721	-0.0940501
C1orf145	0.0206896	0.132737	0.0365989	0.120581	-0.0777143	-0.05795
C1orf147	-0.482204	-0.48917	-0.328405	-0.423226	-0.656947	-0.522715
C1orf158	-0.417258	-0.129785	-0.428152	-0.326433	-0.506486	-0.120787
C1orf159	-0.263477	0.0206632	-0.11893	0.00371231	-0.199985	-0.327662
C1orf162	-0.15604	-0.0988547	0.125075	-0.227124	-0.0966076	-0.251365
C1orf167	-0.101489	0.0122638	-0.00184501	0.020763	0.0436289	-0.130844
C1orf168	0.376475	0.245811	0.396917	0.392157	0.476307	0.369813
C1orf170	-0.201663	0.00448117	-0.118699	0.0395014	-0.187229	-0.270777
C1orf172	0.0334559	0.359601	0.00926019	0.331769	0.486634	-0.0017011
C1orf173	-0.0312968	0.104875	-0.102496	0.0807709	-0.22847	-0.0676813
C1orf174	-0.042963	0.0287983	0.0254986	0.0755163	-0.0289161	-0.113713
C1orf177	-0.00114237	0.00952602	-0.142967	0.164495	-0.0145682	-0.101136
C1orf180	0.0989748	0.188185	-0.131726	0.262952	0.153811	0.114212
C1orf185	-0.466046	-0.667281	-0.437064	-0.737031	-0.662664	-0.483612
C1orf186	-0.312036	-0.0478471	-0.23096	-0.0324662	-0.0874618	-0.300422
C1orf189	-0.386844	-0.334468	-0.380706	-0.391309	-0.665773	-0.311621
C1orf192	0.0201112	0.0617653	-0.0549876	0.148992	0.154156	0.0107752
C1orf194	-0.216449	0.0656053	-0.140909	-0.0654407	-0.0205529	-0.126628
C1orf195	-0.224631	-0.0783366	-0.274223	-0.21461	-0.589238	-0.362313
C1orf198	0.111962	0.0920161	0.117458	-0.0477859	-0.032207	0.123756
C1orf200	-0.450269	-0.612625	-0.189103	-0.597595	-0.814531	-0.530738
C1orf204	0.130942	0.172486	0.141024	0.262104	0.232685	0.0381334
C1orf21	0.216023	0.0519563	0.264204	-0.0153247	-0.0530606	0.156749
C1orf210	0.0142198	0.194341	-0.0279946	0.200924	0.512191	-0.0328355
C1orf213	-0.230732	-0.037945	-0.183622	0.101931	-0.074841	-0.270937
C1orf216	-0.0122423	-0.150163	0.0306689	-0.210068	-0.158116	0.0478799
C1orf220	-0.171738	-0.0157118	-0.165735	-0.123333	-0.144555	-0.231743
C1orf222	-0.446579	-0.20966	-0.381537	-0.391848	-0.493752	-0.40681
C1orf226	0.230965	0.329204	0.213988	0.217949	0.141358	0.236521
C1orf227	0.00943748	0.0215413	-0.14949	-0.00264142	0.174308	-0.0923026
C1orf228	-0.208072	-0.0473935	-0.177567	-0.0521869	-0.219942	-0.267224
C1orf229	-0.0829706	-0.047409	-0.140189	0.00619327	0.409466	-0.118793
C1orf233	-0.0839511	-0.00693646	-0.0655544	-0.11983	0.239427	-0.0423832
C1orf234	-0.318749	-0.43756	-0.35115	-0.27029	-0.664489	-0.383247
C1orf27	0.0239914	0.0260837	0.0251616	-0.00347849	-0.0925879	0.0896702
C1orf35	-0.182528	0.0292753	-0.0636084	-0.0853188	-0.261847	-0.336686
C1orf43	0.183964	0.045095	0.188013	-0.0807244	0.00620934	0.269899
C1orf50	0.198803	0.180127	0.235141	0.249356	0.173895	0.140703
C1orf51	-0.0581525	-0.0680574	-0.00678927	-0.0539992	0.0261763	-0.0758054
C1orf52	0.030228	0.229876	0.113559	0.210241	-0.228174	-0.0174852
C1orf53	-0.0563898	-0.0119735	0.010088	-0.0170975	-0.132971	-0.0408744
C1orf54	0.10606	0.0645507	0.294431	-0.0473712	-0.0345387	0.0181929
C1orf56	-0.0115619	-0.115679	-0.0657306	-0.0727639	0.255379	-0.0418821
C1orf61	-0.461379	-0.278131	-0.201087	-0.302426	-0.732793	-0.433968
C1orf63	-0.302162	0.0727866	-0.183076	0.0725142	-0.0862416	-0.339993
C1orf64	0.478322	0.531596	0.536622	0.594555	0.583922	0.519249
C1orf65	0.0532056	0.239822	0.0640294	0.242978	0.322179	0.0144497
C1orf68	-0.247431	-0.0612989	-0.124097	-0.357696	-0.643201	-0.157769
C1orf74	0.0774268	-0.0358426	-0.0581536	0.0958889	-0.0928159	0.0516658
C1orf85	-0.125944	-0.290717	-0.0859974	-0.245965	-0.0686154	-0.119977
C1orf86	-0.0211636	0.0892159	0.0380027	-0.00108138	0.0809929	-0.148479
C1orf87	-0.0836357	0.267762	-0.133655	0.302829	0.189013	-0.265036
C1orf94	-0.232667	-0.143304	-0.0414462	-0.156468	-0.719652	-0.135945
C1orf95	0.23919	-0.102533	0.198343	-0.12814	0.488456	0.35412
C2	-0.143397	-0.424844	0.152553	-0.317354	-0.137871	-0.112528
C20orf112	-0.0966415	-0.0106267	-0.0926311	-0.0535429	-0.143087	-0.0443024
C20orf141	-0.257399	-0.272695	-0.279602	-0.476034	-0.748681	-0.136017
C20orf144	-0.0814827	-0.119404	-0.0909508	-0.0361294	-0.187551	-0.0396241
C20orf166	-0.411232	-0.42172	-0.288156	-0.420888	-0.887293	-0.461954
C20orf173	-0.313994	-0.440605	-0.225291	-0.469051	-0.301869	-0.363988
C20orf194	-0.0921004	-0.0627858	-0.0837593	-0.0271414	0.0497732	0.0142978
[truncated: 16,370 more rows]
