# Supplementary material for: Cellular State Transformations Using Deep Learning for Precision Medicine Applications
Source: Patterns (N Y). 2020 Aug 17;1(6):100087. doi: 10.1016/j.patter.2020.100087 (PMC7660411; doi:10.1016/j.patter.2020.100087)
Supplement: Table S6. Differential Gene Expression Analysis Comparing KIRP with Normal Samples [file mmc7.xlsx]

## Sheet: Cover
Cellular state transformations using deep learning for precision medicine applications
Supplemental Table S6
1Colin Targonskia, 1M. Reed Benderb, Benjamin T. Shealya, Benafsh Husainb, Bill Pasemanc, Melissa C. Smitha, F. Alex Feltusb, d, e, *
aDepartment of Electrical and Computer Engineering, Clemson University, Clemson, SC 29634
bDepartment of Biomedical Data Science and Informatics, Clemson University, Clemson, SC 29634
crarekidneycancer.org
dDepartment of Genetics and Biochemistry, Clemson University, Clemson, SC 29634
eCenter for Human Genetics, Clemson University, Greenwood, SC 292646
1Authors contributed equally to this study
*F. Alex Feltus. Tel.: +1-864-656-3231. Email: ffeltus@clemson.edu

## Sheet: S6
Supplemental Table S6. Differential Gene Expression Analysis Comparing KIRP Versus Normal Samples.
Gene	log2FoldChange	Padj
UMOD	-12.2976	7.79019e-121
CPNE6	-8.66775	2.35789e-42
GP2	-8.50356	2.96909e-74
ASB15	-8.45374	1.24078e-42
CALB1	-8.41909	4.38737e-78
ATP12A	-8.13685	5.33433e-40
HMX2	-8.01749	1.71804e-22
UNCX	-7.88939	6.16789e-27
SOST	-7.84313	1.32933e-32
AFM	-7.78146	2.55819e-46
AQP2	-7.68346	5.20503e-19
MT1H	-7.63279	8.11378e-64
MUC15	-7.59282	5.27263e-22
OLFM3	-7.43413	1.21445e-54
INSRR	-7.41241	1.32073e-28
HEPACAM2	-7.19159	6.5293e-43
RP11-766F14.2	-7.17618	1.55407e-30
NPHS2	-7.15701	2.83128e-13
GPRC6A	-7.15679	4.68884e-37
PLG	-7.13885	1.01022e-30
ALB	-7.0981	1.63754e-52
CST9	-7.08076	2.18466e-18
DDN	-7.008	5.88052e-74
HCRTR2	-6.99073	6.65057e-24
CRYAA	-6.98609	2.33626e-34
ALDOB	-6.96834	2.40197e-34
MT1G	-6.91388	7.56529e-61
SLC12A1	-6.87257	7.31764e-31
CALCA	-6.67143	1.17723e-25
C10orf71	-6.66362	8.49007e-25
ADIPOQ	-6.64974	4.247e-06
SEMG2	-6.64174	2.21268e-12
RP11-520P18.5	-6.5534	2.94057e-11
NELL1	-6.5281	2.65921e-27
CYP2B6	-6.43614	1.26057e-24
SCNN1G	-6.38633	4.69785e-14
SLC36A2	-6.37791	2.38377e-20
SLC34A3	-6.35588	5.81028e-61
RALYL	-6.30571	4.01138e-15
NPHS1	-6.30365	1.70605e-22
SLC14A2	-6.28656	4.33743e-27
C2orf71	-6.26438	3.29946e-27
TMEM207	-6.26069	4.30333e-07
TRPV5	-6.23462	7.8706e-33
HELT	-6.22422	8.39703e-18
CRHBP	-6.18786	4.65912e-73
EGF	-6.11619	1.14104e-83
TFAP2B	-6.11584	2.37495e-13
DUSP9	-6.10881	7.65603e-27
FRMD7	-6.09016	2.1061e-11
GADL1	-6.03833	7.96879e-43
C14orf164	-6.02165	4.06833e-32
CLCNKA	-5.99085	3.72487e-42
CYP4F2	-5.96761	1.95796e-16
SLC22A8	-5.96653	3.59869e-14
FAM151A	-5.94422	1.4011e-26
SLC4A1	-5.94341	2.04061e-14
AQP6	-5.9337	2.39145e-34
HRG	-5.92089	3.72711e-14
KNG1	-5.91208	2.79958e-12
AC003102.1	-5.85816	1.38654e-12
FABP1	-5.84338	5.08399e-19
KCNJ10	-5.81119	2.07808e-39
DNMT3L	-5.80384	1.88423e-27
GJD2	-5.75985	2.26199e-16
ESRRB	-5.75867	5.27531e-40
RBP2	-5.75798	1.9631e-34
XPNPEP2	-5.7574	4.54844e-28
NOS1	-5.73525	1.21252e-31
ACPP	-5.68251	2.31021e-63
TUSC5	-5.56038	5.41591e-23
SFRP1	-5.55077	1.11206e-32
SLC34A1	-5.53907	2.8215e-32
SCNN1B	-5.53606	1.29927e-17
ELF5	-5.53148	8.99693e-27
TMEM174	-5.50746	6.20772e-38
SLC9A4	-5.47808	2.02407e-15
IRX1	-5.46967	2.06757e-12
RANBP3L	-5.46592	6.09639e-42
AGXT	-5.45595	1.3443e-40
WNT9B	-5.42661	2.50704e-33
RP11-190A12.7	-5.41426	1.90364e-26
MUC6	-5.38921	3.1692e-52
CYP4A22	-5.37444	4.47236e-19
FRG2B	-5.35332	1.45281e-09
GPC5	-5.33873	2.9661e-21
PSKH2	-5.33166	2.90735e-12
PTGER1	-5.32366	7.19795e-57
SLC9A3	-5.30743	2.17377e-40
RASL11B	-5.29103	5.55401e-46
RP11-536G4.1	-5.29081	1.00392e-53
CLIC5	-5.28789	1.09916e-53
G6PC	-5.28289	3.21946e-19
F11	-5.27069	1.73904e-25
SLC26A4	-5.26567	7.08152e-64
VSIG8	-5.2585	7.59396e-41
C16orf11	-5.25689	3.31592e-07
SLC4A9	-5.25281	2.30173e-18
SLC12A3	-5.24753	3.37978e-15
PROZ	-5.22686	1.23466e-27
GABRA4	-5.19611	2.62858e-11
FBN3	-5.18545	1.08797e-22
TACR3	-5.17582	7.13001e-12
CHRNA4	-5.17218	2.57473e-14
CAMK2A	-5.16443	4.90722e-32
C1orf64	-5.04284	7.22352e-26
SLC28A2	-5.01527	2.17928e-42
CYP4A11	-5.00001	1.54324e-17
REN	-4.99396	5.09716e-20
NT5C1A	-4.98874	8.11888e-14
WNT8B	-4.97429	1.90726e-60
GJA3	-4.96805	3.22765e-34
LINC00955	-4.91836	1.01458e-09
HAO1	-4.89966	1.46285e-09
SIAH3	-4.8866	1.21393e-37
PTPRQ	-4.88116	8.00869e-09
PRDM16	-4.87733	1.4714e-24
CEL	-4.85726	8.4668e-63
ROS1	-4.81432	8.07109e-12
NDNF	-4.79758	2.48754e-13
MTTP	-4.75565	1.40528e-30
TNNT2	-4.73112	6.096e-25
CHP2	-4.72589	3.98963e-11
OTOGL	-4.71601	1.52902e-21
IGFL1	-4.7108	3.21641e-09
FOLR3	-4.70605	1.32299e-28
LRRC52	-4.69862	1.04595e-08
FRG2C	-4.69167	4.43546e-39
GSTA2	-4.68854	2.57046e-14
PROX1	-4.66251	9.27822e-48
FLRT1	-4.65988	1.18765e-40
CASR	-4.6496	1.0454e-25
CLCNKB	-4.64481	2.54865e-23
KLK7	-4.62908	5.22512e-09
POU3F4	-4.62521	7.30642e-05
MFSD4	-4.61411	1.41642e-109
CLDN19	-4.61139	5.28195e-16
ADAMTS19	-4.58027	1.48872e-08
MYLK3	-4.55572	3.73069e-58
BSND	-4.54617	7.56355e-07
TCEAL6	-4.5321	4.80687e-34
FAM184B	-4.5291	4.11395e-09
HPD	-4.51941	1.61578e-17
TMEM213	-4.49391	6.31863e-15
WNK4	-4.46365	6.63362e-42
SGCZ	-4.4514	1.13313e-05
HS6ST3	-4.43986	9.99125e-14
IRX2	-4.43555	4.08927e-22
GRM1	-4.41903	5.5913e-36
C8orf12	-4.41807	4.01184e-07
RGS6	-4.41455	1.84873e-30
ABCA4	-4.41092	1.34607e-20
ASB10	-4.40427	3.43886e-10
ATP6V1B1	-4.39796	8.87254e-18
PAGE4	-4.36983	2.12227e-07
AC093802.1	-4.36834	2.25837e-14
FGF10	-4.36764	5.96167e-09
SLC26A7	-4.36294	5.59926e-18
HPSE2	-4.35566	1.50071e-20
CNTN1	-4.34564	2.78173e-24
OXGR1	-4.34391	3.7104e-10
UPB1	-4.33078	4.28765e-27
AGTR2	-4.3256	9.84968e-08
FGF1	-4.31322	2.35818e-28
SLC5A12	-4.29492	8.3254e-14
ENPP6	-4.29344	5.77565e-22
ZP2	-4.27371	1.82234e-15
HPCAL4	-4.27195	7.56996e-18
TPPP2	-4.26612	2.39885e-34
KCNE1	-4.26587	1.15998e-36
CALML3	-4.26552	5.42421e-09
HMX3	-4.26335	1.2425e-05
MOGAT2	-4.22298	5.63828e-09
CACNA1S	-4.22242	2.0369e-15
MS4A10	-4.20553	8.46973e-05
CLDN8	-4.20534	4.22792e-05
DPT	-4.20226	4.28604e-23
FMN2	-4.19958	1.04889e-15
TYRP1	-4.19636	7.84064e-10
SLITRK3	-4.17795	4.3249e-17
RERGL	-4.16647	1.00705e-36
PCDH9	-4.16322	5.56688e-30
SLC6A19	-4.16271	1.82234e-15
GPR182	-4.15788	7.65659e-46
RHCG	-4.15293	7.68557e-09
CLDN16	-4.15166	2.11925e-31
CA4	-4.14812	1.38378e-17
CTXN3	-4.1481	1.36911e-06
HBCBP	-4.14488	2.06692e-45
MYOZ2	-4.13766	7.15112e-32
IGDCC3	-4.135	4.10699e-29
IL13RA2	-4.13311	7.62059e-20
DLGAP2	-4.13253	5.61355e-42
CR2	-4.13089	2.5302e-17
PODXL	-4.11227	3.32959e-58
RP11-527L4.2	-4.10169	1.73152e-09
CCKAR	-4.09347	4.83324e-07
PRODH2	-4.0848	9.97005e-17
TMEM72	-4.07467	7.74394e-21
SLC7A13	-4.06652	2.8459e-06
ITLN1	-4.06115	3.03825e-16
LRRC55	-4.05723	5.54735e-34
CA8	-4.03961	1.27117e-20
MYF6	-4.03549	1.33119e-12
SLC13A3	-4.03056	3.48082e-13
GABRA2	-4.01777	2.34259e-07
TENM2	-4.01695	6.79316e-25
EMCN	-4.00167	1.10607e-66
NXPH2	-4.00024	3.34047e-05
NUGGC	-3.9991	3.77488e-37
PTGER3	-3.99888	6.70132e-09
NKX6-2	-3.99345	6.38664e-06
PCDH15	-3.9845	1.08632e-06
AVPR1A	-3.9758	1.52631e-15
UMODL1	-3.9735	6.98121e-19
HSPB7	-3.96238	1.4011e-26
ATP6V0A4	-3.9408	6.06983e-15
C2orf54	-3.93652	2.1645e-13
SELE	-3.93625	1.34592e-20
KCNJ1	-3.93195	9.99528e-08
MYO3B	-3.93094	8.93286e-11
ATP6V1C2	-3.93042	9.22304e-44
HSD11B2	-3.9167	1.2486e-13
LGR5	-3.91559	3.14269e-10
CFHR4	-3.91518	4.03189e-08
GDPD2	-3.90232	2.02425e-12
ATP6V0D2	-3.90197	3.12014e-13
TCF24	-3.89904	1.8364e-21
SLC5A2	-3.89461	1.65306e-13
PIK3C2G	-3.88195	1.39559e-06
ADRB1	-3.87228	1.64784e-41
LMX1B	-3.86147	1.13223e-15
EYA4	-3.86067	4.60366e-14
AC114783.1	-3.85618	1.48143e-08
SUSD2	-3.85294	4.10548e-35
GGT6	-3.84454	4.28321e-12
TEK	-3.83502	4.76267e-58
ST6GALNAC3	-3.83343	8.14629e-56
GPR98	-3.83173	7.455e-35
DBX2	-3.82963	5.03305e-07
SLC6A2	-3.81225	3.28901e-08
GGACT	-3.81	5.16245e-102
ERBB4	-3.80906	9.51664e-11
TMEM178A	-3.8032	7.19795e-57
CRABP1	-3.79964	6.30204e-06
DACH2	-3.79725	2.83492e-07
CPA1	-3.78778	5.37246e-10
UPP2	-3.78224	6.22091e-23
CDH10	-3.77613	3.59371e-10
TRPM6	-3.77263	3.9429e-17
C9orf84	-3.75723	8.65672e-12
SLC24A2	-3.75452	6.58803e-09
TTC36	-3.75434	6.46663e-32
CDH19	-3.749	3.24569e-05
ASPDH	-3.74753	2.8054e-19
SLC2A12	-3.74548	5.45699e-30
HS6ST2	-3.74329	2.54691e-12
RP11-293M10.1	-3.73898	6.40508e-05
NFASC	-3.73345	4.86282e-37
NAT8L	-3.72656	2.40335e-19
TCF21	-3.72527	2.65636e-24
STRA6	-3.72212	1.49942e-12
FAM217A	-3.71611	2.9661e-21
FAM215A	-3.71377	6.28153e-14
PIPOX	-3.71279	1.65039e-19
LMO3	-3.71248	4.7668e-18
TCL1B	-3.70734	5.36926e-06
FOXI2	-3.70182	4.30483e-08
ZNF488	-3.69509	1.31922e-24
AL138847.1	-3.69461	1.08022e-11
SYT7	-3.68121	7.52391e-14
KCNJ9	-3.67271	1.06747e-19
C7	-3.67018	1.0166e-17
SLC7A14	-3.66913	2.80293e-06
SEMA3G	-3.66574	1.21405e-59
KIF26A	-3.65012	7.01117e-33
ADH4	-3.64583	9.08633e-10
ADAMTSL1	-3.64147	4.63172e-28
CYP1A1	-3.62425	1.57577e-06
NMUR2	-3.62407	1.91921e-09
TRPM5	-3.62128	7.01478e-10
GPR12	-3.61703	2.03606e-09
KIRREL2	-3.61141	2.31731e-09
GSTA1	-3.60881	9.36196e-10
MPPED2	-3.60671	6.20329e-25
CYP8B1	-3.57428	3.06605e-29
BMP5	-3.56566	8.95214e-07
ATP1B2	-3.56369	3.13459e-37
LGSN	-3.56222	1.82506e-12
NTS	-3.56213	5.46904e-07
SCTR	-3.5615	1.0991e-20
RAG2	-3.5603	8.63349e-21
SLC7A8	-3.55864	5.93936e-22
TBATA	-3.55192	1.21324e-10
PI16	-3.54816	1.09929e-10
IL19	-3.53953	1.70373e-07
CSMD3	-3.53781	1.5932e-06
HMGCS2	-3.53634	1.702e-06
VAT1L	-3.53347	7.13361e-09
ART1	-3.53321	2.79945e-18
CLNK	-3.52143	2.92065e-13
SLC5A7	-3.52104	2.74126e-07
MME	-3.51692	1.08562e-19
CPAMD8	-3.51672	9.29912e-29
CSF3	-3.5101	3.23048e-07
OPCML	-3.5095	1.30528e-12
KCNA1	-3.50494	1.72464e-11
KCNK10	-3.50286	4.25417e-20
APCDD1L	-3.49939	3.54077e-09
SMIM5	-3.49297	1.80103e-27
MGAT4C	-3.48942	2.80465e-09
GDNF	-3.48809	3.04507e-16
HYAL4	-3.48464	2.38595e-12
SERPINA5	-3.48279	4.72988e-13
ANGPTL3	-3.48136	6.4507e-10
AKAP4	-3.47502	4.22954e-06
ST8SIA6	-3.46814	6.28021e-23
APOH	-3.44707	1.98299e-11
DAZ1	-3.44458	3.35289e-05
SCN7A	-3.44082	3.85872e-12
PM20D1	-3.43716	2.0014e-13
WT1	-3.43647	2.82873e-08
C19orf69	-3.43345	3.02458e-11
PGAM2	-3.43322	2.50238e-15
ADH1B	-3.41069	4.47651e-16
GPX3	-3.40934	5.5098e-22
PRMT8	-3.40045	3.69802e-13
SYN3	-3.3937	3.75697e-38
PCK1	-3.39019	1.40504e-13
WDR49	-3.38847	3.34781e-19
AQP3	-3.3818	4.50916e-27
HSPA2	-3.37922	6.65149e-37
ACOT6	-3.37073	3.92739e-23
C16orf89	-3.3696	4.11899e-10
ASS1	-3.36767	7.10595e-35
SYNPR	-3.35892	5.29946e-05
ARC	-3.35808	9.31958e-21
NEURL	-3.35308	2.89213e-27
MYBPH	-3.34876	3.38022e-24
AP000322.53	-3.34801	2.93566e-06
GCGR	-3.34463	7.65048e-07
ERVMER34-1	-3.34059	1.17919e-30
AGMAT	-3.33768	7.96866e-18
LRRC2	-3.3347	6.40904e-20
PRSS3	-3.33469	2.09702e-08
SH3GL3	-3.32994	3.80729e-20
SCUBE3	-3.32955	6.21435e-21
TMEM52B	-3.32845	2.43927e-08
NUPR1L	-3.32516	2.88695e-05
GPC3	-3.32306	1.3548e-21
MRGPRF	-3.30524	7.17547e-22
IGFBP5	-3.30519	6.42078e-28
BHMT	-3.30026	3.30273e-15
PCDH11X	-3.29949	1.10039e-06
NHLRC4	-3.29068	2.86666e-20
ASCL4	-3.28832	1.95973e-25
ACSBG2	-3.28727	2.21727e-24
SLC14A1	-3.28232	6.03639e-16
CYP27B1	-3.28163	3.64129e-28
MFSD6L	-3.28072	1.27368e-13
ACOT12	-3.27951	1.87185e-05
MCCD1	-3.2789	1.01584e-06
PNPLA1	-3.27638	3.75502e-24
DIO1	-3.27365	3.95686e-10
SPATA16	-3.27337	1.21334e-10
MMP20	-3.27176	5.33303e-10
AADACL4	-3.27107	2.77985e-08
ISX	-3.26961	7.57785e-07
SMIM18	-3.26524	2.25837e-14
GPR22	-3.25553	8.23114e-19
ZNF750	-3.24696	2.85028e-23
AFAP1L2	-3.243	1.2002e-27
KLK1	-3.24255	2.84098e-06
DNASE1L3	-3.24179	8.76127e-33
FER1L6	-3.24141	1.36159e-10
MRO	-3.23926	9.17645e-21
DGKB	-3.23803	2.37886e-16
SIM2	-3.2376	2.78976e-24
FRMD1	-3.23346	7.01011e-12
NR4A3	-3.23176	7.65779e-19
GFRA3	-3.23053	7.25837e-15
NR1I3	-3.22438	5.79859e-47
CRB2	-3.22305	4.73122e-10
VWA5B1	-3.22221	6.13267e-06
TMPRSS2	-3.22139	7.52686e-14
LPPR1	-3.22113	3.79554e-13
SPINK1	-3.21536	1.81312e-07
TMC1	-3.21509	1.48535e-39
LGI2	-3.2097	5.95024e-22
C10orf85	-3.20784	2.33527e-16
PTPRT	-3.20552	1.48374e-14
PFN3	-3.20391	1.77961e-06
DSG4	-3.20094	2.49218e-07
DAO	-3.19372	5.14952e-14
SCUBE1	-3.18138	7.90281e-25
TRAPPC3L	-3.17357	4.65442e-33
TSPAN7	-3.1712	2.06023e-23
XG	-3.15671	1.43349e-11
RNF150	-3.15372	4.35608e-34
PSCA	-3.1494	1.94347e-17
CELF3	-3.14548	2.81893e-13
FGF9	-3.14252	4.29501e-11
TTR	-3.14181	1.72928e-05
NKD1	-3.14	2.47984e-24
PDZD2	-3.13019	1.70308e-27
NTNG1	-3.12391	4.10855e-12
SLC13A2	-3.1197	1.47619e-09
UNC45B	-3.11525	7.37707e-26
GRHL2	-3.11508	5.19252e-06
LDLR	-3.11464	3.81648e-22
C22orf31	-3.11173	1.04402e-22
TGM7	-3.10035	2.15551e-05
RDH12	-3.09829	6.89422e-17
AC079612.1	-3.09609	1.31708e-05
KRT85	-3.08701	2.10191e-05
HECW1	-3.08434	3.58906e-14
GREM2	-3.0745	2.17979e-11
AGPAT9	-3.06521	6.35091e-34
TNNI1	-3.06348	6.45021e-16
CTD-2228K2.5	-3.06097	1.06127e-60
PAH	-3.05753	2.49038e-06
HAO2	-3.05353	9.73892e-10
NDST3	-3.04761	3.3595e-11
PDE2A	-3.04298	3.64082e-37
PLA2R1	-3.04172	3.39968e-35
GSG1L	-3.04155	6.9111e-14
PLEKHS1	-3.04119	1.22056e-07
DPEP1	-3.041	3.22722e-12
C1orf168	-3.03797	2.95379e-11
GPBAR1	-3.03499	4.88558e-31
CTC-786C10.1	-3.03045	4.15771e-21
TDGF1	-3.02928	2.38147e-06
LMO1	-3.00557	6.83531e-08
GYPA	-3.00486	3.6007e-07
PROM2	-3.00477	5.17675e-07
PNPLA3	-3.00336	5.17584e-16
CDH3	-3.00285	5.4426e-10
KBTBD12	-3.00064	2.4865e-10
GPR113	-2.99958	2.78352e-37
ANKRD63	-2.99703	6.14157e-05
DCC	-2.99516	3.60103e-06
CCBE1	-2.99339	1.40131e-07
TRIM40	-2.99304	2.98281e-06
C11orf16	-2.98963	1.92196e-10
PCOLCE2	-2.98517	4.15929e-18
NRK	-2.98194	5.27524e-08
ANK2	-2.97315	1.09487e-16
MT1X	-2.97018	2.09669e-25
RBP3	-2.96525	6.4058e-08
CLEC3B	-2.96103	6.35293e-25
UBE2QL1	-2.96069	1.94554e-09
KCNG2	-2.96043	2.98081e-17
SLC22A13	-2.95856	1.8569e-11
PLAT	-2.95782	1.01955e-41
SLC43A1	-2.9571	1.17305e-18
ZYG11A	-2.95597	6.6211e-13
GPR116	-2.9553	3.26955e-21
NEGR1	-2.95193	3.94419e-14
TTPA	-2.94525	1.65232e-20
RAET1E	-2.94449	6.06971e-09
STAP1	-2.94298	1.99846e-09
FAM180A	-2.93971	2.39807e-14
ASPG	-2.93799	2.92785e-07
RGPD3	-2.9353	6.82957e-22
UNC13C	-2.93434	4.03947e-07
FREM3	-2.93107	2.10683e-09
AGTR1	-2.92993	4.21523e-18
STC1	-2.92791	5.58281e-16
SLC5A3	-2.92714	3.72661e-41
FOLH1	-2.92695	1.20953e-16
RXRG	-2.91611	1.34232e-08
SLC7A9	-2.91399	1.81425e-11
UNC5C	-2.9132	5.8032e-15
FAM3B	-2.91291	2.3303e-08
GMNC	-2.91001	8.11033e-08
ITLN2	-2.90928	2.43758e-07
LRRC10B	-2.90722	1.08301e-14
GABRB2	-2.90592	1.5952e-09
KRTAP5-8	-2.90566	6.52922e-06
PYY	-2.90514	2.78787e-10
SLC13A5	-2.90438	5.94807e-06
CA10	-2.90309	2.2588e-05
ESRRG	-2.90123	3.50738e-42
PTPRB	-2.90096	5.74493e-42
MECOM	-2.90058	4.0172e-14
TSPAN2	-2.89762	4.13921e-21
FXYD3	-2.89742	2.47182e-08
RP11-307N16.6	-2.89582	6.63919e-10
THY1	-2.89068	6.02312e-17
RORB	-2.89052	4.20758e-10
PPP1R16B	-2.88946	1.46428e-22
AL391421.1	-2.88922	1.08433e-09
DUSP26	-2.88886	1.52548e-11
DACH1	-2.88886	2.66932e-11
RASD1	-2.88477	2.74748e-08
GABRP	-2.88378	1.22694e-11
FBP1	-2.8815	1.66943e-35
AC011239.1	-2.86862	4.09941e-07
MYCN	-2.86184	1.81789e-11
WEE2	-2.86051	3.40387e-49
SPTBN2	-2.85811	3.37798e-22
RNF152	-2.85488	1.7701e-16
SLC4A8	-2.85484	3.33884e-24
C3orf65	-2.85339	1.62086e-12
SORCS2	-2.8528	8.91482e-10
BMPR1B	-2.8496	2.93203e-07
PDGFRA	-2.84751	2.58496e-13
GNA14	-2.84502	5.16695e-32
SSTR2	-2.84029	9.42726e-15
KIAA2022	-2.83642	6.0731e-11
SERPINC1	-2.83584	2.09691e-13
KANK4	-2.82932	1.47138e-19
TIMP3	-2.82402	3.47913e-29
CLDN14	-2.82172	2.20962e-23
BPI	-2.8202	1.11924e-11
DDX25	-2.82001	2.31816e-14
NES	-2.81976	2.69194e-39
MYOC	-2.81543	1.1264e-13
KCNA4	-2.80544	1.6393e-05
ACSL6	-2.80171	5.90538e-19
PLCL1	-2.79432	2.2486e-22
IDO2	-2.77964	2.67709e-16
C1QTNF7	-2.77803	1.01238e-11
CGNL1	-2.77248	3.00549e-17
DCN	-2.77217	1.13734e-14
AC022431.2	-2.7707	3.67584e-17
ARSF	-2.76712	2.09597e-08
ADH6	-2.76563	3.3542e-12
RHBG	-2.76536	1.12993e-06
TMEM45B	-2.76053	1.59296e-14
CKM	-2.75312	3.47581e-09
STAC2	-2.75284	1.40807e-05
TSPEAR	-2.7522	2.30569e-07
SLC5A11	-2.75073	1.67265e-07
FCN3	-2.74836	6.77729e-13
FAM26E	-2.74695	3.37553e-21
GPM6A	-2.74626	4.33334e-18
PRSS35	-2.74083	4.25737e-09
CCL11	-2.74015	1.63696e-08
MAPK4	-2.73959	9.70357e-13
KBTBD13	-2.7358	2.89999e-12
GATA5	-2.72973	5.09134e-08
TMEM61	-2.72885	5.58281e-16
SEMA6D	-2.72618	4.30124e-18
BNIPL	-2.725	1.44345e-19
FABP4	-2.7242	5.95286e-09
TCEAL2	-2.72376	1.57716e-06
SFXN2	-2.72327	2.11672e-51
SLC8A1	-2.71269	6.63241e-26
SSUH2	-2.71253	2.00552e-28
PXDNL	-2.70192	7.56443e-07
NTRK1	-2.70119	2.10997e-14
ATP1A2	-2.70044	7.36614e-27
ASB5	-2.70036	6.35168e-07
RIMBP2	-2.69833	2.63691e-05
EPO	-2.69754	1.10741e-10
WSCD2	-2.69683	1.40283e-07
PCK2	-2.69558	1.54479e-33
PAK6	-2.6945	1.78168e-14
GHR	-2.69279	7.76661e-26
SLC22A12	-2.68768	6.55063e-07
GPIHBP1	-2.68608	6.11951e-24
TUBAL3	-2.68162	3.02757e-05
ARG2	-2.68127	1.24752e-11
TYRO3	-2.68103	2.88351e-20
PCDH11Y	-2.67912	3.20581e-05
PVALB	-2.67886	2.5073e-05
MUC13	-2.67555	1.70904e-10
COL4A6	-2.67373	7.71129e-11
GJA5	-2.67344	1.54499e-22
ALDH6A1	-2.66474	1.42375e-30
C9orf66	-2.66437	5.25241e-22
CDC20B	-2.66363	8.49342e-07
KCNN3	-2.66341	2.06612e-15
ATP4B	-2.663	3.61897e-10
AP001631.10	-2.65142	2.93172e-07
C14orf180	-2.64446	7.9202e-06
PLCG2	-2.64345	2.6399e-33
KLHL33	-2.63827	8.97893e-20
KCNN2	-2.63322	6.13677e-18
VIT	-2.6323	1.75843e-05
CASQ2	-2.63086	6.45759e-13
DGKI	-2.6225	4.24719e-15
TMEM30B	-2.62084	7.98896e-09
BDKRB2	-2.61405	2.86471e-09
CHRM3	-2.61127	2.42138e-13
OTC	-2.61044	5.0541e-05
DES	-2.60765	2.65684e-06
PDZRN4	-2.6067	5.72075e-12
PLEKHD1	-2.60669	2.32648e-07
IYD	-2.60421	3.15471e-13
TMIGD1	-2.60185	3.22349e-10
ANGPTL1	-2.59043	1.13765e-14
SVOPL	-2.58933	3.89127e-10
RP11-404P21.8	-2.58901	2.78074e-05
ADTRP	-2.58736	5.95813e-12
MFI2	-2.58666	2.90859e-13
HPGD	-2.58613	1.24061e-13
SFTPB	-2.5799	4.22171e-05
KMO	-2.57765	1.47846e-16
NR4A1	-2.57734	2.86354e-11
IQSEC3	-2.57607	2.69133e-13
ACSF2	-2.57534	1.09488e-17
ERP27	-2.5746	3.18245e-14
PCSK9	-2.57092	6.79234e-08
ATP13A5	-2.57081	1.50293e-06
CTSV	-2.56807	7.61326e-30
TNNC1	-2.56736	2.70686e-11
NR4A2	-2.56574	8.38225e-17
PGR	-2.56478	1.66133e-10
RGS7BP	-2.56457	1.33276e-14
FAM83B	-2.56426	9.27565e-05
PIWIL1	-2.56404	4.01399e-07
MUC20	-2.56336	1.32816e-16
SOX10	-2.56241	5.25366e-08
TRPV6	-2.55996	1.9099e-06
NCCRP1	-2.55668	2.92624e-07
INPP5J	-2.55667	9.43299e-12
LOXHD1	-2.55619	2.98684e-14
IL1RL1	-2.55408	2.48673e-09
SLC25A47	-2.55377	5.79542e-11
LRRTM2	-2.55252	2.29964e-18
GLTPD2	-2.54931	1.57217e-12
FAM222A	-2.54729	1.23832e-23
TAAR1	-2.54703	3.59494e-07
GATA3	-2.54685	1.05006e-06
RP11-366L20.2	-2.53845	3.81881e-12
HS3ST3B1	-2.53823	7.15719e-17
SLC23A3	-2.53463	2.35191e-13
PAK7	-2.52911	9.00254e-08
TBX3	-2.5245	1.21622e-20
ITGA8	-2.51952	5.50977e-16
SYP	-2.51838	3.43809e-42
EFHD1	-2.5176	4.22394e-28
RP11-565P22.6	-2.51702	1.41526e-14
SYT6	-2.51688	2.07856e-16
ZIM2	-2.51497	9.88867e-09
TMTC1	-2.51434	1.5248e-24
DPYS	-2.50989	2.90149e-08
A1CF	-2.50774	1.74036e-08
SUSD4	-2.50769	1.16325e-14
CNGA1	-2.50727	4.12712e-10
C2orf40	-2.50566	6.99771e-09
SLC7A10	-2.50563	2.32879e-07
B3GALT2	-2.50524	4.57316e-20
LPL	-2.50409	1.16396e-17
MAN1C1	-2.50202	2.51789e-12
AVPR2	-2.50107	2.87482e-05
CUBN	-2.50063	8.98563e-10
CCL16	-2.49775	3.21528e-14
OIT3	-2.49708	3.98942e-08
C7orf41	-2.49407	9.93746e-43
CYP4X1	-2.49194	2.23818e-17
EXOC3L2	-2.49182	4.87238e-21
AGRP	-2.49126	4.82534e-10
RAMP3	-2.48017	8.87253e-22
PTCHD3	-2.47699	1.52941e-05
CYP3A4	-2.47661	7.80817e-15
ANGPT1	-2.47491	1.24061e-13
ADAMTSL2	-2.47323	8.2244e-19
NR2F1	-2.4698	3.85852e-16
ZNF366	-2.46847	2.87028e-22
FSTL4	-2.46474	1.13778e-06
HOXB1	-2.463	8.1277e-06
GATA2	-2.46137	2.20133e-14
B4GALNT3	-2.45827	8.82087e-11
PRLR	-2.45623	6.77461e-10
HOXD10	-2.45265	3.63847e-07
CER1	-2.45077	3.60259e-07
EHF	-2.44959	2.17144e-07
GRIK2	-2.44682	1.5766e-10
IGSF10	-2.44423	7.59971e-19
ZNF521	-2.44304	8.82334e-16
ARHGEF15	-2.44261	4.49793e-26
NRXN1	-2.44084	1.0564e-05
ADRA2B	-2.43709	4.68067e-21
GRAMD1B	-2.43515	2.5101e-13
FOXE3	-2.43394	8.4039e-12
EHD3	-2.42984	1.99696e-40
DNASE1	-2.42984	1.95564e-45
MIOX	-2.42936	5.03242e-09
COL25A1	-2.42831	2.13169e-14
KLHL3	-2.42811	2.33742e-14
EPHB3	-2.42674	1.05117e-11
RNF223	-2.42507	1.12372e-06
TNS4	-2.41354	1.06069e-06
HSPA12B	-2.41337	9.4749e-33
TFCP2L1	-2.41135	1.93527e-17
APOM	-2.41088	3.21974e-15
RASSF9	-2.41018	2.82916e-12
PON1	-2.40848	3.91213e-07
CDA	-2.40829	9.09991e-14
KCNQ1	-2.40263	2.10536e-13
KHK	-2.40123	1.1516e-11
PLA2G12B	-2.39714	8.41047e-05
JPH4	-2.39702	3.0381e-30
KDR	-2.39157	1.54063e-15
SULT1B1	-2.39095	1.03031e-20
GALNT15	-2.39005	3.88004e-24
FAM26D	-2.38657	8.34002e-15
C15orf56	-2.38514	3.77071e-13
C10orf55	-2.37789	6.25948e-17
FAM169A	-2.37668	4.16831e-16
CAV3	-2.37588	7.5429e-05
LRIT3	-2.37366	8.53795e-19
EPB41L4B	-2.37133	2.1061e-11
ADAMTS6	-2.37121	3.7963e-21
FOSB	-2.37048	1.23894e-06
CYFIP2	-2.37043	3.39314e-39
APLNR	-2.36968	4.46842e-09
C5orf27	-2.36771	4.47004e-10
GAD1	-2.36688	8.89627e-07
FAM107A	-2.35966	1.76578e-13
AP000783.1	-2.35943	1.31129e-12
SLC45A1	-2.35766	2.00041e-25
CHAC1	-2.35426	4.18472e-15
SLC25A25	-2.35396	1.59127e-25
NIPAL1	-2.35294	1.0181e-16
MYCT1	-2.35265	1.79408e-22
GSTM3	-2.35243	9.45448e-15
DDC	-2.34872	1.07543e-10
CES3	-2.34842	2.3156e-14
C5orf38	-2.34658	9.14555e-07
PLN	-2.34318	5.13207e-10
NOS1AP	-2.33875	3.70825e-18
ROBO4	-2.33773	4.79725e-24
SUCNR1	-2.33535	9.03692e-06
MYOCD	-2.33522	9.76464e-09
CR1	-2.33504	4.61475e-10
RP11-192H23.4	-2.33428	1.14555e-20
SUSD5	-2.33324	6.34691e-14
LDB3	-2.33098	7.2827e-16
HEPACAM	-2.33071	1.66969e-05
FHL5	-2.32881	6.15488e-10
CCL19	-2.32825	4.12615e-05
SLC9A2	-2.32791	2.63527e-09
AMPH	-2.3242	2.25842e-06
KCNJ6	-2.32346	1.83856e-06
PEG3	-2.32318	1.16652e-14
HOXD3	-2.32246	2.65618e-13
PARM1	-2.32071	5.52952e-13
EGR4	-2.32011	2.04051e-06
CEACAM1	-2.31777	2.85788e-20
FREM1	-2.31512	2.23569e-13
TMEM200C	-2.31217	1.82345e-07
USHBP1	-2.30682	5.49007e-28
KCNK13	-2.30357	1.26995e-17
SORD	-2.29793	5.66442e-21
BDKRB1	-2.29422	5.76487e-07
SELP	-2.29288	1.31761e-20
ALPL	-2.29277	3.1855e-12
GRK1	-2.29228	5.29097e-10
DAAM2	-2.29199	3.4331e-18
PLCXD3	-2.29157	2.09938e-06
LNX1	-2.29115	1.42814e-19
GPR155	-2.28828	5.8345e-18
RAP1GAP	-2.2866	8.39393e-21
NPAS4	-2.28631	1.17167e-05
CMTM5	-2.28564	1.2081e-10
OLIG1	-2.28506	1.33777e-05
CCL14	-2.28455	7.75029e-18
FBXO40	-2.27791	8.11514e-07
ADCY4	-2.27548	1.86595e-26
FLRT2	-2.27274	7.89565e-11
ADCY1	-2.2703	4.52395e-08
SLC22A7	-2.26914	9.10685e-05
PTPRO	-2.26899	1.751e-14
NTF3	-2.26721	8.80132e-15
OR1L8	-2.26495	2.3779e-18
RNF186	-2.26489	1.61239e-05
MTNR1A	-2.26385	1.44749e-07
CCDC178	-2.26346	5.75465e-11
MYOZ1	-2.26308	4.32516e-14
CYP4F3	-2.26171	2.44723e-06
TIE1	-2.25797	9.11387e-25
TBXA2R	-2.25735	4.01131e-17
C5orf47	-2.25407	4.37696e-17
CDKN1C	-2.25313	1.56098e-24
PDE1A	-2.24769	4.99104e-06
NUAK2	-2.24472	3.69583e-21
TSPAN8	-2.24262	3.41168e-05
KIF5C	-2.24215	7.41868e-13
SERPINA4	-2.23878	8.57296e-07
FAM110D	-2.23571	4.80465e-19
AOC3	-2.234	6.56296e-13
FAM162B	-2.23383	5.62524e-14
TMSB4Y	-2.2295	7.13548e-05
PNLDC1	-2.22879	1.26982e-06
DUSP2	-2.22537	5.97208e-12
GRM3	-2.22399	1.27347e-06
OR2C1	-2.22352	9.1038e-12
NTRK2	-2.2222	1.25218e-07
PPP1R36	-2.22174	5.82717e-12
TNMD	-2.22132	1.51324e-05
HOXD8	-2.22017	1.12858e-18
TREH	-2.21973	2.34559e-09
IGF2	-2.21443	1.85841e-08
GABRB1	-2.21198	8.78211e-05
ECEL1	-2.21121	4.06959e-06
HSPB9	-2.20951	6.73064e-21
FBP2	-2.2058	6.77716e-05
DRD1	-2.20408	9.85959e-05
PKHD1L1	-2.20078	8.86251e-14
ERG	-2.19948	1.39128e-21
SVEP1	-2.19778	1.48893e-10
CNTFR	-2.18901	1.26851e-05
TP63	-2.1832	5.2008e-13
FAM69C	-2.17881	2.2521e-07
MEI4	-2.17754	2.15501e-07
GAS1	-2.17719	1.27857e-17
MT1F	-2.17629	9.59906e-09
SLC16A5	-2.16935	4.05801e-10
HRC	-2.16886	3.90383e-18
SLIT3	-2.1666	5.27494e-13
RUNX1T1	-2.16569	6.9831e-16
STON1-GTF2A1L	-2.16542	6.08636e-05
LDB2	-2.16481	2.46362e-20
FAM184A	-2.16432	1.75282e-19
IL17B	-2.16364	1.15684e-08
FAM46B	-2.16179	3.14863e-11
RP11-830F9.6	-2.16149	1.93729e-15
GABRR1	-2.16008	5.07706e-06
C14orf37	-2.15936	4.69927e-41
ADRA2C	-2.15569	2.14318e-12
MYH11	-2.15437	1.68476e-08
ENTPD3	-2.15367	1.01761e-06
SCN4A	-2.15327	1.42929e-11
ETNK2	-2.14953	7.27062e-21
EGR3	-2.14778	3.13077e-09
RAPGEF4	-2.14384	6.90569e-14
VIPR2	-2.1426	5.88321e-10
PPAPDC1A	-2.14255	5.88558e-12
DHH	-2.14116	7.92391e-15
FGF7	-2.13975	3.26516e-09
MGAM	-2.13631	3.64644e-05
CD34	-2.13612	9.83353e-20
MRPS6	-2.13591	3.50759e-58
PCDH1	-2.13574	1.53493e-09
TMEM204	-2.13169	2.35592e-18
MYOM1	-2.13131	6.73549e-27
CTNNA3	-2.12804	1.31603e-08
LRRC4	-2.12773	8.9941e-11
SOCS2	-2.1268	1.27248e-19
RPRM	-2.12602	2.52698e-05
AXDND1	-2.12546	8.70913e-18
SLC52A3	-2.12535	1.22696e-06
C10orf112	-2.11823	1.21516e-06
VWA3B	-2.11572	9.77368e-09
MEOX2	-2.11559	6.27792e-05
AGXT2	-2.11331	2.37533e-06
OVCH1	-2.11308	1.38335e-07
EPN3	-2.11047	3.46483e-06
SLC23A1	-2.10816	4.98527e-12
NOS3	-2.10761	1.32592e-18
FLT4	-2.10572	5.85214e-18
AC012123.1	-2.10488	5.64783e-06
LRRC70	-2.10482	1.12273e-22
PVRL4	-2.10415	2.80073e-05
PPP2R2B	-2.09577	3.13788e-07
FAM69B	-2.09543	1.71364e-11
HCRTR1	-2.09517	6.10164e-05
LCN6	-2.09266	1.84946e-06
NR3C2	-2.09243	4.81312e-26
CXCL12	-2.09232	2.01347e-12
AZGP1	-2.09175	2.06144e-06
PKNOX2	-2.09171	5.25827e-08
PKLR	-2.09023	1.4996e-05
NOVA2	-2.0873	2.82935e-16
SOX18	-2.08728	1.6085e-15
C1orf226	-2.08585	6.40498e-17
LYVE1	-2.08425	4.50884e-12
PDLIM2	-2.0824	3.94661e-26
PTGS2	-2.0823	8.16766e-10
PLIN1	-2.08169	3.75351e-12
SELENBP1	-2.08109	1.40687e-32
SHBG	-2.08046	3.66502e-23
RXFP1	-2.07502	6.63304e-16
UGT2B7	-2.07501	3.21445e-11
SLC9A3R2	-2.07429	2.23322e-38
SLC7A7	-2.07422	5.81924e-09
S100A2	-2.07154	1.24377e-09
SPOCK2	-2.0709	5.75686e-11
ACADSB	-2.06665	3.77894e-40
INSC	-2.06548	8.8079e-06
CCM2L	-2.06446	1.05286e-17
TACR1	-2.06021	6.62941e-11
TBX2	-2.06016	1.07856e-09
JAM2	-2.05197	1.85469e-35
FAM170B	-2.05021	4.35275e-05
PCDH18	-2.04782	4.98695e-11
DOC2B	-2.04724	3.65695e-06
IL11	-2.04583	3.41356e-07
PTH1R	-2.04582	7.74802e-10
CYYR1	-2.04146	5.30361e-17
SLC30A2	-2.04125	2.299e-06
MEIS2	-2.04068	4.38204e-14
C17orf104	-2.04043	8.04679e-21
WNK3	-2.04024	8.24795e-12
RIPPLY1	-2.03967	9.5492e-08
C2orf72	-2.03665	1.42945e-07
GLYATL1	-2.03646	5.60874e-10
LRRN2	-2.03638	2.52452e-07
SOX17	-2.03572	9.47348e-18
FAM71F1	-2.0352	4.48977e-05
CCSER1	-2.03416	1.73431e-15
MYO1H	-2.03093	1.72464e-11
SOX7	-2.02824	9.93485e-19
SNCAIP	-2.02615	1.93044e-13
TNNI3K	-2.02134	2.71399e-10
CLDN11	-2.0201	2.77277e-06
SLC6A4	-2.01635	6.59654e-14
OMD	-2.01449	9.39427e-05
CHST6	-2.01442	7.81837e-06
NRN1	-2.01415	1.99193e-16
RHBDL3	-2.01384	1.64427e-11
C19orf77	-2.01329	1.33859e-08
IGFBP2	-2.00747	2.96697e-10
TRPC6	-2.00441	2.00983e-08
SLC16A2	-2.00424	2.43922e-17
KCNC4	-2.00374	1.71952e-15
DMGDH	-2.00066	8.16263e-17
SYNDIG1	-2.0001	1.10341e-10
ACY1	-1.99882	2.33432e-19
EMILIN3	-1.9974	2.91187e-13
FXYD1	-1.99546	1.25228e-07
AFP	-1.9947	5.25321e-06
AQP4	-1.99228	2.35621e-11
FOXC2	-1.9916	2.70452e-10
ATP2C2	-1.9906	6.69656e-06
PDE3A	-1.99028	1.1243e-10
CCNI2	-1.98985	1.74159e-37
HMCN2	-1.98156	4.11982e-11
NUP210L	-1.98017	6.76708e-05
TDRD5	-1.97987	3.36036e-06
LYPD6	-1.97985	5.22659e-07
HS6ST1	-1.97967	2.63143e-27
PID1	-1.97396	5.42037e-15
ST6GAL1	-1.96992	6.74084e-13
MMRN2	-1.96897	4.01929e-22
MAP6	-1.96796	9.11875e-09
ACOX2	-1.96744	5.13777e-14
C19orf26	-1.96743	3.26159e-18
SCN9A	-1.96712	6.60509e-06
PEPD	-1.96624	4.54844e-28
NUDT10	-1.96594	1.27151e-07
CYP4B1	-1.96559	4.01648e-07
SLC16A10	-1.96516	2.15943e-14
FLT1	-1.96515	3.63909e-13
PBLD	-1.96432	4.01138e-15
LMOD1	-1.96174	1.31351e-07
NAGS	-1.95758	7.03762e-19
TEDDM1	-1.9564	5.45652e-06
COL14A1	-1.95557	2.96796e-08
PRX	-1.95453	2.02497e-31
CACNA1H	-1.95284	3.75139e-08
BCL6B	-1.95279	7.15298e-13
PEBP4	-1.94344	3.49624e-07
ZNF804A	-1.94337	1.01517e-12
HAS2	-1.94246	2.93951e-06
EGFL7	-1.94195	1.39038e-13
WNT11	-1.94181	3.58049e-07
SLC25A34	-1.93932	7.70016e-13
CLUL1	-1.93675	1.42925e-11
NRIP2	-1.92931	3.27041e-26
2020-03-10	-1.92783	6.60541e-07
VIP	-1.92569	2.86052e-06
GFRA2	-1.92387	1.58695e-12
PTGER4	-1.9238	9.69604e-17
SLC16A11	-1.91414	8.68198e-07
CLEC18C	-1.91204	2.48646e-05
ESPN	-1.91164	6.04249e-08
ARHGAP28	-1.91054	4.56879e-19
SLC22A1	-1.90822	1.63041e-13
SCARA5	-1.90527	4.54533e-05
LSMEM2	-1.90273	8.12452e-13
SLC22A23	-1.90082	7.63558e-14
SLC25A42	-1.90035	1.26768e-21
PCDH12	-1.89719	2.19555e-17
PYGM	-1.89699	1.46814e-14
FMO5	-1.89539	4.69372e-24
S1PR3	-1.889	9.92203e-13
AK4	-1.88899	3.79556e-15
TMEM8C	-1.88808	4.46049e-05
LSAMP	-1.88791	6.15455e-07
PDK4	-1.8879	1.29283e-08
GRIA3	-1.8868	7.95326e-06
APOD	-1.88651	1.83556e-06
PCDH19	-1.88566	6.51199e-20
ALDH4A1	-1.88317	4.37842e-11
DENND2A	-1.88015	8.26915e-09
MT1E	-1.87951	3.33711e-09
MSRA	-1.87821	6.33259e-18
CLDN10	-1.87798	8.64007e-12
FUT1	-1.87655	3.78087e-11
SGIP1	-1.87591	1.76554e-07
C11orf96	-1.87444	2.63966e-08
TRPC5	-1.87381	5.6902e-08
DNM3	-1.86821	5.03502e-14
FBLN5	-1.86779	2.51843e-17
WDR72	-1.86721	1.04667e-14
HBEGF	-1.8672	2.0573e-15
COL9A2	-1.86717	2.33582e-09
PCDH7	-1.86699	1.72157e-05
SLC26A9	-1.86544	1.72914e-05
GPT	-1.86146	3.37257e-08
SOWAHA	-1.85911	2.37541e-10
DTX1	-1.85881	2.0022e-12
SNAI2	-1.85868	1.29031e-10
GCH1	-1.85635	4.35527e-39
NAALAD2	-1.8563	7.75571e-19
SYNPO2	-1.84998	2.88119e-08
KCNH6	-1.84941	3.78263e-06
TMEM88	-1.84854	1.17653e-28
CHGB	-1.84729	3.96721e-06
SEPP1	-1.84664	7.31477e-18
C9orf47	-1.84649	5.10015e-09
IQGAP2	-1.84636	1.45962e-12
GGT5	-1.84537	1.0747e-10
FAM65C	-1.84476	1.26425e-09
SEMA4A	-1.84262	2.9201e-13
RCAN1	-1.84253	2.45175e-25
ENOX1	-1.84095	7.18607e-12
EBF1	-1.8404	4.71024e-09
TMEM132C	-1.83257	3.76146e-05
PADI2	-1.82803	1.54745e-13
TMPRSS3	-1.82723	3.079e-05
S1PR1	-1.82502	1.98496e-17
COL24A1	-1.82424	1.16245e-07
RNF224	-1.82241	4.99913e-12
HSPA12A	-1.82051	7.56049e-14
PSAT1	-1.81901	1.25062e-06
PRKCE	-1.81726	1.04005e-26
ABAT	-1.81407	4.1098e-10
CLDN5	-1.81377	3.36985e-16
KIT	-1.80709	1.04526e-07
MGAT3	-1.80673	4.00052e-07
GSTM5	-1.80578	4.81386e-08
MRVI1	-1.80487	9.59165e-09
AC068620.1	-1.80421	2.30245e-12
NPTX1	-1.80319	5.44624e-05
HSPB6	-1.80135	2.20025e-07
RASGRF2	-1.79912	3.68717e-08
DIO2	-1.79874	1.15011e-07
ARHGEF26	-1.7964	3.14294e-13
EFCC1	-1.79622	7.58792e-18
EPAS1	-1.79464	3.66501e-20
LAMC3	-1.7921	9.06549e-09
GIMAP8	-1.7918	7.46556e-17
SYT9	-1.79106	2.48976e-05
IGSF11	-1.79021	7.57337e-07
IGF1	-1.789	1.48271e-11
CALCR	-1.78659	3.11597e-05
PANK1	-1.78506	4.94214e-20
STON1	-1.78402	1.6705e-17
TNN	-1.78217	2.9133e-06
C9orf24	-1.77941	1.59947e-05
PLCH2	-1.77828	2.87701e-07
MUSTN1	-1.77778	3.42596e-06
THRB	-1.7766	1.78619e-19
ZNF331	-1.7747	1.97074e-21
SLC16A7	-1.77347	2.58833e-08
GIPC3	-1.77344	5.38941e-13
ACER1	-1.77245	6.58327e-08
CCL8	-1.77237	2.48505e-06
VGLL3	-1.77231	2.36007e-05
ECHDC3	-1.77139	3.67567e-09
ITPR1	-1.77128	3.73451e-13
LTBP1	-1.77103	8.31668e-09
BCAM	-1.76926	3.81268e-24
ST8SIA5	-1.76925	2.73941e-05
SH3BP4	-1.76864	7.80596e-22
ITPKB	-1.76804	4.08241e-34
TSPAN5	-1.76735	7.28115e-06
CCL23	-1.76651	1.16519e-08
RASIP1	-1.76576	2.03886e-13
RHOBTB3	-1.76471	3.4413e-12
DCXR	-1.76442	3.33492e-16
CA12	-1.76358	2.7423e-08
GAL3ST3	-1.76319	9.04925e-05
C5AR2	-1.76305	3.91614e-09
PEAR1	-1.75857	7.93499e-14
NOX4	-1.75834	7.85304e-09
SULT2B1	-1.75569	8.83759e-10
ARAP3	-1.75535	2.42048e-13
FNDC5	-1.75351	1.08407e-07
C4orf32	-1.75097	7.37747e-17
STARD8	-1.7508	2.94638e-23
SARDH	-1.75013	3.20232e-10
VDR	-1.74989	1.30389e-11
GATM	-1.74965	1.09628e-08
FNDC9	-1.74536	3.60155e-06
TGFBR3	-1.74011	2.15732e-16
SLC5A10	-1.73948	2.39815e-05
CACNA2D2	-1.73845	4.37368e-10
ISM2	-1.73545	3.71592e-05
F3	-1.73495	1.10245e-07
DNAH10	-1.73444	3.9644e-09
TOX	-1.73428	1.25228e-07
CLMN	-1.73405	9.24503e-24
DHDH	-1.73243	2.25018e-08
SPAG5	-1.73219	3.9404e-11
CGN	-1.73163	2.88878e-12
KLHL14	-1.73149	6.55341e-08
SLC43A2	-1.73028	5.1188e-31
COLCA1	-1.72969	3.93115e-12
TCF7L1	-1.72902	2.88186e-16
ABCD2	-1.72769	5.55396e-10
WNK1	-1.72597	3.28361e-35
PDGFRB	-1.72455	4.33151e-10
ELTD1	-1.72206	3.0486e-13
RPS6KA6	-1.72139	2.31492e-17
GRAPL	-1.71879	4.31354e-09
HIST1H1E	-1.71816	1.09089e-07
MPP7	-1.71772	8.48263e-25
ACVR1C	-1.7173	1.62961e-06
CACNA1C	-1.7173	3.42167e-09
IDNK	-1.71626	7.49378e-31
NOTCH4	-1.71493	3.00062e-15
GGH	-1.71291	6.9836e-16
GPRC5B	-1.71018	1.62889e-10
DACT3	-1.70845	8.84686e-10
KHDRBS2	-1.70824	4.21658e-05
STAB2	-1.70614	1.8127e-05
GPR3	-1.70465	2.05663e-10
NTN1	-1.70345	3.9134e-05
EXOC3L1	-1.70285	1.17863e-14
DNAH8	-1.70204	6.71661e-08
HEPH	-1.70057	4.57259e-09
C3orf20	-1.69722	5.70361e-06
ITGA10	-1.69494	3.7747e-09
ATP1A1	-1.69487	9.65253e-25
ANXA9	-1.69422	1.75569e-10
F13A1	-1.69403	1.56896e-08
GIMAP6	-1.69403	1.0126e-14
SERPINA10	-1.69337	1.67162e-05
EPHX2	-1.69291	4.4051e-24
NXPE2	-1.69093	5.24416e-05
CTGF	-1.68732	4.31661e-10
FKSG62	-1.68716	3.6706e-09
CCDC37	-1.68595	3.21319e-05
RAMP2	-1.68592	2.74981e-13
PCP4L1	-1.68472	9.70337e-10
IL1R2	-1.68389	1.46982e-05
CACNA1E	-1.68273	4.41322e-05
CYP3A7	-1.68192	1.40628e-05
ANO3	-1.68179	1.1659e-06
REEP6	-1.68164	3.19097e-12
HTR1B	-1.67968	4.97183e-06
ZNF726	-1.67594	1.79131e-15
PLEKHG4B	-1.67545	1.17433e-05
EGR2	-1.67512	4.93157e-07
SMLR1	-1.67385	6.85198e-05
ECM2	-1.67343	9.98456e-12
SPTB	-1.67214	1.91059e-25
SIM1	-1.66801	2.70207e-09
SYNE3	-1.66783	5.52351e-12
GPR110	-1.66705	3.8862e-05
ITIH5	-1.66531	2.49211e-05
PC	-1.66283	1.69153e-13
ESAM	-1.66224	6.45552e-15
SNED1	-1.66092	2.57146e-13
SH2D3C	-1.66028	1.04087e-16
PLXNA4	-1.65822	8.51282e-05
PITX3	-1.65812	4.959e-06
MN1	-1.65592	1.31578e-11
CNDP1	-1.6549	1.13601e-08
CYP26B1	-1.65447	2.18567e-11
TNS1	-1.65386	1.3964e-22
AC006116.20	-1.65109	1.16409e-11
AOX1	-1.65058	2.26712e-05
APOLD1	-1.65038	1.98992e-09
SLC51A	-1.64824	3.34144e-20
TLN2	-1.64602	3.49362e-22
THSD7A	-1.64595	1.1569e-09
EML6	-1.64535	4.02141e-12
WLS	-1.64488	1.39208e-30
STX19	-1.64481	1.70845e-06
CDH5	-1.64403	7.9702e-13
LRRC32	-1.64401	4.76918e-12
NPR3	-1.64367	4.43482e-06
FAM43A	-1.64286	5.35568e-09
TAL1	-1.64213	2.11185e-10
FRY	-1.64131	5.52105e-16
NPNT	-1.63919	2.57825e-06
NRGN	-1.63861	1.18862e-14
FECH	-1.63579	9.65372e-41
USP2	-1.63549	3.41138e-08
KL	-1.63238	9.36196e-10
PCDH17	-1.62815	1.44699e-06
FAM13C	-1.62769	2.14327e-11
SLC25A33	-1.6265	8.55805e-24
ENG	-1.62623	4.35553e-19
LANCL3	-1.62569	4.03492e-05
RNASE1	-1.62423	6.4507e-10
TAF7L	-1.62289	1.42689e-06
SH3YL1	-1.62258	1.98773e-25
MYOM2	-1.6206	1.21663e-18
TRIM50	-1.62024	8.47728e-05
S100A5	-1.61968	1.84884e-06
STPG2	-1.61937	1.72972e-10
HADH	-1.61873	1.90773e-32
SLC2A5	-1.61861	2.48768e-07
AL136376.1	-1.61784	5.76041e-06
C3orf70	-1.61552	1.24584e-07
FAM167A	-1.61458	2.55766e-07
DOK6	-1.61322	1.82543e-07
HSD11B1	-1.61267	2.96237e-06
EDNRA	-1.61164	2.50057e-08
MMRN1	-1.61114	1.4463e-05
BEX5	-1.60819	4.13231e-12
PZP	-1.60545	5.1179e-10
GALNT18	-1.60247	7.68649e-17
CH25H	-1.60026	6.20154e-07
MFAP4	-1.59903	4.49904e-06
STOX1	-1.59771	4.14055e-05
CYR61	-1.59709	6.60656e-09
C15orf27	-1.59704	6.53502e-08
PARK2	-1.59436	5.13777e-14
GATSL3	-1.59277	2.5292e-32
EMX1	-1.59183	5.26598e-10
RP1-130H16.18	-1.59112	2.36819e-14
FAM196A	-1.58995	6.85575e-05
SLC26A5	-1.5897	3.30848e-05
KCNJ3	-1.58692	2.31971e-08
ROBO2	-1.5848	2.11371e-06
ALAD	-1.58414	7.7812e-45
TRIB2	-1.58408	1.86619e-15
ASAP2	-1.58142	7.36829e-17
HOXD9	-1.5806	1.32415e-09
GK	-1.58054	5.87656e-15
C9	-1.58035	2.78074e-05
TMSB15A	-1.57802	1.19639e-06
CTH	-1.57736	1.54063e-15
ART4	-1.57736	4.15314e-06
CASC5	-1.57448	1.12318e-10
LHX6	-1.57213	7.49956e-09
RGMA	-1.57152	3.95371e-07
ASB9	-1.57032	2.10436e-14
TMEM52	-1.56774	5.80458e-11
CASZ1	-1.5675	6.25761e-19
C1QTNF2	-1.56693	1.90341e-07
ADAMTS17	-1.56395	3.39208e-11
GRB14	-1.56371	1.97295e-08
ASPN	-1.5616	1.90247e-06
CDH16	-1.55995	1.34051e-07
NTN4	-1.55964	2.91247e-19
TPST2	-1.5595	1.95531e-15
PHACTR1	-1.55805	1.1027e-11
OLFML3	-1.55786	2.77523e-12
HGF	-1.5546	1.19493e-08
BAALC	-1.55439	2.62853e-10
SEPT4	-1.55162	2.20918e-12
NAP1L5	-1.55105	6.25875e-15
CDCP2	-1.5483	8.35907e-06
MAB21L1	-1.54425	8.54312e-05
SGSM1	-1.54403	3.5486e-08
WDFY2	-1.54379	1.98061e-34
TTC38	-1.54327	5.09696e-17
CTD-2583A14.9	-1.53986	5.21097e-07
BHMT2	-1.53931	3.6921e-08
BTNL9	-1.53836	9.42356e-08
MCF2	-1.53742	1.00928e-07
DDR2	-1.53725	4.91581e-07
AGBL4	-1.53675	1.15939e-10
CILP	-1.53644	1.64384e-06
FXYD6-FXYD2	-1.53631	4.74349e-11
ITGA9	-1.53506	2.54669e-13
CCRN4L	-1.53478	8.33044e-13
MAN1A1	-1.53299	1.40643e-25
FAM43B	-1.53099	2.67246e-06
FAM167B	-1.5287	6.43125e-15
APCDD1	-1.52722	2.9527e-06
HRASLS2	-1.52603	6.79891e-05
HECW2	-1.52488	2.65449e-05
EPM2A	-1.52419	3.9519e-30
GPR4	-1.52196	9.96961e-08
ASPHD2	-1.52052	2.3092e-10
LAMA2	-1.51816	4.96248e-10
COL9A1	-1.51506	9.98743e-06
NPY1R	-1.5134	2.5018e-08
GRASP	-1.51284	8.14653e-11
ABHD12B	-1.51201	1.35646e-11
INMT	-1.5109	8.94616e-07
PRSS12	-1.51027	4.7108e-05
FRZB	-1.5099	4.61434e-07
COL4A3	-1.50934	7.59747e-12
CLDN20	-1.50871	4.2921e-09
MUC4	-1.50861	1.72508e-05
MYLK	-1.50835	5.24331e-10
GJA4	-1.50831	1.40398e-08
HOXD4	-1.50703	6.37557e-07
LRRC7	-1.5057	1.9523e-07
RS1	-1.50414	5.98418e-07
TCP11	-1.50194	4.04762e-06
OSBPL6	-1.49961	1.58914e-06
CAPN13	-1.49857	2.47456e-06
CCDC3	-1.49754	1.82207e-07
SEC14L5	-1.49752	3.41683e-14
PPM1K	-1.49752	2.51072e-19
ZNF503	-1.49561	4.1554e-15
SH3BP5	-1.49499	3.43457e-09
MAP3K15	-1.49412	2.3247e-06
UGT8	-1.49378	2.05353e-11
EAF2	-1.49255	2.37711e-14
KIAA1462	-1.49251	1.55632e-10
SLC26A1	-1.49144	4.57881e-09
ACY3	-1.49076	5.71398e-07
MAGI3	-1.4894	9.35555e-30
CPED1	-1.48887	8.09334e-08
FOS	-1.48885	4.79048e-05
RBP7	-1.48567	7.6471e-11
PRR15	-1.48328	9.80375e-09
PPP1R14A	-1.48261	9.79332e-07
PHGDH	-1.48223	9.98486e-07
ANO2	-1.48207	5.22548e-07
C11orf54	-1.48206	4.80432e-15
ST18	-1.48096	2.41502e-09
APLN	-1.47805	1.16156e-06
PLCB1	-1.47606	1.1171e-06
CACHD1	-1.47517	9.46041e-08
FAIM2	-1.47486	2.36833e-06
ACOT4	-1.47465	1.32207e-07
BVES	-1.47392	7.90192e-06
COL6A6	-1.47278	7.38831e-08
TBC1D24	-1.47274	5.6897e-38
COLEC11	-1.471	2.19173e-06
RET	-1.47027	4.9904e-06
SLC16A12	-1.47018	6.16132e-08
MOV10L1	-1.46994	6.06052e-05
KCNJ12	-1.46965	2.89481e-05
EGR1	-1.46933	7.51025e-06
MT1M	-1.46742	4.20779e-05
CAMK1G	-1.46651	2.25423e-07
FOXD2	-1.46064	7.7674e-13
KIAA1549L	-1.46059	1.81414e-08
SLC27A2	-1.46002	1.39192e-06
SYDE2	-1.45994	4.61833e-20
NCOA7	-1.45846	4.64052e-17
AQP7	-1.45696	2.42115e-07
PGM5	-1.45501	3.09371e-09
SUSD3	-1.45385	6.69506e-08
PDE4C	-1.45208	3.21867e-07
OVOL1	-1.45102	6.88459e-05
CNNM2	-1.44984	2.673e-36
MARC2	-1.44828	4.43918e-18
CSDC2	-1.44599	1.3336e-05
ERRFI1	-1.44528	4.48865e-08
FZD7	-1.4435	3.59308e-08
DBH	-1.43535	2.17215e-06
C1QTNF9	-1.43325	4.25476e-07
HMCN1	-1.43195	1.89962e-07
SYNPO	-1.43145	4.27649e-08
SGCA	-1.42968	4.92037e-05
SPARCL1	-1.42878	1.60755e-09
ZNF878	-1.42853	2.26777e-11
SLC5A4	-1.4282	4.61977e-05
PALM3	-1.42775	2.26194e-06
CACNB4	-1.42636	4.52007e-05
CDC14A	-1.42633	7.81376e-30
SELM	-1.42614	1.87044e-06
TMEM86A	-1.42586	2.00681e-12
LYPD3	-1.42429	3.5486e-08
FMO3	-1.42388	5.2165e-05
EMID1	-1.42299	1.24811e-10
CD93	-1.42253	3.74584e-10
DLG2	-1.42252	8.92627e-11
GCNT4	-1.4222	5.24184e-06
PFKFB3	-1.41911	8.45105e-08
BSPRY	-1.41782	1.02851e-07
GMPR	-1.41554	4.14016e-12
NPY5R	-1.41372	3.55505e-05
TMEM37	-1.41357	9.30404e-11
VIL1	-1.41306	3.58514e-06
PACRG	-1.41289	9.46948e-08
GBP4	-1.41193	2.84424e-08
LONRF2	-1.41117	3.94669e-05
ST3GAL1	-1.40806	1.13882e-16
TMEM150C	-1.40661	3.56964e-09
ACSM2B	-1.40584	9.59359e-05
GPR20	-1.40569	1.2601e-06
FGL2	-1.40425	1.42689e-06
NAP1L2	-1.40028	2.53068e-07
TENC1	-1.40022	1.27872e-22
TRAM1L1	-1.39759	7.75757e-12
ECSCR	-1.39749	1.77904e-08
AATK	-1.39624	5.1334e-08
FRMD3	-1.39422	1.9511e-11
ADRA2A	-1.39384	1.74822e-05
FMO4	-1.3919	1.39339e-13
CLEC14A	-1.38891	8.96622e-10
SHE	-1.38844	3.01202e-13
PDE7B	-1.38683	1.60604e-12
NOS2	-1.38576	8.2331e-07
CCL15-CCL14	-1.37766	1.36751e-05
PLVAP	-1.37574	1.13109e-06
F2R	-1.3756	8.02263e-11
GAS2	-1.37458	3.12365e-08
CMTM4	-1.37348	4.04884e-21
ZNF233	-1.37283	1.84324e-06
NYAP1	-1.37246	8.32483e-07
CSRNP1	-1.37043	2.32925e-09
PLAU	-1.36691	9.17407e-07
BTG2	-1.3632	4.15806e-11
SOX13	-1.36239	9.04513e-18
SIK1	-1.36218	1.37088e-06
ABCG2	-1.3615	2.52957e-11
LAMB4	-1.36033	1.34457e-05
SLC4A11	-1.36007	3.92704e-05
GADD45B	-1.35978	1.75501e-07
FGF18	-1.35638	4.50014e-07
PAQR5	-1.35393	1.46185e-10
BAI3	-1.35347	2.92229e-05
SLC4A4	-1.35214	3.65688e-06
ANKRD46	-1.35058	1.82471e-38
PDGFB	-1.34991	1.38458e-16
CD248	-1.34702	6.34185e-06
TACC1	-1.34671	1.75242e-21
ZNF44	-1.34635	1.89174e-27
TMEM106A	-1.34537	9.00342e-12
GLIPR1L2	-1.34534	3.61245e-09
CLEC1A	-1.34529	1.01104e-08
PPP1R1A	-1.34028	3.38319e-06
BCL2L10	-1.33802	3.63637e-06
FAM27E1	-1.33752	1.6393e-05
IDH2	-1.33605	4.86044e-12
CDH13	-1.33417	4.70104e-05
SOCS1	-1.33351	1.04929e-06
FAM89A	-1.33235	6.46601e-16
CAT	-1.3321	2.96907e-19
TRPM3	-1.33026	2.46025e-07
CDC42EP3	-1.32986	4.19517e-17
PRKG1	-1.32922	2.32905e-06
RP1L1	-1.32669	6.93924e-05
CYB5A	-1.32643	3.14047e-17
WWC2	-1.32615	5.86799e-31
PPP1R12B	-1.32474	1.04026e-14
AC096677.1	-1.32464	8.21921e-06
MTUS1	-1.32263	4.2881e-13
DCHS1	-1.32255	2.63164e-08
ACOT1	-1.32177	7.04137e-07
USP44	-1.32022	9.28877e-06
CDKL1	-1.31748	3.61448e-13
THBS1	-1.3147	8.62379e-07
CPEB4	-1.31448	8.36342e-16
IGFALS	-1.31436	3.06276e-05
GDPD3	-1.31415	6.89363e-05
NEBL	-1.31052	1.62643e-05
WNT6	-1.31015	6.21923e-05
RP11-1055B8.6	-1.30891	3.20507e-07
ACADM	-1.3058	5.03264e-18
PLS3	-1.30451	2.15659e-10
ANKRD55	-1.30318	4.53441e-06
RNF148	-1.3013	4.37488e-09
ITPR2	-1.30031	5.48028e-09
GPRASP1	-1.29785	8.75666e-10
NDRG2	-1.29705	1.27697e-15
DAK	-1.2939	2.02667e-30
CCDC152	-1.29306	2.69182e-08
APBB2	-1.29303	6.41142e-20
CDC42EP2	-1.29272	1.84294e-13
AKAP2	-1.29052	1.06946e-17
PITPNM3	-1.2903	1.1496e-09
SNAI1	-1.28765	6.02776e-05
ADAMTS8	-1.28463	8.9335e-06
TBC1D13	-1.28312	2.42472e-47
AIF1L	-1.28265	5.83699e-13
CYP46A1	-1.28135	3.5945e-10
CXorf58	-1.2809	9.2403e-14
BMP6	-1.28043	9.87186e-05
ECI2	-1.28027	3.3655e-18
SIGLEC11	-1.27992	1.38335e-05
HIBCH	-1.27907	2.37284e-15
ARL15	-1.27897	1.47233e-21
NAV2	-1.27752	1.23333e-10
AP1M2	-1.27743	1.36604e-07
PLCE1	-1.27459	1.1601e-11
SLC17A7	-1.27222	6.21655e-06
IDI1	-1.27184	3.23666e-42
TRPV4	-1.26978	1.17972e-06
DLC1	-1.26719	7.88871e-14
TBC1D9	-1.26708	2.51969e-17
ARL4D	-1.26687	1.0967e-06
RHOJ	-1.26579	1.11634e-08
ODF3L2	-1.265	5.2059e-06
DEPDC7	-1.26328	8.23629e-07
ITM2A	-1.26303	4.39377e-05
RASL10B	-1.26174	2.93504e-05
WISP1	-1.26101	8.36195e-06
PDP2	-1.26048	4.42041e-13
RAPGEF3	-1.25837	8.14047e-08
ACO1	-1.25786	4.59392e-15
RXRA	-1.25545	2.40447e-12
SYTL4	-1.25296	2.79964e-15
NKAPL	-1.25293	1.20094e-05
SNX18	-1.25022	1.05295e-22
CBX7	-1.24947	7.30502e-21
FGD5	-1.2489	5.34145e-06
KLHL15	-1.2484	1.67655e-27
PALM	-1.24789	6.48991e-09
FOXO1	-1.24676	1.5781e-19
RNF133	-1.24335	2.32423e-07
FXYD6	-1.24249	9.67534e-09
MOXD1	-1.24197	3.58138e-05
CPT1A	-1.24091	8.23652e-18
DHRS4	-1.23822	6.82404e-11
TGM1	-1.23672	4.73465e-06
NEDD4L	-1.23663	1.82093e-13
CHRM5	-1.23457	1.36349e-07
ERMP1	-1.23389	1.446e-09
KLF9	-1.23263	3.62481e-16
ST3GAL6	-1.22806	5.82668e-07
ATP1B1	-1.2262	3.37231e-10
GNG7	-1.2253	7.22924e-15
USP46	-1.2244	1.47501e-26
GNMT	-1.22262	9.16274e-06
GJC3	-1.2226	2.34384e-05
CSRP1	-1.22219	1.0624e-18
AMDHD1	-1.22145	1.33938e-05
SORL1	-1.22087	1.56975e-09
CADPS2	-1.22029	4.83838e-15
FAM46C	-1.21704	1.64765e-06
HEG1	-1.21492	8.64558e-10
OAT	-1.21445	2.4777e-15
FGD3	-1.2138	3.09128e-09
GIMAP7	-1.21258	2.45946e-08
EGFLAM	-1.21255	6.06375e-05
P2RY14	-1.21191	8.17027e-08
ECHS1	-1.21067	4.81315e-13
PAMR1	-1.20836	5.99803e-05
TRIM2	-1.20515	1.19169e-11
DHRS4L2	-1.20444	8.02502e-12
PFKFB1	-1.2038	2.45395e-08
EXPH5	-1.20342	1.03136e-07
TMEM26	-1.20265	9.12795e-06
PAQR7	-1.20179	6.7863e-22
PLEKHG7	-1.20175	2.03778e-06
FAM212B	-1.20149	7.7674e-13
ZFYVE9	-1.20066	3.8377e-25
KCTD15	-1.19993	7.5145e-05
EPX	-1.19953	7.44371e-07
PBX1	-1.19912	1.54396e-12
SOWAHC	-1.19887	1.92218e-11
POLN	-1.19783	1.41583e-08
RP11-1055B8.7	-1.19611	8.77413e-07
SSTR1	-1.19605	6.75437e-05
SREBF2	-1.19577	1.78449e-25
RGN	-1.19576	4.21914e-06
IMPG2	-1.1956	8.19927e-08
CCDC88C	-1.19422	5.43307e-10
QDPR	-1.19365	1.23546e-11
HYKK	-1.18979	1.85552e-19
FBXO21	-1.18947	4.06764e-33
GIPC2	-1.18947	4.19573e-05
CADM1	-1.18939	5.43519e-14
LDLRAD4	-1.1876	2.05903e-08
GS1-259H13.10	-1.18727	8.90826e-05
ADD3	-1.18474	1.99968e-21
NBEAL1	-1.18447	4.75113e-12
EPCAM	-1.18429	5.87875e-08
SYT15	-1.18326	4.29142e-12
SAT2	-1.18176	2.12236e-15
ABHD17C	-1.18122	2.41957e-10
KREMEN1	-1.18116	5.60151e-14
IPCEF1	-1.1811	2.51469e-08
NQO2	-1.18092	1.18824e-08
EHHADH	-1.18014	2.01624e-07
TBC1D30	-1.18014	2.52637e-09
LRRC28	-1.17957	1.6114e-34
TRIM6	-1.1794	2.61628e-07
SPHK2	-1.17576	1.98961e-21
DEPTOR	-1.17491	4.45692e-09
GPT2	-1.17271	1.86758e-07
FAM198A	-1.17268	1.28276e-05
GRAP	-1.17225	5.25543e-07
LIPE	-1.1699	4.30031e-16
AMFR	-1.16871	5.35335e-23
HOXB6	-1.16867	1.97206e-05
BLNK	-1.16816	1.14449e-05
L2HGDH	-1.1671	3.23349e-14
ADI1	-1.16612	2.57976e-16
LIMS2	-1.16549	9.79132e-08
A2M	-1.16503	3.89243e-08
PGAP1	-1.16296	7.06325e-13
KSR2	-1.1626	3.70263e-06
PTGIR	-1.16216	3.01837e-05
APOL3	-1.16213	4.96068e-09
ARNT2	-1.16161	1.75841e-07
RAET1G	-1.16013	9.40524e-06
HRSP12	-1.16002	3.45925e-09
TPD52	-1.15917	5.1129e-11
PDE8B	-1.15803	2.30245e-12
TEF	-1.15771	6.93642e-13
CYP39A1	-1.15556	1.89533e-06
OPHN1	-1.15515	2.73088e-20
CD82	-1.15344	2.56161e-08
LMO2	-1.15324	2.1698e-18
GIMAP1	-1.15212	1.18204e-08
GYPE	-1.15208	1.73172e-05
PRDM8	-1.15159	6.81559e-05
NEDD9	-1.14979	4.09895e-09
GIMAP5	-1.1497	3.60253e-07
PRKAA2	-1.14866	6.0135e-18
CAPS	-1.14846	1.46963e-05
SLC45A4	-1.14835	3.94246e-17
AK3	-1.14789	8.13456e-25
ADSSL1	-1.1446	2.2565e-07
LINGO4	-1.1434	4.24608e-05
GALM	-1.14246	5.53378e-12
TCF4	-1.14135	5.28514e-08
DLL4	-1.1409	3.70345e-06
PPAP2B	-1.14079	1.79668e-10
ITM2C	-1.13495	4.73324e-10
KIAA1191	-1.13417	4.32534e-25
SHANK3	-1.13295	8.01419e-11
ACACB	-1.1321	1.95882e-12
PTPN4	-1.13023	2.71151e-27
IER2	-1.13018	1.62606e-09
WEE1	-1.12698	8.57995e-11
CORIN	-1.12688	6.43874e-06
TPPP3	-1.12521	6.7207e-05
ITGA1	-1.12465	8.61494e-09
FOLR1	-1.12428	4.30346e-05
ZNF704	-1.12427	1.79616e-14
GJB1	-1.12289	1.85853e-07
ZNF582	-1.12274	6.5616e-13
KLHL32	-1.12202	6.50119e-12
TGFBR2	-1.12149	2.65926e-18
SOWAHB	-1.1208	7.31897e-11
SLC29A2	-1.12003	9.71611e-06
TP53I11	-1.11965	1.02819e-06
FAM101B	-1.11954	3.2065e-06
NUDT4	-1.11839	5.87079e-12
hsa-mir-1199	-1.1177	1.00815e-11
COX4I2	-1.11572	1.37995e-05
SETBP1	-1.11549	9.96976e-13
RP11-863K10.7	-1.11486	7.20065e-10
LIN52	-1.11452	2.03874e-29
ACOT7	-1.11275	3.23168e-06
LIMCH1	-1.10968	4.96728e-11
MINA	-1.10894	1.83053e-11
SEPT6	-1.10818	7.45694e-15
ASPA	-1.10721	3.39635e-05
PCYOX1	-1.10658	1.56819e-18
KIAA1161	-1.10645	6.23555e-08
MGAT5	-1.10614	4.83181e-20
KIAA1467	-1.1053	2.37711e-14
CAMK2N1	-1.10411	2.12262e-08
ICOSLG	-1.10395	5.78112e-10
ZNF781	-1.1028	5.5585e-05
NYNRIN	-1.09854	3.02691e-05
LTBP4	-1.09801	3.51991e-07
XYLB	-1.09761	1.6089e-05
SFXN5	-1.09667	2.65028e-15
IRF6	-1.09397	4.68288e-06
TOMM20L	-1.09378	5.7363e-05
TPRG1L	-1.09343	2.62063e-23
HACE1	-1.09207	1.63162e-14
LHFP	-1.0917	6.05859e-06
RRH	-1.09147	2.4401e-06
LCN12	-1.09127	3.07821e-05
TMEM38B	-1.09085	1.65917e-10
SPNS2	-1.08977	1.13741e-06
RGCC	-1.08838	1.8095e-05
KIAA0040	-1.08809	8.93074e-15
C1orf115	-1.08651	4.89835e-16
CD302	-1.0864	1.13703e-05
PARD6G	-1.08586	1.52784e-10
TOM1L2	-1.08277	4.47558e-26
ACOT11	-1.08223	2.10486e-05
FBXL22	-1.08205	7.46391e-13
DNMBP	-1.0816	1.91246e-17
CRYL1	-1.08122	7.32688e-11
CTIF	-1.07745	5.17676e-26
ZFAT	-1.07688	1.12794e-11
CNBD2	-1.07556	8.30678e-09
BPHL	-1.07555	2.6591e-11
ABCC11	-1.07475	1.3216e-05
C2orf88	-1.07386	2.69504e-05
TNFRSF8	-1.07375	7.30649e-06
TBC1D1	-1.07353	1.65524e-14
SSBP3	-1.07341	1.61885e-29
ENTPD5	-1.07264	5.29344e-06
PNP	-1.07226	1.28657e-15
CD83	-1.07225	2.03959e-05
REM1	-1.07169	9.07859e-05
TMEM164	-1.0713	8.37271e-21
ARID5B	-1.07091	1.43373e-12
NAALADL2	-1.06837	7.36986e-06
SIGIRR	-1.06409	5.37669e-09
ALDH7A1	-1.06383	2.03081e-14
ZBTB21	-1.06325	2.05712e-17
SERTAD1	-1.06318	3.67275e-10
PRSS23	-1.06287	3.79887e-05
C1orf204	-1.06023	1.08259e-07
SIDT1	-1.05951	1.84493e-05
GADD45G	-1.05746	3.4289e-05
COL4A4	-1.05643	8.81127e-07
ADCK3	-1.05477	1.00473e-21
PCP2	-1.05105	5.97346e-05
SGPP1	-1.051	1.34822e-10
NEURL1B	-1.05056	1.52941e-05
JUNB	-1.04725	1.06121e-05
TNFAIP8L1	-1.0469	9.33221e-11
NHSL1	-1.04542	3.63776e-09
ATP6V1G2	-1.04535	6.31265e-08
SGK2	-1.0449	4.7001e-08
ARID3A	-1.04479	6.6154e-12
SERINC5	-1.0444	1.86106e-05
FAM166B	-1.04388	7.8731e-05
IBA57	-1.0408	2.42791e-19
ZCWPW2	-1.04028	3.73228e-20
STARD10	-1.03928	5.69836e-14
PPM1L	-1.03917	5.80685e-07
DBT	-1.03439	3.25117e-20
UAP1	-1.0341	1.6356e-14
ARHGAP24	-1.03209	1.00582e-11
AUTS2	-1.0314	2.53105e-08
PELI2	-1.02697	4.51892e-11
TRMT10A	-1.02649	2.62743e-17
NMUR1	-1.0259	3.21927e-06
PPAP2A	-1.02552	4.13836e-11
SH3TC1	-1.02448	3.5239e-09
CYP51A1	-1.02405	3.20832e-17
ARHGAP18	-1.02372	3.53002e-17
MFGE8	-1.02363	8.48953e-05
COL4A5	-1.02292	6.09984e-05
ZNF710	-1.0229	6.46601e-16
HYAL1	-1.02123	3.7593e-05
RNF112	-1.02094	5.3984e-05
C6orf201	-1.02075	6.8886e-08
ZFP36	-1.02024	1.79733e-05
MCC	-1.0201	2.18009e-06
SYNE1	-1.01988	2.29737e-09
CREM	-1.01986	7.45132e-19
ACAA1	-1.01664	4.7669e-09
MOCS1	-1.0162	7.55473e-09
FUOM	-1.0158	5.0277e-05
SEMA7A	-1.01552	2.66113e-05
BRPF3	-1.01521	5.49614e-21
ITGA2	-1.01051	1.01731e-06
RP11-176H8.1	-1.01048	3.31091e-10
RASSF8	-1.01043	3.47784e-15
KAT2B	-1.0056	2.40416e-15
GCDH	-1.00367	6.1897e-14
SHROOM4	-1.00302	6.29063e-17
CDADC1	-1.00196	8.79453e-20
FDX1	-1.00186	1.20745e-12
ADAM22	-1.00169	4.87056e-07
GAS6	-1.00161	1.85799e-05
GPR146	-1.00081	1.13173e-08
DDAH1	-1.0007	1.71364e-11
RAB11FIP4	-0.999721	2.09567e-15
PINK1	-0.9995	1.56927e-18
GRAMD1C	-0.999109	4.9055e-09
ACSL1	-0.998544	7.405e-06
ACKR2	-0.997989	7.4724e-06
LDLRAP1	-0.997727	1.06034e-10
CRYBG3	-0.996635	2.60964e-11
GLTP	-0.995158	6.1955e-19
MFAP3L	-0.992346	1.6477e-09
CAB39L	-0.991613	2.435e-09
PRMT10	-0.991316	6.33913e-28
ZNF540	-0.990712	6.83404e-08
KCNAB1	-0.990261	1.29292e-09
TSHZ3	-0.990092	1.87218e-05
NR5A2	-0.989373	9.07859e-05
DYNLT3	-0.988933	6.13309e-14
DNAJC16	-0.985029	1.23474e-21
JDP2	-0.984441	2.14109e-10
GPRASP2	-0.98432	2.12768e-14
EMP1	-0.980217	2.94445e-05
FAM189A2	-0.979921	1.81159e-05
RAB3A	-0.978941	5.03956e-08
AFMID	-0.978488	1.09387e-10
ESPL1	-0.977862	6.79749e-05
ATP6V1A	-0.977608	5.09089e-12
STK40	-0.975686	3.40027e-14
ACVRL1	-0.975162	2.33265e-07
SMIM1	-0.974985	4.17314e-06
CPEB3	-0.974422	2.31235e-12
TTC39B	-0.972715	4.51828e-10
AGPAT3	-0.971578	1.08854e-11
ZHX1	-0.97141	2.97411e-21
DNAJC11	-0.971324	9.74598e-23
ARHGAP23	-0.971247	6.69203e-05
ARHGEF17	-0.968647	3.54282e-17
MPP5	-0.96672	5.21907e-26
RANBP2	-0.966102	4.7699e-23
AKIRIN1	-0.963477	2.21985e-23
SEPN1	-0.962283	4.03675e-12
RASA4B	-0.961462	5.59258e-07
SLC25A15	-0.960653	1.61268e-10
LYRM7	-0.957747	5.52538e-16
PPARA	-0.954382	6.71766e-11
GFOD1	-0.952854	7.00902e-07
SP4	-0.950869	1.01077e-11
GABARAPL1	-0.950829	7.37199e-11
FAM212A	-0.949262	6.37686e-06
RAPH1	-0.948834	2.59911e-07
ZNF778	-0.943848	7.27177e-15
ARHGEF3	-0.943575	3.14804e-13
PRKCH	-0.943502	3.77103e-06
ETFDH	-0.941986	1.12221e-10
HMGCR	-0.941677	1.30207e-18
TMEM25	-0.940261	7.2886e-07
MTL5	-0.940065	5.56137e-07
ACSM3	-0.939681	6.54743e-06
FGFR2	-0.933943	2.0336e-05
MAGI1	-0.933704	1.30528e-12
C21orf33	-0.933481	5.31089e-12
TSPYL1	-0.933428	5.0533e-20
FAM213A	-0.930852	2.54727e-11
GRHPR	-0.928856	2.01192e-10
PEBP1	-0.927311	1.79657e-12
SUCLG1	-0.927191	3.50616e-09
LIFR	-0.926171	4.4588e-06
TNS3	-0.925071	1.2998e-18
BCL2L2	-0.924153	2.04761e-13
SMAD6	-0.922554	1.80669e-05
ALDH9A1	-0.920773	7.30085e-14
IRF2BPL	-0.920488	1.27303e-09
PIK3C2A	-0.919581	3.55221e-16
ISOC1	-0.919224	1.69773e-18
CLCN5	-0.91763	1.99173e-08
TANC1	-0.916957	6.14799e-20
ACSL4	-0.916586	1.00311e-05
MOB1B	-0.915981	2.47182e-08
IVNS1ABP	-0.915603	1.64225e-08
MPC1	-0.91554	4.85465e-08
ZDHHC2	-0.914221	1.44714e-10
OTUD7A	-0.914192	2.11253e-06
CALCRL	-0.91385	2.58439e-05
PTPLAD1	-0.913733	3.3014e-12
ACTRT3	-0.912586	6.05188e-11
DNAJC6	-0.912025	5.28934e-06
CYS1	-0.910625	1.63871e-06
NCKAP5	-0.909636	2.46157e-05
RASGRP2	-0.908043	9.53686e-06
PLCL2	-0.907919	3.04834e-07
PPFIA2	-0.905499	4.17779e-05
USP51	-0.905324	3.20367e-06
SMARCA2	-0.904302	7.91948e-21
ZNF165	-0.904128	1.54148e-06
CTNNAL1	-0.903638	5.06453e-06
SNRPN	-0.903214	2.69263e-08
SNX25	-0.902436	5.17519e-15
KANK3	-0.900267	1.31171e-06
ETS1	-0.898739	1.49754e-07
HNMT	-0.896846	2.61784e-10
CAMK4	-0.895472	8.11413e-05
SMTN	-0.895027	2.2231e-07
ZNF483	-0.894841	7.1212e-06
INSR	-0.894796	1.27157e-09
UTRN	-0.894142	1.40409e-08
MAGEH1	-0.892115	1.29967e-08
USP13	-0.889778	1.54225e-12
HSPG2	-0.888658	7.93952e-05
SLC20A2	-0.888299	1.52784e-10
ADORA2A	-0.887849	1.28759e-06
WDSUB1	-0.886293	1.11028e-15
KIF13B	-0.885623	8.98474e-12
FAM63A	-0.885466	1.37656e-10
COX20	-0.884849	2.72235e-17
FAHD2B	-0.884661	6.77834e-05
KCNE2	-0.884615	1.4415e-05
SLC6A9	-0.884553	2.95819e-05
TXK	-0.884143	4.37775e-05
NUAK1	-0.883816	9.14385e-08
ZMYND12	-0.881916	2.63492e-06
HAAO	-0.87834	4.13835e-05
BRMS1L	-0.878268	9.4748e-19
SLC12A2	-0.875959	1.99057e-06
ACOT2	-0.874737	7.4677e-06
BCR	-0.872145	1.13576e-14
PROB1	-0.871892	6.17948e-06
TMCC2	-0.87135	1.8846e-05
PIGH	-0.870774	4.06432e-20
ZNF552	-0.869823	5.68661e-12
PRR5-ARHGAP8	-0.869036	9.18168e-05
MAGI2	-0.867121	1.64465e-06
RASL11A	-0.865513	2.10518e-05
PTCH1	-0.865015	1.80366e-06
SLC25A4	-0.864605	1.25211e-08
FBXL3	-0.864082	1.3056e-19
CERKL	-0.861279	1.05891e-06
KIAA1737	-0.858148	3.83712e-13
SH3BGRL2	-0.857021	1.26216e-09
CWF19L2	-0.855764	1.55336e-18
MGAT4A	-0.855649	3.46892e-14
CERK	-0.855333	1.13516e-10
MANEA	-0.853608	3.00846e-10
CRIM1	-0.853115	5.14137e-08
ENPP2	-0.850866	1.35192e-05
SCARF1	-0.850515	1.80031e-07
PDE4B	-0.850005	7.74375e-05
RAB17	-0.849979	7.12333e-07
SLC25A10	-0.849694	4.43194e-06
USP53	-0.848443	9.64546e-09
TRAM2	-0.847899	1.35401e-06
MPDZ	-0.847157	4.17408e-11
HOMER1	-0.846896	1.04459e-06
ARHGEF37	-0.845961	1.83167e-07
TOB2	-0.844754	1.60719e-17
PRR26	-0.84395	9.163e-05
RAB11FIP3	-0.843446	2.13105e-12
SIK3	-0.842599	5.10545e-22
ARHGAP35	-0.84148	1.49553e-13
AMER1	-0.840607	2.61527e-14
TSPAN9	-0.839825	3.77938e-09
EFCAB14	-0.83736	1.42132e-19
HDHD3	-0.837291	2.03606e-09
ZDHHC6	-0.836279	2.99655e-32
FERMT2	-0.83426	5.47345e-12
VAMP2	-0.833962	6.73933e-14
AASS	-0.833267	1.09442e-05
UBR3	-0.833162	2.78825e-16
TST	-0.831779	2.73386e-07
KLHL5	-0.831657	2.79002e-09
TDP2	-0.830259	4.2675e-11
CNRIP1	-0.829552	5.19368e-05
ACSS1	-0.828239	3.7768e-05
HYAL2	-0.828204	1.62714e-14
TFRC	-0.828174	3.54382e-05
PLSCR4	-0.827638	2.591e-07
ACAT1	-0.826974	6.2041e-05
FOXO4	-0.826552	8.22789e-20
NUDT12	-0.824388	3.86998e-08
RAB11FIP5	-0.824378	1.55835e-15
TP53INP2	-0.822445	1.65684e-07
PRKAG2	-0.822432	1.04333e-05
CCDC69	-0.82179	4.0644e-05
SGMS1	-0.820752	7.153e-13
TRIP11	-0.819806	8.8705e-11
PLEKHG1	-0.81886	1.52912e-06
MAPK10	-0.818208	9.0843e-09
TLR5	-0.818095	7.42931e-05
ASMTL	-0.817324	1.51402e-09
POLD3	-0.816874	1.42136e-20
C10orf118	-0.81569	2.54469e-11
FAM172A	-0.814119	1.14329e-14
PPP2R1B	-0.814114	5.56961e-17
PRPS2	-0.814	6.22916e-08
ZNF649	-0.813132	2.32919e-08
LGR4	-0.812358	1.67473e-09
PRMT6	-0.812212	2.4841e-15
HTRA1	-0.810641	5.08825e-06
PLXNA2	-0.809716	1.60526e-05
GLUD2	-0.808968	2.80469e-06
INSIG1	-0.804802	1.10052e-13
PIEZO1	-0.801971	1.70314e-06
CDC42BPA	-0.80135	5.36231e-13
RNF144A	-0.800401	6.29073e-06
RNF24	-0.796865	1.99301e-08
LAP3	-0.795179	6.32138e-11
LRRC8C	-0.795147	1.51903e-05
SCAMP5	-0.794447	1.52974e-05
NCOA1	-0.791963	9.1421e-18
KCTD1	-0.790866	3.31091e-10
CCDC121	-0.789663	1.77137e-10
CPQ	-0.78908	6.8105e-09
AQP11	-0.788662	5.14913e-05
SLC25A44	-0.788562	1.62441e-14
ATP1B3	-0.788276	8.18347e-08
PDXK	-0.788237	1.8569e-11
CRTC1	-0.787736	9.52942e-11
EPB41L3	-0.785215	1.3855e-05
SLC31A1	-0.785167	3.74504e-09
HIPK2	-0.784289	1.27867e-07
HDAC6	-0.781826	1.12112e-10
ABTB2	-0.781312	2.40602e-05
PCCA	-0.780993	1.13071e-05
COBLL1	-0.780574	5.97346e-05
GMNN	-0.779995	2.86457e-09
PTPN13	-0.779832	8.28306e-06
IVD	-0.779486	8.47744e-13
WASF3	-0.7783	2.31567e-05
LMCD1	-0.77727	4.9529e-06
AHCYL2	-0.776747	2.90306e-09
DOCK9	-0.775643	2.81018e-06
SEC14L1	-0.773047	1.32483e-14
PURA	-0.773015	2.96233e-14
BHLHB9	-0.772909	1.54303e-09
GPR89B	-0.771586	2.31136e-08
NAAA	-0.769425	2.96741e-06
ACAD11	-0.768928	6.41728e-05
ASL	-0.768894	1.42897e-08
ARHGAP6	-0.768752	2.81179e-08
APOOL	-0.767407	2.60645e-05
ERO1LB	-0.766904	2.77071e-12
PHYH	-0.766227	8.00389e-05
AUH	-0.765842	8.2871e-09
DNAJC19	-0.765179	9.64822e-14
TESK2	-0.76456	5.30333e-07
GNA11	-0.763982	2.75576e-16
SC5D	-0.763902	1.18054e-07
ATP7A	-0.762567	5.91667e-10
SLC9B1	-0.760596	4.24379e-07
DUSP8	-0.760223	4.98478e-05
[truncated: 18,244 more rows]
